# Supplementary material for: Marker genes as predictors of shared genomic function
Source: BMC Genomics. 2019 Apr 4;20:268. doi: 10.1186/s12864-019-5641-1 (PMC6449922; doi:10.1186/s12864-019-5641-1)
Supplement: Supplementary file 1 — Table S1. The table provides the genome accessions and taxonomy for all reference sequences used in this study. (XLSX 169 kb) [file 12864_2019_5641_MOESM1_ESM.xlsx]

## Sheet: Krona
Name:	NCBI Taxa Assignments
Genome Accession	Amount	Score (optional)	Kingdom	phylum	class	order	family	genus	species
GCF.000019605_NC_010482.1	1		Archaea	Crenarchaeota	Korarchaeota	Korarchaeotales	Korarchaeotaceae
GCF.000220175_U01000001.1	1		Archaea	Crenarchaeota	Thaumarchaeota	Cenarchaeales	Cenarchaeaceae	Nitrosopumilus
GCF.000241145_G01000224.1	1		Archaea	Crenarchaeota	Thaumarchaeota	Cenarchaeales	Cenarchaeaceae	Nitrosopumilus
GCF.000015945_NC_009033.1	1		Archaea	Crenarchaeota	Thermoprotei	Desulfurococcales	Desulfurococcaceae
GCF.000231015_NC_018001.1	1		Archaea	Crenarchaeota	Thermoprotei	Desulfurococcales	Desulfurococcaceae
GCF.000020905_NC_011766.1	1		Archaea	Crenarchaeota	Thermoprotei	Desulfurococcales	Desulfurococcaceae
GCF.000092185_NC_014160.1	1		Archaea	Crenarchaeota	Thermoprotei	Desulfurococcales	Desulfurococcaceae
GCF.000092465_NC_014205.1	1		Archaea	Crenarchaeota	Thermoprotei	Desulfurococcales	Desulfurococcaceae
GCF.000186365_NC_014961.1	1		Archaea	Crenarchaeota	Thermoprotei	Desulfurococcales	Desulfurococcaceae
GCF.000017945_NC_009776.1	1		Archaea	Crenarchaeota	Thermoprotei	Desulfurococcales	Desulfurococcaceae
GCF.000015145_NC_008818.1	1		Archaea	Crenarchaeota	Thermoprotei	Desulfurococcales	Pyrodictiaceae
GCF.000223395_NC_015931.1	1		Archaea	Crenarchaeota	Thermoprotei	Desulfurococcales
GCF.000213215_NC_015518.1	1		Archaea	Crenarchaeota	Thermoprotei	Sulfolobales	Sulfolobaceae	Acidianus
GCF.000016605_NC_009440.1	1		Archaea	Crenarchaeota	Thermoprotei	Sulfolobales	Sulfolobaceae	Metallosphaera	sedula
GCF.000204925_NC_015435.1	1		Archaea	Crenarchaeota	Thermoprotei	Sulfolobales	Sulfolobaceae	Metallosphaera	sedula
GCF.000243315__JH597770.1	1		Archaea	Crenarchaeota	Thermoprotei	Sulfolobales	Sulfolobaceae	Metallosphaera
GCF.000011205_NC_003106.2	1		Archaea	Crenarchaeota	Thermoprotei	Sulfolobales	Sulfolobaceae	Sulfolobus
GCF.000012285_NC_007181.1	1		Archaea	Crenarchaeota	Thermoprotei	Sulfolobales	Sulfolobaceae
GCF.000007005_NC_002754.1	1		Archaea	Crenarchaeota	Thermoprotei	Sulfolobales	Sulfolobaceae
GCF.000022385_NC_012589.1	1		Archaea	Crenarchaeota	Thermoprotei	Sulfolobales	Sulfolobaceae
GCF.000015225_NC_008698.1	1		Archaea	Crenarchaeota	Thermoprotei	Thermoproteales	Thermofilaceae
GCF.000015205_NC_008701.1	1		Archaea	Crenarchaeota	Thermoprotei	Thermoproteales	Thermoproteaceae	Pyrobaculum
GCF.000193375_NC_015315.1	1		Archaea	Crenarchaeota	Thermoprotei	Thermoproteales	Thermoproteaceae	Pyrobaculum
GCF.000190315_NC_015151.1	1		Archaea	Crenarchaeota	Thermoprotei	Thermoproteales	Thermoproteaceae
GCF.000148385_NC_014537.1	1		Archaea	Crenarchaeota	Thermoprotei	Thermoproteales	Thermoproteaceae
GCF.000018305_NC_009954.1	1		Archaea	Crenarchaeota	Thermoprotei	Thermoproteales	Thermoproteaceae
GCF.000144915_NC_014374.1	1		Archaea	Crenarchaeota	Thermoprotei	Thermoproteales	Thermoproteaceae
GCF.000194625_NC_015320.1	1		Archaea	Euryarchaeota	Archaeoglobi	Archaeoglobales	Archaeoglobaceae	Archaeoglobus
GCF.000025285_NC_013741.1	1		Archaea	Euryarchaeota	Archaeoglobi	Archaeoglobales	Archaeoglobaceae	Archaeoglobus
GCF.000008665_NC_000917.1	1		Archaea	Euryarchaeota	Archaeoglobi	Archaeoglobales	Archaeoglobaceae	Archaeoglobus
GCF.000025505_NC_013849.1	1		Archaea	Euryarchaeota	Archaeoglobi	Archaeoglobales	Archaeoglobaceae	Archaeoglobus
GCF.000223905_NC_015943.1	1		Archaea	Euryarchaeota	Halobacteria	Halobacteriales	Halobacteriaceae	Haloarcula
GCF.000223905_NC_015948.1	1		Archaea	Euryarchaeota	Halobacteria	Halobacteriales	Halobacteriaceae	Haloarcula
GCF.000223905_NC_015948.1	1		Archaea	Euryarchaeota	Halobacteria	Halobacteriales	Halobacteriaceae	Haloarcula
GCF.000069025_NC_010364.1	1		Archaea	Euryarchaeota	Halobacteria	Halobacteriales	Halobacteriaceae	Halobacterium
GCF.000230955__CP007060.1	1		Archaea	Euryarchaeota	Halobacteria	Halobacteriales	Halobacteriaceae	Halobacterium
GCF.000230715_NC_019792.1	1		Archaea	Euryarchaeota	Halobacteria	Halobacteriales	Halobacteriaceae	Halobiforma
GCF.000230715_NC_019792.1	1		Archaea	Euryarchaeota	Halobacteria	Halobacteriales	Halobacteriaceae	Halobiforma
GCF.000230715_NC_019792.1	1		Archaea	Euryarchaeota	Halobacteria	Halobacteriales	Halobacteriaceae	Halobiforma
GCF.000025685_NC_013967.1	1		Archaea	Euryarchaeota	Halobacteria	Halobacteriales	Halobacteriaceae	Haloferax
GCF.000025685_NC_013967.1	1		Archaea	Euryarchaeota	Halobacteria	Halobacteriales	Halobacteriaceae	Haloferax
GCF.000172995_NC_014729.1	1		Archaea	Euryarchaeota	Halobacteria	Halobacteriales	Halobacteriaceae	Halogeometricum
GCF.000172995_NC_014729.1	1		Archaea	Euryarchaeota	Halobacteria	Halobacteriales	Halobacteriaceae	Halogeometricum
GCF.000224475_NC_015954.1	1		Archaea	Euryarchaeota	Halobacteria	Halobacteriales	Halobacteriaceae	Halolamina
GCF.000224475_NC_015954.1	1		Archaea	Euryarchaeota	Halobacteria	Halobacteriales	Halobacteriaceae	Halolamina
GCF.000023965_NC_013202.1	1		Archaea	Euryarchaeota	Halobacteria	Halobacteriales	Halobacteriaceae	Halomicrobium
GCF.000023965_NC_013201.1	1		Archaea	Euryarchaeota	Halobacteria	Halobacteriales	Halobacteriaceae	Halomicrobium
GCF.000237865_NC_017459.1	1		Archaea	Euryarchaeota	Halobacteria	Halobacteriales	Halobacteriaceae	Haloquadratum
GCF.000237865_NC_017459.1	1		Archaea	Euryarchaeota	Halobacteria	Halobacteriales	Halobacteriaceae	Haloquadratum
GCF.000023965_NC_013202.1	1		Archaea	Euryarchaeota	Halobacteria	Halobacteriales	Halobacteriaceae	Halorhabdus
GCF.000023945_NC_013158.1	1		Archaea	Euryarchaeota	Halobacteria	Halobacteriales	Halobacteriaceae	Halorhabdus
GCF.000022205_NC_012029.1	1		Archaea	Euryarchaeota	Halobacteria	Halobacteriales	Halobacteriaceae	Halorubrum
GCF.000022205_NC_012029.1	1		Archaea	Euryarchaeota	Halobacteria	Halobacteriales	Halobacteriaceae	Halorubrum
GCF.000022205_NC_012028.1	1		Archaea	Euryarchaeota	Halobacteria	Halobacteriales	Halobacteriaceae	Halorubrum
GCF.000025325_NC_013743.1	1		Archaea	Euryarchaeota	Halobacteria	Halobacteriales	Halobacteriaceae	Haloterrigena
GCF.000230735_NC_019962.1	1		Archaea	Euryarchaeota	Halobacteria	Halobacteriales	Halobacteriaceae	Haloterrigena
GCF.000230735_NC_019962.1	1		Archaea	Euryarchaeota	Halobacteria	Halobacteriales	Halobacteriaceae	Haloterrigena
GCF.000230735_NC_019962.1	1		Archaea	Euryarchaeota	Halobacteria	Halobacteriales	Halobacteriaceae	Haloterrigena
GCF.000025325_NC_013743.1	1		Archaea	Euryarchaeota	Halobacteria	Halobacteriales	Halobacteriaceae	Haloterrigena
GCF.000025325_NC_013743.1	1		Archaea	Euryarchaeota	Halobacteria	Halobacteriales	Halobacteriaceae	Haloterrigena
GCF.000025625_NC_013923.1	1		Archaea	Euryarchaeota	Halobacteria	Halobacteriales	Halobacteriaceae	Haloterrigena
GCF.000025625_NC_013922.1	1		Archaea	Euryarchaeota	Halobacteria	Halobacteriales	Halobacteriaceae	Natrialba
GCF.000025625_NC_013922.1	1		Archaea	Euryarchaeota	Halobacteria	Halobacteriales	Halobacteriaceae	Natrialba
GCF.000026045_NC_007426.1	1		Archaea	Euryarchaeota	Halobacteria	Halobacteriales	Halobacteriaceae	Natronomonas
GCF.000196895_NC_014297.1	1		Archaea	Euryarchaeota	Halobacteria	Halobacteriales	Halobacteriaceae
GCF.000217715_NC_015666.1	1		Archaea	Euryarchaeota	Halobacteria	Halobacteriales	Halobacteriaceae
GCF.000217715_NC_015666.1	1		Archaea	Euryarchaeota	Halobacteria	Halobacteriales	Halobacteriaceae
GCF.000217715_NC_015666.1	1		Archaea	Euryarchaeota	Halobacteria	Halobacteriales	Halobacteriaceae
GCF.000214725_NC_015574.1	1		Archaea	Euryarchaeota	Methanobacteria	Methanobacteriales	Methanobacteriaceae	Methanobacterium
GCF.000214725_NC_015574.1	1		Archaea	Euryarchaeota	Methanobacteria	Methanobacteriales	Methanobacteriaceae	Methanobacterium
GCF.000214725_NC_015574.1	1		Archaea	Euryarchaeota	Methanobacteria	Methanobacteriales	Methanobacteriaceae	Methanobacterium
GCF.000191585_NC_015216.1	1		Archaea	Euryarchaeota	Methanobacteria	Methanobacteriales	Methanobacteriaceae	Methanobacterium
GCF.000191585_NC_015216.1	1		Archaea	Euryarchaeota	Methanobacteria	Methanobacteriales	Methanobacteriaceae	Methanobacterium
GCF.000024185_NC_013790.1	1		Archaea	Euryarchaeota	Methanobacteria	Methanobacteriales	Methanobacteriaceae	Methanobrevibacter
GCF.000016525_NC_009515.1	1		Archaea	Euryarchaeota	Methanobacteria	Methanobacteriales	Methanobacteriaceae	Methanobrevibacter
GCF.000024185_NC_013790.1	1		Archaea	Euryarchaeota	Methanobacteria	Methanobacteriales	Methanobacteriaceae	Methanobrevibacter
GCF.000016525_NC_009515.1	1		Archaea	Euryarchaeota	Methanobacteria	Methanobacteriales	Methanobacteriaceae	Methanobrevibacter
GCF.000012545_NC_007681.1	1		Archaea	Euryarchaeota	Methanobacteria	Methanobacteriales	Methanobacteriaceae	Methanosphaera
GCF.000012545_NC_007681.1	1		Archaea	Euryarchaeota	Methanobacteria	Methanobacteriales	Methanobacteriaceae	Methanosphaera
GCF.000012545_NC_007681.1	1		Archaea	Euryarchaeota	Methanobacteria	Methanobacteriales	Methanobacteriaceae	Methanosphaera
GCF.000012545_NC_007681.1	1		Archaea	Euryarchaeota	Methanobacteria	Methanobacteriales	Methanobacteriaceae	Methanosphaera
GCF.000145295_NC_014408.1	1		Archaea	Euryarchaeota	Methanobacteria	Methanobacteriales	Methanobacteriaceae	Methanothermobacter	thermautotrophicus
GCF.000145295_NC_014408.1	1		Archaea	Euryarchaeota	Methanobacteria	Methanobacteriales	Methanobacteriaceae	Methanothermobacter	thermautotrophicus
GCF.000008645_NC_000916.1	1		Archaea	Euryarchaeota	Methanobacteria	Methanobacteriales	Methanobacteriaceae	Methanothermobacter	thermautotrophicus
GCF.000008645_NC_000916.1	1		Archaea	Euryarchaeota	Methanobacteria	Methanobacteriales	Methanobacteriaceae	Methanothermobacter	thermautotrophicus
GCF.000166095_NC_014658.1	1		Archaea	Euryarchaeota	Methanobacteria	Methanobacteriales
GCF.000166095_NC_014658.1	1		Archaea	Euryarchaeota	Methanobacteria	Methanobacteriales
GCF.000023985_NC_013156.1	1		Archaea	Euryarchaeota	Methanococci	Methanococcales	Methanocaldococcaceae	Methanocaldococcus
GCF.000092305_NC_014122.1	1		Archaea	Euryarchaeota	Methanococci	Methanococcales	Methanocaldococcaceae	Methanocaldococcus
GCF.000025525_NC_013887.1	1		Archaea	Euryarchaeota	Methanococci	Methanococcales	Methanocaldococcaceae	Methanocaldococcus
GCF.000025525_NC_013887.1	1		Archaea	Euryarchaeota	Methanococci	Methanococcales	Methanocaldococcaceae	Methanocaldococcus
GCF.000023985_NC_013156.1	1		Archaea	Euryarchaeota	Methanococci	Methanococcales	Methanocaldococcaceae	Methanocaldococcus
GCF.000092305_NC_014122.1	1		Archaea	Euryarchaeota	Methanococci	Methanococcales	Methanocaldococcaceae	Methanocaldococcus
GCF.000024625_NC_013407.1	1		Archaea	Euryarchaeota	Methanococci	Methanococcales	Methanocaldococcaceae	Methanocaldococcus
GCF.000024625_NC_013407.1	1		Archaea	Euryarchaeota	Methanococci	Methanococcales	Methanocaldococcaceae	Methanocaldococcus
GCF.000006175_NC_014222.1	1		Archaea	Euryarchaeota	Methanococci	Methanococcales	Methanococcaceae	Methanococcus
GCF.000017165_NC_009634.1	1		Archaea	Euryarchaeota	Methanococci	Methanococcales	Methanococcaceae	Methanococcus
GCF.000017225_NC_009637.1	1		Archaea	Euryarchaeota	Methanococci	Methanococcales	Methanococcaceae	Methanococcus
GCF.000017185_NC_009635.1	1		Archaea	Euryarchaeota	Methanococci	Methanococcales	Methanococcaceae	Methanococcus
GCF.000017165_NC_009634.1	1		Archaea	Euryarchaeota	Methanococci	Methanococcales	Methanococcaceae	Methanococcus
GCF.000017225_NC_009637.1	1		Archaea	Euryarchaeota	Methanococci	Methanococcales	Methanococcaceae	Methanococcus
GCF.000006175_NC_014222.1	1		Archaea	Euryarchaeota	Methanococci	Methanococcales	Methanococcaceae	Methanococcus
GCF.000017165_NC_009634.1	1		Archaea	Euryarchaeota	Methanococci	Methanococcales	Methanococcaceae	Methanococcus
GCF.000017165_NC_009634.1	1		Archaea	Euryarchaeota	Methanococci	Methanococcales	Methanococcaceae	Methanococcus
GCF.000017225_NC_009637.1	1		Archaea	Euryarchaeota	Methanococci	Methanococcales	Methanococcaceae	Methanococcus
GCF.000179575_NC_015636.1	1		Archaea	Euryarchaeota	Methanococci	Methanococcales	Methanococcaceae
GCF.000179575_NC_015636.1	1		Archaea	Euryarchaeota	Methanococci	Methanococcales	Methanococcaceae
GCF.000017185_NC_009635.1	1		Archaea	Euryarchaeota	Methanococci	Methanococcales	Methanococcaceae
GCF.000214415_NC_015562.1	1		Archaea	Euryarchaeota	Methanococci	Methanococcales
GCF.000214415_NC_015562.1	1		Archaea	Euryarchaeota	Methanococci	Methanococcales
GCF.000243455_L01000032.1	1		Archaea	Euryarchaeota	Methanococci	Methanococcales
GCF.000063445_NC_009464.1	1		Archaea	Euryarchaeota	Methanomicrobia	Methanocellales	Methanocellaceae	Methanocella
GCF.000063445_NC_009464.1	1		Archaea	Euryarchaeota	Methanomicrobia	Methanocellales	Methanocellaceae	Methanocella
GCF.000063445_NC_009464.1	1		Archaea	Euryarchaeota	Methanomicrobia	Methanocellales	Methanocellaceae	Methanocella
GCF.000015765_NC_008942.1	1		Archaea	Euryarchaeota	Methanomicrobia	Methanomicrobiales	Methanocorpusculaceae	Methanocorpusculum
GCF.000015765_NC_008942.1	1		Archaea	Euryarchaeota	Methanomicrobia	Methanomicrobiales	Methanocorpusculaceae	Methanocorpusculum
GCF.000015765_NC_008942.1	1		Archaea	Euryarchaeota	Methanomicrobia	Methanomicrobiales	Methanocorpusculaceae	Methanocorpusculum
GCF.000015825_NC_009051.1	1		Archaea	Euryarchaeota	Methanomicrobia	Methanomicrobiales	Methanomicrobiaceae	Methanoculleus
GCF.000243255__CM001436.1	1		Archaea	Euryarchaeota	Methanomicrobia	Methanomicrobiales	Methanomicrobiaceae	Methanoplanus
GCF.000147875_NC_014507.1	1		Archaea	Euryarchaeota	Methanomicrobia	Methanomicrobiales	Methanomicrobiaceae	Methanoplanus
GCF.000147875_NC_014507.1	1		Archaea	Euryarchaeota	Methanomicrobia	Methanomicrobiales	Methanomicrobiaceae	Methanoplanus
GCF.000017625_NC_009712.1	1		Archaea	Euryarchaeota	Methanomicrobia	Methanomicrobiales	Methanoregulaceae	Candidatus Methanoregula
GCF.000235685_Y02000001.1	1		Archaea	Euryarchaeota	Methanomicrobia	Methanomicrobiales	Methanoregulaceae	Methanolinea
GCF.000021965_NC_011832.1	1		Archaea	Euryarchaeota	Methanomicrobia	Methanomicrobiales	Methanoregulaceae
GCF.000021965_NC_011832.1	1		Archaea	Euryarchaeota	Methanomicrobia	Methanomicrobiales	Methanoregulaceae
GCF.000021965_NC_011832.1	1		Archaea	Euryarchaeota	Methanomicrobia	Methanomicrobiales	Methanoregulaceae
GCF.000013445_NC_007796.1	1		Archaea	Euryarchaeota	Methanomicrobia	Methanomicrobiales	Methanospirillaceae	Methanospirillum
GCF.000013445_NC_007796.1	1		Archaea	Euryarchaeota	Methanomicrobia	Methanomicrobiales	Methanospirillaceae	Methanospirillum
GCF.000013445_NC_007796.1	1		Archaea	Euryarchaeota	Methanomicrobia	Methanomicrobiales	Methanospirillaceae	Methanospirillum
GCF.000013445_NC_007796.1	1		Archaea	Euryarchaeota	Methanomicrobia	Methanomicrobiales	Methanospirillaceae	Methanospirillum
GCF.000235565_NC_017527.1	1		Archaea	Euryarchaeota	Methanomicrobia	Methanosarcinales	Methanosaetaceae	Methanosaeta
GCF.000204415_NC_015416.1	1		Archaea	Euryarchaeota	Methanomicrobia	Methanosarcinales	Methanosaetaceae	Methanosaeta
GCF.000204415_NC_015416.1	1		Archaea	Euryarchaeota	Methanomicrobia	Methanosarcinales	Methanosaetaceae	Methanosaeta
GCF.000013725_NC_007955.1	1		Archaea	Euryarchaeota	Methanomicrobia	Methanosarcinales	Methanosarcinaceae	Methanococcoides
GCF.000013725_NC_007955.1	1		Archaea	Euryarchaeota	Methanomicrobia	Methanosarcinales	Methanosarcinaceae	Methanococcoides
GCF.000013725_NC_007955.1	1		Archaea	Euryarchaeota	Methanomicrobia	Methanosarcinales	Methanosarcinaceae	Methanococcoides
GCF.000007065_NC_003901.1	1		Archaea	Euryarchaeota	Methanomicrobia	Methanosarcinales	Methanosarcinaceae	Methanosarcina	mazei
GCF.000007065_NC_003901.1	1		Archaea	Euryarchaeota	Methanomicrobia	Methanosarcinales	Methanosarcinaceae	Methanosarcina	mazei
GCF.000007065_NC_003901.1	1		Archaea	Euryarchaeota	Methanomicrobia	Methanosarcinales	Methanosarcinaceae	Methanosarcina	mazei
GCF.000195895_NC_007355.1	1		Archaea	Euryarchaeota	Methanomicrobia	Methanosarcinales	Methanosarcinaceae	Methanosarcina
GCF.000007345_NC_003552.1	1		Archaea	Euryarchaeota	Methanomicrobia	Methanosarcinales	Methanosarcinaceae	Methanosarcina
GCF.000195895_NC_007355.1	1		Archaea	Euryarchaeota	Methanomicrobia	Methanosarcinales	Methanosarcinaceae	Methanosarcina
GCF.000007345_NC_003552.1	1		Archaea	Euryarchaeota	Methanomicrobia	Methanosarcinales	Methanosarcinaceae	Methanosarcina
GCF.000195895_NC_007355.1	1		Archaea	Euryarchaeota	Methanomicrobia	Methanosarcinales	Methanosarcinaceae	Methanosarcina
GCF.000007345_NC_003552.1	1		Archaea	Euryarchaeota	Methanomicrobia	Methanosarcinales	Methanosarcinaceae	Methanosarcina
GCF.000025865_NC_014002.1	1		Archaea	Euryarchaeota	Methanomicrobia	Methanosarcinales	Methanosarcinaceae
GCF.000217995_NC_015676.1	1		Archaea	Euryarchaeota	Methanomicrobia	Methanosarcinales	Methanosarcinaceae
GCF.000196655_NC_014253.1	1		Archaea	Euryarchaeota	Methanomicrobia	Methanosarcinales	Methanosarcinaceae
GCF.000025865_NC_014002.1	1		Archaea	Euryarchaeota	Methanomicrobia	Methanosarcinales	Methanosarcinaceae
GCF.000217995_NC_015676.1	1		Archaea	Euryarchaeota	Methanomicrobia	Methanosarcinales	Methanosarcinaceae
GCF.000217995_NC_015676.1	1		Archaea	Euryarchaeota	Methanomicrobia	Methanosarcinales	Methanosarcinaceae
GCF.000196655_NC_014253.1	1		Archaea	Euryarchaeota	Methanomicrobia	Methanosarcinales	Methanosarcinaceae
GCF.000025865_NC_014002.1	1		Archaea	Euryarchaeota	Methanomicrobia	Methanosarcinales	Methanosarcinaceae
GCF.000009965_NC_006624.1	1		Archaea	Euryarchaeota	Thermococci	Thermococcales	Thermococcaceae	Thermococcus
GCF.000221185_NC_015865.1	1		Archaea	Euryarchaeota	Thermococci	Thermococcales	Thermococcaceae	Thermococcus
GCF.000022365_NC_012804.1	1		Archaea	Euryarchaeota	Thermococci	Thermococcales	Thermococcaceae	Thermococcus
GCF.000007305_NC_003413.1	1		Archaea	Euryarchaeota	Thermococci	Thermococcales	Thermococcaceae
GCF.000151105_NC_014804.1	1		Archaea	Euryarchaeota	Thermococci	Thermococcales	Thermococcaceae
GCF.000215995_NC_015680.1	1		Archaea	Euryarchaeota	Thermococci	Thermococcales	Thermococcaceae
GCF.000195935_NC_000868.1	1		Archaea	Euryarchaeota	Thermococci	Thermococcales	Thermococcaceae
GCF.000022545_NC_012883.1	1		Archaea	Euryarchaeota	Thermococci	Thermococcales	Thermococcaceae
GCF.000211475_NC_015474.1	1		Archaea	Euryarchaeota	Thermococci	Thermococcales	Thermococcaceae
GCF.000018365_NC_011529.1	1		Archaea	Euryarchaeota	Thermococci	Thermococcales	Thermococcaceae
GCF.000011105_NC_000961.1	1		Archaea	Euryarchaeota	Thermococci	Thermococcales	Thermococcaceae
GCF.000025665_NC_013926.1	1		Archaea	Euryarchaeota	Thermoplasmata	Thermoplasmatales	[Aciduliprofundaceae]
GCF.000152265_NC_021592.1	1		Archaea	Euryarchaeota	Thermoplasmata	Thermoplasmatales	Picrophilaceae	Ferroplasma
GCF.000195915_NC_002578.1	1		Archaea	Euryarchaeota	Thermoplasmata	Thermoplasmatales	Picrophilaceae
GCF.000008265_NC_005877.1	1		Archaea	Euryarchaeota	Thermoplasmata	Thermoplasmatales	Picrophilaceae
GCF.000011185_NC_002689.2	1		Archaea	Euryarchaeota	Thermoplasmata	Thermoplasmatales	Picrophilaceae
GCF.000196275_NC_008025.1	1		Bacteria	[Thermi]	Deinococci	Deinococcales	Deinococcaceae	Deinococcus	geothermalis
GCF.000196275_NC_008010.2	1		Bacteria	[Thermi]	Deinococci	Deinococcales	Deinococcaceae	Deinococcus	geothermalis
GCF.000196275_NC_008025.1	1		Bacteria	[Thermi]	Deinococci	Deinococcales	Deinococcaceae	Deinococcus	geothermalis
GCF.000196275_NC_008025.1	1		Bacteria	[Thermi]	Deinococci	Deinococcales	Deinococcaceae	Deinococcus	geothermalis
GCF.000008565_NC_001263.1	1		Bacteria	[Thermi]	Deinococci	Deinococcales	Deinococcaceae	Deinococcus
GCF.000190555_NC_015161.1	1		Bacteria	[Thermi]	Deinococci	Deinococcales	Deinococcaceae	Deinococcus
GCF.000020685_NC_012527.1	1		Bacteria	[Thermi]	Deinococci	Deinococcales	Deinococcaceae	Deinococcus
GCF.000186385_NC_014958.1	1		Bacteria	[Thermi]	Deinococci	Deinococcales	Deinococcaceae	Deinococcus
GCF.000020685_NC_012526.1	1		Bacteria	[Thermi]	Deinococci	Deinococcales	Deinococcaceae	Deinococcus
GCF.000190555_NC_015161.1	1		Bacteria	[Thermi]	Deinococci	Deinococcales	Deinococcaceae	Deinococcus
GCF.000190555_NC_015161.1	1		Bacteria	[Thermi]	Deinococci	Deinococcales	Deinococcaceae	Deinococcus
GCF.000008565_NC_001263.1	1		Bacteria	[Thermi]	Deinococci	Deinococcales	Deinococcaceae	Deinococcus
GCF.000008565_NC_001263.1	1		Bacteria	[Thermi]	Deinococci	Deinococcales	Deinococcaceae	Deinococcus
GCF.000020685_NC_012526.1	1		Bacteria	[Thermi]	Deinococci	Deinococcales	Deinococcaceae	Deinococcus
GCF.000020685_NC_012526.1	1		Bacteria	[Thermi]	Deinococci	Deinococcales	Deinococcaceae	Deinococcus
GCF.000186385_NC_014958.1	1		Bacteria	[Thermi]	Deinococci	Deinococcales	Deinococcaceae	Deinococcus
GCF.000186385_NC_014958.1	1		Bacteria	[Thermi]	Deinococci	Deinococcales	Deinococcaceae	Deinococcus
GCF.000186385_NC_014958.1	1		Bacteria	[Thermi]	Deinococci	Deinococcales	Deinococcaceae	Deinococcus
GCF.000092425_NC_014221.1	1		Bacteria	[Thermi]	Deinococci	Deinococcales	Trueperaceae	Truepera
GCF.000092425_NC_014221.1	1		Bacteria	[Thermi]	Deinococci	Deinococcales	Trueperaceae	Truepera
GCF.000092125_NC_014212.1	1		Bacteria	[Thermi]	Deinococci	Thermales	Thermaceae	Meiothermus
GCF.000092125_NC_014212.1	1		Bacteria	[Thermi]	Deinococci	Thermales	Thermaceae	Meiothermus
GCF.000183745_NC_014761.1	1		Bacteria	[Thermi]	Deinococci	Thermales	Thermaceae	Oceanithermus
GCF.000183745_NC_014761.1	1		Bacteria	[Thermi]	Deinococci	Thermales	Thermaceae	Oceanithermus
GCF.000187005_NC_014974.1	1		Bacteria	[Thermi]	Deinococci	Thermales	Thermaceae	Thermus
GCF.000091545_NC_006461.1	1		Bacteria	[Thermi]	Deinococci	Thermales	Thermaceae	Thermus
GCF.000236585_NC_017278.1	1		Bacteria	[Thermi]	Deinococci	Thermales	Thermaceae	Thermus
GCF.000091545_NC_006461.1	1		Bacteria	[Thermi]	Deinococci	Thermales	Thermaceae	Thermus
GCF.000236585_NC_017278.1	1		Bacteria	[Thermi]	Deinococci	Thermales	Thermaceae	Thermus
GCF.000173055_K02000001.1	1		Bacteria	[Thermi]	Deinococci	Thermales	Thermaceae	Thermus
GCF.000195335_NC_015387.1	1		Bacteria	[Thermi]	Deinococci	Thermales	Thermaceae	Vulcanithermus
GCF.000195335_NC_015387.1	1		Bacteria	[Thermi]	Deinococci	Thermales	Thermaceae	Vulcanithermus
GCF.000195335_NC_015387.1	1		Bacteria	[Thermi]	Deinococci	Thermales	Thermaceae	Vulcanithermus
GCF.000226295_NC_016024.1	1		Bacteria	Acidobacteria	[Chloracidobacteria]	[Chloracidobacterales]	[Chloracidobacteraceae]	Candidatus Chloracidobacterium
GCF.000178955_NC_016631.1	1		Bacteria	Acidobacteria	Acidobacteriia	Acidobacteriales	Acidobacteriaceae
GCF.000178975_NC_015064.1	1		Bacteria	Acidobacteria	Acidobacteriia	Acidobacteriales	Acidobacteriaceae
GCF.000022565_NC_012483.1	1		Bacteria	Acidobacteria	Acidobacteriia	Acidobacteriales	Acidobacteriaceae
GCF.000179915_NC_014963.1	1		Bacteria	Acidobacteria	Acidobacteriia	Acidobacteriales	Acidobacteriaceae
GCF.000014005_NC_008009.1	1		Bacteria	Acidobacteria	Acidobacteriia	Acidobacteriales	Koribacteraceae	Candidatus Koribacter
GCF.000242615__KI912268.1	1		Bacteria	Acidobacteria	Holophagae	Holophagales	Holophagaceae
GCF.000014905_NC_008536.1	1		Bacteria	Acidobacteria	Solibacteres	Solibacterales	Solibacteraceae	Candidatus Solibacter
GCF.000014905_NC_008536.1	1		Bacteria	Acidobacteria	Solibacteres	Solibacterales	Solibacteraceae	Candidatus Solibacter
GCF.000023265_NC_013124.1	1		Bacteria	Actinobacteria	Acidimicrobiia	Acidimicrobiales	Acidimicrobiaceae
GCF.000023265_NC_013124.1	1		Bacteria	Actinobacteria	Acidimicrobiia	Acidimicrobiales	Acidimicrobiaceae
GCF.000220835__GL985607.1	1		Bacteria	Actinobacteria	Actinobacteria	Actinomycetales	Actinomycetaceae	Actinomyces
GCF.000239695__JH470342.1	1		Bacteria	Actinobacteria	Actinobacteria	Actinomycetales	Actinomycetaceae	Actinomyces
GCF.000154225__DS264586.1	1		Bacteria	Actinobacteria	Actinobacteria	Actinomycetales	Actinomycetaceae	Actinomyces
GCF.000175315__KI391968.1	1		Bacteria	Actinobacteria	Actinobacteria	Actinomycetales	Actinomycetaceae	Actinomyces
GCF.000154225__DS264586.1	1		Bacteria	Actinobacteria	Actinobacteria	Actinomycetales	Actinomycetaceae	Actinomyces
GCF.000159035__DS999580.1	1		Bacteria	Actinobacteria	Actinobacteria	Actinomycetales	Actinomycetaceae	Actinomyces
GCF.000092365_NC_014218.1	1		Bacteria	Actinobacteria	Actinobacteria	Actinomycetales	Actinomycetaceae	Arcanobacterium
GCF.000092365_NC_014218.1	1		Bacteria	Actinobacteria	Actinobacteria	Actinomycetales	Actinomycetaceae	Arcanobacterium
GCF.000092365_NC_014218.1	1		Bacteria	Actinobacteria	Actinobacteria	Actinomycetales	Actinomycetaceae	Arcanobacterium
GCF.000092365_NC_014218.1	1		Bacteria	Actinobacteria	Actinobacteria	Actinomycetales	Actinomycetaceae	Arcanobacterium
GCF.000160615__GG668522.1	1		Bacteria	Actinobacteria	Actinobacteria	Actinomycetales	Actinomycetaceae	Mobiluncus
GCF.000196535_NC_014246.1	1		Bacteria	Actinobacteria	Actinobacteria	Actinomycetales	Actinomycetaceae	Mobiluncus
GCF.000196535_NC_014246.1	1		Bacteria	Actinobacteria	Actinobacteria	Actinomycetales	Actinomycetaceae	Mobiluncus
GCF.000162895__GG703879.1	1		Bacteria	Actinobacteria	Actinobacteria	Actinomycetales	Actinomycetaceae
GCF.000023245_NC_013093.1	1		Bacteria	Actinobacteria	Actinobacteria	Actinomycetales	Actinosynnemataceae
GCF.000023245_NC_013093.1	1		Bacteria	Actinobacteria	Actinobacteria	Actinomycetales	Actinosynnemataceae
GCF.000023245_NC_013093.1	1		Bacteria	Actinobacteria	Actinobacteria	Actinomycetales	Actinosynnemataceae
GCF.000023245_NC_013093.1	1		Bacteria	Actinobacteria	Actinobacteria	Actinomycetales	Actinosynnemataceae
GCF.000023245_NC_013093.1	1		Bacteria	Actinobacteria	Actinobacteria	Actinomycetales	Actinosynnemataceae
GCF.000023105_NC_012669.1	1		Bacteria	Actinobacteria	Actinobacteria	Actinomycetales	Beutenbergiaceae
GCF.000023105_NC_012669.1	1		Bacteria	Actinobacteria	Actinobacteria	Actinomycetales	Beutenbergiaceae
GCF.000167575_P01000013.1	1		Bacteria	Actinobacteria	Actinobacteria	Actinomycetales	Brevibacteriaceae	Brevibacterium
GCF.000092865_NC_014151.1	1		Bacteria	Actinobacteria	Actinobacteria	Actinomycetales	Cellulomonadaceae	Cellulomonas
GCF.000092865_NC_014151.1	1		Bacteria	Actinobacteria	Actinobacteria	Actinomycetales	Cellulomonadaceae	Cellulomonas
GCF.000212695_NC_015514.1	1		Bacteria	Actinobacteria	Actinobacteria	Actinomycetales	Cellulomonadaceae	Cellulomonas
GCF.000212695_NC_015514.1	1		Bacteria	Actinobacteria	Actinobacteria	Actinomycetales	Cellulomonadaceae	Cellulomonas
GCF.000213935_Z01000060.1	1		Bacteria	Actinobacteria	Actinobacteria	Actinomycetales	Corynebacteriaceae	Corynebacterium	variabile
GCF.000159115__GG666997.1	1		Bacteria	Actinobacteria	Actinobacteria	Actinomycetales	Corynebacteriaceae	Corynebacterium
GCF.000011305_NC_004369.1	1		Bacteria	Actinobacteria	Actinobacteria	Actinomycetales	Corynebacteriaceae	Corynebacterium
GCF.000069945_NC_010545.1	1		Bacteria	Actinobacteria	Actinobacteria	Actinomycetales	Corynebacteriaceae	Corynebacterium
GCF.000144675_NC_017301.1	1		Bacteria	Actinobacteria	Actinobacteria	Actinomycetales	Corynebacteriaceae	Corynebacterium
GCF.000156615__GL542874.1	1		Bacteria	Actinobacteria	Actinobacteria	Actinomycetales	Corynebacteriaceae	Corynebacterium
GCF.000011325_NC_003450.3	1		Bacteria	Actinobacteria	Actinobacteria	Actinomycetales	Corynebacteriaceae	Corynebacterium
GCF.000179395_NC_015859.1	1		Bacteria	Actinobacteria	Actinobacteria	Actinomycetales	Corynebacteriaceae	Corynebacterium
GCF.000195815_NC_002935.2	1		Bacteria	Actinobacteria	Actinobacteria	Actinomycetales	Corynebacteriaceae	Corynebacterium
GCF.000022905_NC_012590.1	1		Bacteria	Actinobacteria	Actinobacteria	Actinomycetales	Corynebacteriaceae	Corynebacterium
GCF.000177535_NC_015673.1	1		Bacteria	Actinobacteria	Actinobacteria	Actinomycetales	Corynebacteriaceae	Corynebacterium
GCF.000011325_NC_003450.3	1		Bacteria	Actinobacteria	Actinobacteria	Actinomycetales	Corynebacteriaceae	Corynebacterium
GCF.000022905_NC_012590.1	1		Bacteria	Actinobacteria	Actinobacteria	Actinomycetales	Corynebacteriaceae	Corynebacterium
GCF.000023145_NC_012704.1	1		Bacteria	Actinobacteria	Actinobacteria	Actinomycetales	Corynebacteriaceae	Corynebacterium
GCF.000175375_H02000003.1	1		Bacteria	Actinobacteria	Actinobacteria	Actinomycetales	Corynebacteriaceae	Corynebacterium
GCF.000144675_NC_017301.1	1		Bacteria	Actinobacteria	Actinobacteria	Actinomycetales	Corynebacteriaceae	Corynebacterium
GCF.000011305_NC_004369.1	1		Bacteria	Actinobacteria	Actinobacteria	Actinomycetales	Corynebacteriaceae	Corynebacterium
GCF.000179395_NC_015859.1	1		Bacteria	Actinobacteria	Actinobacteria	Actinomycetales	Corynebacteriaceae	Corynebacterium
GCF.000143825__CM000961.1	1		Bacteria	Actinobacteria	Actinobacteria	Actinomycetales	Corynebacteriaceae	Corynebacterium
GCF.000011325_NC_003450.3	1		Bacteria	Actinobacteria	Actinobacteria	Actinomycetales	Corynebacteriaceae	Corynebacterium
GCF.000069945_NC_010545.1	1		Bacteria	Actinobacteria	Actinobacteria	Actinomycetales	Corynebacteriaceae	Corynebacterium
GCF.000179395_NC_015859.1	1		Bacteria	Actinobacteria	Actinobacteria	Actinomycetales	Corynebacteriaceae	Corynebacterium
GCF.000159135__GG667536.1	1		Bacteria	Actinobacteria	Actinobacteria	Actinomycetales	Corynebacteriaceae	Corynebacterium
GCF.000156615__GL542880.1	1		Bacteria	Actinobacteria	Actinobacteria	Actinomycetales	Corynebacteriaceae	Corynebacterium
GCF.000195815_NC_002935.2	1		Bacteria	Actinobacteria	Actinobacteria	Actinomycetales	Corynebacteriaceae	Corynebacterium
GCF.000179395_NC_015859.1	1		Bacteria	Actinobacteria	Actinobacteria	Actinomycetales	Corynebacteriaceae	Corynebacterium
GCF.000179395_NC_015859.1	1		Bacteria	Actinobacteria	Actinobacteria	Actinomycetales	Corynebacteriaceae	Corynebacterium
GCF.000011305_NC_004369.1	1		Bacteria	Actinobacteria	Actinobacteria	Actinomycetales	Corynebacteriaceae	Corynebacterium
GCF.000156615__GL542875.1	1		Bacteria	Actinobacteria	Actinobacteria	Actinomycetales	Corynebacteriaceae	Corynebacterium
GCF.000159635__GG667201.1	1		Bacteria	Actinobacteria	Actinobacteria	Actinomycetales	Corynebacteriaceae	Corynebacterium
GCF.000011325_NC_003450.3	1		Bacteria	Actinobacteria	Actinobacteria	Actinomycetales	Corynebacteriaceae	Corynebacterium
GCF.000011305_NC_004369.1	1		Bacteria	Actinobacteria	Actinobacteria	Actinomycetales	Corynebacteriaceae	Corynebacterium
GCF.000195815_NC_002935.2	1		Bacteria	Actinobacteria	Actinobacteria	Actinomycetales	Corynebacteriaceae	Corynebacterium
GCF.000006605_NC_007164.1	1		Bacteria	Actinobacteria	Actinobacteria	Actinomycetales	Corynebacteriaceae	Corynebacterium
GCF.000022905_NC_012590.1	1		Bacteria	Actinobacteria	Actinobacteria	Actinomycetales	Corynebacteriaceae	Corynebacterium
GCF.000156595__GG667131.1	1		Bacteria	Actinobacteria	Actinobacteria	Actinomycetales	Corynebacteriaceae	Corynebacterium
GCF.000006605_NC_007164.1	1		Bacteria	Actinobacteria	Actinobacteria	Actinomycetales	Corynebacteriaceae	Corynebacterium
GCF.000143825__CM000961.1	1		Bacteria	Actinobacteria	Actinobacteria	Actinomycetales	Corynebacteriaceae	Corynebacterium
GCF.000195815_NC_002935.2	1		Bacteria	Actinobacteria	Actinobacteria	Actinomycetales	Corynebacteriaceae	Corynebacterium
GCF.000173655_U01000033.1	1		Bacteria	Actinobacteria	Actinobacteria	Actinomycetales	Corynebacteriaceae	Corynebacterium
GCF.000164115__GG771295.1	1		Bacteria	Actinobacteria	Actinobacteria	Actinomycetales	Corynebacteriaceae	Corynebacterium
GCF.000069945_NC_010545.1	1		Bacteria	Actinobacteria	Actinobacteria	Actinomycetales	Corynebacteriaceae	Corynebacterium
GCF.000144675_NC_017301.1	1		Bacteria	Actinobacteria	Actinobacteria	Actinomycetales	Corynebacteriaceae	Corynebacterium
GCF.000195815_NC_002935.2	1		Bacteria	Actinobacteria	Actinobacteria	Actinomycetales	Corynebacteriaceae	Corynebacterium
GCF.000144675_NC_017301.1	1		Bacteria	Actinobacteria	Actinobacteria	Actinomycetales	Corynebacteriaceae	Corynebacterium
GCF.000143825__CM000961.1	1		Bacteria	Actinobacteria	Actinobacteria	Actinomycetales	Corynebacteriaceae	Corynebacterium
GCF.000006605_NC_007164.1	1		Bacteria	Actinobacteria	Actinobacteria	Actinomycetales	Corynebacteriaceae	Corynebacterium
GCF.000183325_J01000027.1	1		Bacteria	Actinobacteria	Actinobacteria	Actinomycetales	Corynebacteriaceae	Corynebacterium
GCF.000011325_NC_003450.3	1		Bacteria	Actinobacteria	Actinobacteria	Actinomycetales	Corynebacteriaceae	Corynebacterium
GCF.000177535_NC_015673.1	1		Bacteria	Actinobacteria	Actinobacteria	Actinomycetales	Corynebacteriaceae	Corynebacterium
GCF.000023145_NC_012704.1	1		Bacteria	Actinobacteria	Actinobacteria	Actinomycetales	Corynebacteriaceae	Corynebacterium
GCF.000011325_NC_003450.3	1		Bacteria	Actinobacteria	Actinobacteria	Actinomycetales	Corynebacteriaceae	Corynebacterium
GCF.000179395_NC_015859.1	1		Bacteria	Actinobacteria	Actinobacteria	Actinomycetales	Corynebacteriaceae	Corynebacterium
GCF.000023145_NC_012704.1	1		Bacteria	Actinobacteria	Actinobacteria	Actinomycetales	Corynebacteriaceae	Corynebacterium
GCF.000011305_NC_004369.1	1		Bacteria	Actinobacteria	Actinobacteria	Actinomycetales	Corynebacteriaceae	Corynebacterium
GCF.000156615__GL542879.1	1		Bacteria	Actinobacteria	Actinobacteria	Actinomycetales	Corynebacteriaceae	Corynebacterium
GCF.000225825_X01000006.1	1		Bacteria	Actinobacteria	Actinobacteria	Actinomycetales	Dermabacteraceae	Brachybacterium
GCF.000023405_NC_013172.1	1		Bacteria	Actinobacteria	Actinobacteria	Actinomycetales	Dermabacteraceae	Brachybacterium
GCF.000233655_O01000038.1	1		Bacteria	Actinobacteria	Actinobacteria	Actinomycetales	Dermabacteraceae	Brachybacterium
GCF.000225825_X01000008.1	1		Bacteria	Actinobacteria	Actinobacteria	Actinomycetales	Dermabacteraceae	Brachybacterium
GCF.000023405_NC_013172.1	1		Bacteria	Actinobacteria	Actinobacteria	Actinomycetales	Dermabacteraceae	Brachybacterium
GCF.000023405_NC_013172.1	1		Bacteria	Actinobacteria	Actinobacteria	Actinomycetales	Dermabacteraceae	Brachybacterium
GCF.000226215_F01000033.1	1		Bacteria	Actinobacteria	Actinobacteria	Actinomycetales	Dietziaceae	Dietzia
GCF.000235425__KI912266.1	1		Bacteria	Actinobacteria	Actinobacteria	Actinomycetales	Frankiaceae	Frankia
GCF.000166135_NC_014666.1	1		Bacteria	Actinobacteria	Actinobacteria	Actinomycetales	Frankiaceae	Frankia
GCF.000018005_NC_009921.1	1		Bacteria	Actinobacteria	Actinobacteria	Actinomycetales	Frankiaceae	Frankia
GCF.000013345_NC_007777.1	1		Bacteria	Actinobacteria	Actinobacteria	Actinomycetales	Frankiaceae	Frankia
GCF.000018005_NC_009921.1	1		Bacteria	Actinobacteria	Actinobacteria	Actinomycetales	Frankiaceae	Frankia
GCF.000058485_NC_008278.1	1		Bacteria	Actinobacteria	Actinobacteria	Actinomycetales	Frankiaceae	Frankia
GCF.000018005_NC_009921.1	1		Bacteria	Actinobacteria	Actinobacteria	Actinomycetales	Frankiaceae	Frankia
GCF.000058485_NC_008278.1	1		Bacteria	Actinobacteria	Actinobacteria	Actinomycetales	Frankiaceae	Frankia
GCF.000166135_NC_014666.1	1		Bacteria	Actinobacteria	Actinobacteria	Actinomycetales	Frankiaceae	Frankia
GCF.000166135_NC_014666.1	1		Bacteria	Actinobacteria	Actinobacteria	Actinomycetales	Frankiaceae	Frankia
GCF.000013345_NC_007777.1	1		Bacteria	Actinobacteria	Actinobacteria	Actinomycetales	Frankiaceae	Frankia
GCF.000025345_NC_013757.1	1		Bacteria	Actinobacteria	Actinobacteria	Actinomycetales	Geodermatophilaceae	Geodermatophilus
GCF.000025345_NC_013757.1	1		Bacteria	Actinobacteria	Actinobacteria	Actinomycetales	Geodermatophilaceae	Geodermatophilus
GCF.000025345_NC_013757.1	1		Bacteria	Actinobacteria	Actinobacteria	Actinomycetales	Geodermatophilaceae	Geodermatophilus
GCF.000024785_NC_013441.1	1		Bacteria	Actinobacteria	Actinobacteria	Actinomycetales	Gordoniaceae	Gordonia
GCF.000192435_D01000036.1	1		Bacteria	Actinobacteria	Actinobacteria	Actinomycetales	Gordoniaceae	Gordonia
GCF.000241345_D01000079.1	1		Bacteria	Actinobacteria	Actinobacteria	Actinomycetales	Gordoniaceae	Gordonia
GCF.000024785_NC_013441.1	1		Bacteria	Actinobacteria	Actinobacteria	Actinomycetales	Gordoniaceae	Gordonia
GCF.000241305_H01000099.1	1		Bacteria	Actinobacteria	Actinobacteria	Actinomycetales	Gordoniaceae	Gordonia
GCF.000241265_E01000084.1	1		Bacteria	Actinobacteria	Actinobacteria	Actinomycetales	Gordoniaceae	Gordonia
GCF.000214175_NC_015564.1	1		Bacteria	Actinobacteria	Actinobacteria	Actinomycetales	Gordoniaceae
GCF.000214175_NC_015564.1	1		Bacteria	Actinobacteria	Actinobacteria	Actinomycetales	Gordoniaceae
GCF.000092225_NC_014158.1	1		Bacteria	Actinobacteria	Actinobacteria	Actinomycetales	Gordoniaceae
GCF.000092225_NC_014158.1	1		Bacteria	Actinobacteria	Actinobacteria	Actinomycetales	Gordoniaceae
GCF.000152705__CH672413.1	1		Bacteria	Actinobacteria	Actinobacteria	Actinomycetales	Intrasporangiaceae	Phycicoccus
GCF.000024925_NC_013521.1	1		Bacteria	Actinobacteria	Actinobacteria	Actinomycetales	Intrasporangiaceae	Phycicoccus
GCF.000023925_NC_013169.1	1		Bacteria	Actinobacteria	Actinobacteria	Actinomycetales	Intrasporangiaceae
GCF.000184685_NC_014830.1	1		Bacteria	Actinobacteria	Actinobacteria	Actinomycetales	Intrasporangiaceae
GCF.000017305_NC_009664.2	1		Bacteria	Actinobacteria	Actinobacteria	Actinomycetales	Intrasporangiaceae
GCF.000017305_NC_009664.2	1		Bacteria	Actinobacteria	Actinobacteria	Actinomycetales	Intrasporangiaceae
GCF.000023925_NC_013169.1	1		Bacteria	Actinobacteria	Actinobacteria	Actinomycetales	Intrasporangiaceae
GCF.000184685_NC_014830.1	1		Bacteria	Actinobacteria	Actinobacteria	Actinomycetales	Intrasporangiaceae
GCF.000017305_NC_009664.2	1		Bacteria	Actinobacteria	Actinobacteria	Actinomycetales	Intrasporangiaceae
GCF.000017305_NC_009664.2	1		Bacteria	Actinobacteria	Actinobacteria	Actinomycetales	Intrasporangiaceae
GCF.000024065_NC_013174.1	1		Bacteria	Actinobacteria	Actinobacteria	Actinomycetales	Jonesiaceae	Jonesia
GCF.000024065_NC_013174.1	1		Bacteria	Actinobacteria	Actinobacteria	Actinomycetales	Jonesiaceae	Jonesia
GCF.000024065_NC_013174.1	1		Bacteria	Actinobacteria	Actinobacteria	Actinomycetales	Jonesiaceae	Jonesia
GCF.000024065_NC_013174.1	1		Bacteria	Actinobacteria	Actinobacteria	Actinomycetales	Jonesiaceae	Jonesia
GCF.000024065_NC_013174.1	1		Bacteria	Actinobacteria	Actinobacteria	Actinomycetales	Jonesiaceae	Jonesia
GCF.000007665_NC_006087.1	1		Bacteria	Actinobacteria	Actinobacteria	Actinomycetales	Microbacteriaceae	Cryocola
GCF.000231305__JH370379.1	1		Bacteria	Actinobacteria	Actinobacteria	Actinomycetales	Microbacteriaceae	Leucobacter
GCF.000202635_NC_015125.1	1		Bacteria	Actinobacteria	Actinobacteria	Actinomycetales	Microbacteriaceae	Microbacterium
GCF.000202635_NC_015125.1	1		Bacteria	Actinobacteria	Actinobacteria	Actinomycetales	Microbacteriaceae	Microbacterium
GCF.000153145__CH672415.1	1		Bacteria	Actinobacteria	Actinobacteria	Actinomycetales	Microbacteriaceae
GCF.000069225_NC_010407.1	1		Bacteria	Actinobacteria	Actinobacteria	Actinomycetales	Microbacteriaceae
GCF.000069225_NC_010407.1	1		Bacteria	Actinobacteria	Actinobacteria	Actinomycetales	Microbacteriaceae
GCF.000153145__CH672415.1	1		Bacteria	Actinobacteria	Actinobacteria	Actinomycetales	Microbacteriaceae
GCF.000014925_NC_008711.1	1		Bacteria	Actinobacteria	Actinobacteria	Actinomycetales	Micrococcaceae	Arthrobacter	nitroguajacolicus
GCF.000014925_NC_008711.1	1		Bacteria	Actinobacteria	Actinobacteria	Actinomycetales	Micrococcaceae	Arthrobacter	nitroguajacolicus
GCF.000014925_NC_008711.1	1		Bacteria	Actinobacteria	Actinobacteria	Actinomycetales	Micrococcaceae	Arthrobacter	nitroguajacolicus
GCF.000014925_NC_008711.1	1		Bacteria	Actinobacteria	Actinobacteria	Actinomycetales	Micrococcaceae	Arthrobacter	nitroguajacolicus
GCF.000014925_NC_008711.1	1		Bacteria	Actinobacteria	Actinobacteria	Actinomycetales	Micrococcaceae	Arthrobacter	nitroguajacolicus
GCF.000014925_NC_008711.1	1		Bacteria	Actinobacteria	Actinobacteria	Actinomycetales	Micrococcaceae	Arthrobacter	nitroguajacolicus
GCF.000197735_NC_014550.1	1		Bacteria	Actinobacteria	Actinobacteria	Actinomycetales	Micrococcaceae	Arthrobacter
GCF.000197735_NC_014550.1	1		Bacteria	Actinobacteria	Actinobacteria	Actinomycetales	Micrococcaceae	Arthrobacter
GCF.000197735_NC_014550.1	1		Bacteria	Actinobacteria	Actinobacteria	Actinomycetales	Micrococcaceae	Arthrobacter
GCF.000197735_NC_014550.1	1		Bacteria	Actinobacteria	Actinobacteria	Actinomycetales	Micrococcaceae	Arthrobacter
GCF.000197735_NC_014550.1	1		Bacteria	Actinobacteria	Actinobacteria	Actinomycetales	Micrococcaceae	Arthrobacter
GCF.000197735_NC_014550.1	1		Bacteria	Actinobacteria	Actinobacteria	Actinomycetales	Micrococcaceae	Arthrobacter
GCF.000010285_NC_010617.1	1		Bacteria	Actinobacteria	Actinobacteria	Actinomycetales	Micrococcaceae	Kocuria	rhizophila
GCF.000010285_NC_010617.1	1		Bacteria	Actinobacteria	Actinobacteria	Actinomycetales	Micrococcaceae	Kocuria	rhizophila
GCF.000010285_NC_010617.1	1		Bacteria	Actinobacteria	Actinobacteria	Actinomycetales	Micrococcaceae	Kocuria	rhizophila
GCF.000179835_E01000639.1	1		Bacteria	Actinobacteria	Actinobacteria	Actinomycetales	Micrococcaceae	Micrococcus	luteus
GCF.000220985_W01000138.1	1		Bacteria	Actinobacteria	Actinobacteria	Actinomycetales	Micrococcaceae	Nesterenkonia
GCF.000018885_NC_010168.1	1		Bacteria	Actinobacteria	Actinobacteria	Actinomycetales	Micrococcaceae	Renibacterium
GCF.000018885_NC_010168.1	1		Bacteria	Actinobacteria	Actinobacteria	Actinomycetales	Micrococcaceae	Renibacterium
GCF.000164695_NC_014643.1	1		Bacteria	Actinobacteria	Actinobacteria	Actinomycetales	Micrococcaceae	Rothia	dentocariosa
GCF.000164695_NC_014643.1	1		Bacteria	Actinobacteria	Actinobacteria	Actinomycetales	Micrococcaceae	Rothia	dentocariosa
GCF.000164695_NC_014643.1	1		Bacteria	Actinobacteria	Actinobacteria	Actinomycetales	Micrococcaceae	Rothia	dentocariosa
GCF.000011025_NC_013715.1	1		Bacteria	Actinobacteria	Actinobacteria	Actinomycetales	Micrococcaceae	Rothia	mucilaginosa
GCF.000011025_NC_013715.1	1		Bacteria	Actinobacteria	Actinobacteria	Actinomycetales	Micrococcaceae	Rothia	mucilaginosa
GCF.000011025_NC_013715.1	1		Bacteria	Actinobacteria	Actinobacteria	Actinomycetales	Micrococcaceae	Rothia	mucilaginosa
GCF.000224415_Q01000047.1	1		Bacteria	Actinobacteria	Actinobacteria	Actinomycetales	Micrococcaceae
GCF.000022025_NC_011886.1	1		Bacteria	Actinobacteria	Actinobacteria	Actinomycetales	Micrococcaceae
GCF.000189535_NC_015145.1	1		Bacteria	Actinobacteria	Actinobacteria	Actinomycetales	Micrococcaceae
GCF.000196235_NC_008541.1	1		Bacteria	Actinobacteria	Actinobacteria	Actinomycetales	Micrococcaceae
GCF.000022025_NC_011886.1	1		Bacteria	Actinobacteria	Actinobacteria	Actinomycetales	Micrococcaceae
GCF.000189535_NC_015145.1	1		Bacteria	Actinobacteria	Actinobacteria	Actinomycetales	Micrococcaceae
GCF.000189535_NC_015145.1	1		Bacteria	Actinobacteria	Actinobacteria	Actinomycetales	Micrococcaceae
GCF.000023205_NC_012803.1	1		Bacteria	Actinobacteria	Actinobacteria	Actinomycetales	Micrococcaceae
GCF.000238915_G01000072.1	1		Bacteria	Actinobacteria	Actinobacteria	Actinomycetales	Micrococcaceae
GCF.000196235_NC_008541.1	1		Bacteria	Actinobacteria	Actinobacteria	Actinomycetales	Micrococcaceae
GCF.000196235_NC_008541.1	1		Bacteria	Actinobacteria	Actinobacteria	Actinomycetales	Micrococcaceae
GCF.000022025_NC_011886.1	1		Bacteria	Actinobacteria	Actinobacteria	Actinomycetales	Micrococcaceae
GCF.000189535_NC_015145.1	1		Bacteria	Actinobacteria	Actinobacteria	Actinomycetales	Micrococcaceae
GCF.000022025_NC_011886.1	1		Bacteria	Actinobacteria	Actinobacteria	Actinomycetales	Micrococcaceae
GCF.000022025_NC_011886.1	1		Bacteria	Actinobacteria	Actinobacteria	Actinomycetales	Micrococcaceae
GCF.000196235_NC_008541.1	1		Bacteria	Actinobacteria	Actinobacteria	Actinomycetales	Micrococcaceae
GCF.000196235_NC_008541.1	1		Bacteria	Actinobacteria	Actinobacteria	Actinomycetales	Micrococcaceae
GCF.000237145_NC_017803.1	1		Bacteria	Actinobacteria	Actinobacteria	Actinomycetales	Micromonosporaceae	Actinoplanes
GCF.000016425_NC_009380.1	1		Bacteria	Actinobacteria	Actinobacteria	Actinomycetales	Micromonosporaceae	Actinoplanes
GCF.000237145_NC_017803.1	1		Bacteria	Actinobacteria	Actinobacteria	Actinomycetales	Micromonosporaceae	Actinoplanes
GCF.000018265_NC_009953.1	1		Bacteria	Actinobacteria	Actinobacteria	Actinomycetales	Micromonosporaceae	Actinoplanes
GCF.000237145_NC_017803.1	1		Bacteria	Actinobacteria	Actinobacteria	Actinomycetales	Micromonosporaceae	Actinoplanes
GCF.000016425_NC_009380.1	1		Bacteria	Actinobacteria	Actinobacteria	Actinomycetales	Micromonosporaceae	Actinoplanes
GCF.000016425_NC_009380.1	1		Bacteria	Actinobacteria	Actinobacteria	Actinomycetales	Micromonosporaceae	Actinoplanes
GCF.000018265_NC_009953.1	1		Bacteria	Actinobacteria	Actinobacteria	Actinomycetales	Micromonosporaceae	Actinoplanes
GCF.000237145_NC_017803.1	1		Bacteria	Actinobacteria	Actinobacteria	Actinomycetales	Micromonosporaceae	Actinoplanes
GCF.000237145_NC_017803.1	1		Bacteria	Actinobacteria	Actinobacteria	Actinomycetales	Micromonosporaceae	Actinoplanes
GCF.000018265_NC_009953.1	1		Bacteria	Actinobacteria	Actinobacteria	Actinomycetales	Micromonosporaceae	Actinoplanes
GCF.000237145_NC_017803.1	1		Bacteria	Actinobacteria	Actinobacteria	Actinomycetales	Micromonosporaceae	Actinoplanes
GCF.000204155_NC_015434.1	1		Bacteria	Actinobacteria	Actinobacteria	Actinomycetales	Micromonosporaceae
GCF.000145235_NC_014391.1	1		Bacteria	Actinobacteria	Actinobacteria	Actinomycetales	Micromonosporaceae
GCF.000015025_NC_008578.1	1		Bacteria	Actinobacteria	Actinobacteria	Actinomycetales	Micromonosporaceae
GCF.000145235_NC_014391.1	1		Bacteria	Actinobacteria	Actinobacteria	Actinomycetales	Micromonosporaceae
GCF.000145235_NC_014391.1	1		Bacteria	Actinobacteria	Actinobacteria	Actinomycetales	Micromonosporaceae
GCF.000204155_NC_015434.1	1		Bacteria	Actinobacteria	Actinobacteria	Actinomycetales	Micromonosporaceae
GCF.000204155_NC_015434.1	1		Bacteria	Actinobacteria	Actinobacteria	Actinomycetales	Micromonosporaceae
GCF.000243415__KI912270.1	1		Bacteria	Actinobacteria	Actinobacteria	Actinomycetales	Mycobacteriaceae	Mycobacterium
GCF.000015405_NC_008705.1	1		Bacteria	Actinobacteria	Actinobacteria	Actinomycetales	Mycobacteriaceae	Mycobacterium
GCF.000230895_NC_016604.1	1		Bacteria	Actinobacteria	Actinobacteria	Actinomycetales	Mycobacteriaceae	Mycobacterium
GCF.000164135__GG770554.1	1		Bacteria	Actinobacteria	Actinobacteria	Actinomycetales	Mycobacteriaceae	Mycobacterium
GCF.000018345_NC_010612.1	1		Bacteria	Actinobacteria	Actinobacteria	Actinomycetales	Mycobacteriaceae	Mycobacterium
GCF.000015005_NC_008596.1	1		Bacteria	Actinobacteria	Actinobacteria	Actinomycetales	Mycobacteriaceae	Mycobacterium
GCF.000195955_NC_000962.3	1		Bacteria	Actinobacteria	Actinobacteria	Actinomycetales	Mycobacteriaceae	Mycobacterium
GCF.000222105_W02000005.1	1		Bacteria	Actinobacteria	Actinobacteria	Actinomycetales	Mycobacteriaceae	Mycobacterium
GCF.000214175_NC_015564.1	1		Bacteria	Actinobacteria	Actinobacteria	Actinomycetales	Mycobacteriaceae	Mycobacterium
GCF.000214155_NC_015576.1	1		Bacteria	Actinobacteria	Actinobacteria	Actinomycetales	Mycobacteriaceae	Mycobacterium
GCF.000184435_NC_014814.1	1		Bacteria	Actinobacteria	Actinobacteria	Actinomycetales	Mycobacteriaceae	Mycobacterium
GCF.000157895_NC_022663.1	1		Bacteria	Actinobacteria	Actinobacteria	Actinomycetales	Mycobacteriaceae	Mycobacterium
GCF.000015305_NC_008726.1	1		Bacteria	Actinobacteria	Actinobacteria	Actinomycetales	Mycobacteriaceae	Mycobacterium
GCF.000015305_NC_008726.1	1		Bacteria	Actinobacteria	Actinobacteria	Actinomycetales	Mycobacteriaceae	Mycobacterium
GCF.000230895_NC_016604.1	1		Bacteria	Actinobacteria	Actinobacteria	Actinomycetales	Mycobacteriaceae	Mycobacterium
GCF.000195835_NC_002945.3	1		Bacteria	Actinobacteria	Actinobacteria	Actinomycetales	Mycobacteriaceae	Mycobacterium
GCF.000195855_NC_002677.1	1		Bacteria	Actinobacteria	Actinobacteria	Actinomycetales	Mycobacteriaceae	Mycobacterium
GCF.000069185_NC_010397.1	1		Bacteria	Actinobacteria	Actinobacteria	Actinomycetales	Mycobacteriaceae	Mycobacterium
GCF.000184435_NC_014814.1	1		Bacteria	Actinobacteria	Actinobacteria	Actinomycetales	Mycobacteriaceae	Mycobacterium
GCF.000007865_NC_002944.2	1		Bacteria	Actinobacteria	Actinobacteria	Actinomycetales	Mycobacteriaceae	Mycobacterium
GCF.000214155_NC_015576.1	1		Bacteria	Actinobacteria	Actinobacteria	Actinomycetales	Mycobacteriaceae	Mycobacterium
GCF.000234585_E01000014.1	1		Bacteria	Actinobacteria	Actinobacteria	Actinomycetales	Mycobacteriaceae	Mycobacterium
GCF.000015405_NC_008705.1	1		Bacteria	Actinobacteria	Actinobacteria	Actinomycetales	Mycobacteriaceae	Mycobacterium
GCF.000243415__KI912270.1	1		Bacteria	Actinobacteria	Actinobacteria	Actinomycetales	Mycobacteriaceae	Mycobacterium
GCF.000015005_NC_008596.1	1		Bacteria	Actinobacteria	Actinobacteria	Actinomycetales	Mycobacteriaceae	Mycobacterium
GCF.000024365_NC_013235.1	1		Bacteria	Actinobacteria	Actinobacteria	Actinomycetales	Nakamurellaceae
GCF.000024365_NC_013235.1	1		Bacteria	Actinobacteria	Actinobacteria	Actinomycetales	Nakamurellaceae
GCF.000009805_NC_006361.1	1		Bacteria	Actinobacteria	Actinobacteria	Actinomycetales	Nocardiaceae	Nocardia
GCF.000010105_NC_012490.1	1		Bacteria	Actinobacteria	Actinobacteria	Actinomycetales	Nocardiaceae	Rhodococcus
GCF.000014565_NC_008268.1	1		Bacteria	Actinobacteria	Actinobacteria	Actinomycetales	Nocardiaceae	Rhodococcus
GCF.000010105_NC_012490.1	1		Bacteria	Actinobacteria	Actinobacteria	Actinomycetales	Nocardiaceae	Rhodococcus
GCF.000010105_NC_012490.1	1		Bacteria	Actinobacteria	Actinobacteria	Actinomycetales	Nocardiaceae	Rhodococcus
GCF.000014565_NC_008268.1	1		Bacteria	Actinobacteria	Actinobacteria	Actinomycetales	Nocardiaceae	Rhodococcus
GCF.000010105_NC_012490.1	1		Bacteria	Actinobacteria	Actinobacteria	Actinomycetales	Nocardiaceae	Rhodococcus
GCF.000014565_NC_008268.1	1		Bacteria	Actinobacteria	Actinobacteria	Actinomycetales	Nocardiaceae	Rhodococcus
GCF.000014565_NC_008268.1	1		Bacteria	Actinobacteria	Actinobacteria	Actinomycetales	Nocardiaceae	Rhodococcus
GCF.000010105_NC_012490.1	1		Bacteria	Actinobacteria	Actinobacteria	Actinomycetales	Nocardiaceae	Rhodococcus
GCF.000185725__KI391954.1	1		Bacteria	Actinobacteria	Actinobacteria	Actinomycetales	Nocardiaceae
GCF.000164155__CM001149.1	1		Bacteria	Actinobacteria	Actinobacteria	Actinomycetales	Nocardiaceae
GCF.000009805_NC_006361.1	1		Bacteria	Actinobacteria	Actinobacteria	Actinomycetales	Nocardiaceae
GCF.000164155__CM001149.1	1		Bacteria	Actinobacteria	Actinobacteria	Actinomycetales	Nocardiaceae
GCF.000092825_NC_014168.1	1		Bacteria	Actinobacteria	Actinobacteria	Actinomycetales	Nocardiaceae
GCF.000164155__CM001149.1	1		Bacteria	Actinobacteria	Actinobacteria	Actinomycetales	Nocardiaceae
GCF.000164155__CM001149.1	1		Bacteria	Actinobacteria	Actinobacteria	Actinomycetales	Nocardiaceae
GCF.000164155__CM001149.1	1		Bacteria	Actinobacteria	Actinobacteria	Actinomycetales	Nocardiaceae
GCF.000009805_NC_006361.1	1		Bacteria	Actinobacteria	Actinobacteria	Actinomycetales	Nocardiaceae
GCF.000160775__CM001024.1	1		Bacteria	Actinobacteria	Actinobacteria	Actinomycetales	Nocardioidaceae	Aeromicrobium
GCF.000015265_NC_008699.1	1		Bacteria	Actinobacteria	Actinobacteria	Actinomycetales	Nocardioidaceae
GCF.000015265_NC_008699.1	1		Bacteria	Actinobacteria	Actinobacteria	Actinomycetales	Nocardioidaceae
GCF.000024345_NC_013729.1	1		Bacteria	Actinobacteria	Actinobacteria	Actinomycetales	Nocardioidaceae
GCF.000024345_NC_013729.1	1		Bacteria	Actinobacteria	Actinobacteria	Actinomycetales	Nocardioidaceae
GCF.000092985_NC_014211.1	1		Bacteria	Actinobacteria	Actinobacteria	Actinomycetales	Nocardiopsaceae	Prauseria
GCF.000092985_NC_014211.1	1		Bacteria	Actinobacteria	Actinobacteria	Actinomycetales	Nocardiopsaceae	Prauseria
GCF.000092985_NC_014210.1	1		Bacteria	Actinobacteria	Actinobacteria	Actinomycetales	Nocardiopsaceae	Prauseria
GCF.000092985_NC_014210.1	1		Bacteria	Actinobacteria	Actinobacteria	Actinomycetales	Nocardiopsaceae	Prauseria
GCF.000092985_NC_014210.1	1		Bacteria	Actinobacteria	Actinobacteria	Actinomycetales	Nocardiopsaceae	Prauseria
GCF.000012405_NC_007333.1	1		Bacteria	Actinobacteria	Actinobacteria	Actinomycetales	Nocardiopsaceae	Thermobifida
GCF.000012405_NC_007333.1	1		Bacteria	Actinobacteria	Actinobacteria	Actinomycetales	Nocardiopsaceae	Thermobifida
GCF.000012405_NC_007333.1	1		Bacteria	Actinobacteria	Actinobacteria	Actinomycetales	Nocardiopsaceae	Thermobifida
GCF.000012405_NC_007333.1	1		Bacteria	Actinobacteria	Actinobacteria	Actinomycetales	Nocardiopsaceae	Thermobifida
GCF.000024965_NC_013530.1	1		Bacteria	Actinobacteria	Actinobacteria	Actinomycetales	Promicromonosporaceae	Xylanimicrobium
GCF.000024965_NC_013530.1	1		Bacteria	Actinobacteria	Actinobacteria	Actinomycetales	Promicromonosporaceae	Xylanimicrobium
GCF.000215105_NC_015588.1	1		Bacteria	Actinobacteria	Actinobacteria	Actinomycetales	Promicromonosporaceae	Xylanimicrobium
GCF.000215105_NC_015588.1	1		Bacteria	Actinobacteria	Actinobacteria	Actinomycetales	Promicromonosporaceae	Xylanimicrobium
GCF.000215105_NC_015588.1	1		Bacteria	Actinobacteria	Actinobacteria	Actinomycetales	Promicromonosporaceae	Xylanimicrobium
GCF.000024965_NC_013530.1	1		Bacteria	Actinobacteria	Actinobacteria	Actinomycetales	Promicromonosporaceae	Xylanimicrobium
GCF.000218545_NC_015671.1	1		Bacteria	Actinobacteria	Actinobacteria	Actinomycetales	Promicromonosporaceae
GCF.000218545_NC_015671.1	1		Bacteria	Actinobacteria	Actinobacteria	Actinomycetales	Promicromonosporaceae
GCF.000008345_NC_006085.1	1		Bacteria	Actinobacteria	Actinobacteria	Actinomycetales	Propionibacteriaceae	Propionibacterium	acnes
GCF.000008345_NC_006085.1	1		Bacteria	Actinobacteria	Actinobacteria	Actinomycetales	Propionibacteriaceae	Propionibacterium	acnes
GCF.000008345_NC_006085.1	1		Bacteria	Actinobacteria	Actinobacteria	Actinomycetales	Propionibacteriaceae	Propionibacterium	acnes
GCF.000204235_M01000003.1	1		Bacteria	Actinobacteria	Actinobacteria	Actinomycetales	Propionibacteriaceae	Propionibacterium	acnes
GCF.000091725_NC_014215.1	1		Bacteria	Actinobacteria	Actinobacteria	Actinomycetales	Propionibacteriaceae
GCF.000091725_NC_014215.1	1		Bacteria	Actinobacteria	Actinobacteria	Actinomycetales	Propionibacteriaceae
GCF.000179835_E01001139.1	1		Bacteria	Actinobacteria	Actinobacteria	Actinomycetales	Pseudonocardiaceae	Actinomycetospora
GCF.000196835_NC_014318.1	1		Bacteria	Actinobacteria	Actinobacteria	Actinomycetales	Pseudonocardiaceae	Amycolatopsis
GCF.000196835_NC_014318.1	1		Bacteria	Actinobacteria	Actinobacteria	Actinomycetales	Pseudonocardiaceae	Amycolatopsis
GCF.000196835_NC_014318.1	1		Bacteria	Actinobacteria	Actinobacteria	Actinomycetales	Pseudonocardiaceae	Amycolatopsis
GCF.000196835_NC_014318.1	1		Bacteria	Actinobacteria	Actinobacteria	Actinomycetales	Pseudonocardiaceae	Amycolatopsis
GCF.000178675_J01000862.1	1		Bacteria	Actinobacteria	Actinobacteria	Actinomycetales	Pseudonocardiaceae	Pseudonocardia
GCF.000196675_NC_015312.1	1		Bacteria	Actinobacteria	Actinobacteria	Actinomycetales	Pseudonocardiaceae	Pseudonocardia
GCF.000196675_NC_015312.1	1		Bacteria	Actinobacteria	Actinobacteria	Actinomycetales	Pseudonocardiaceae	Pseudonocardia
GCF.000196675_NC_015312.1	1		Bacteria	Actinobacteria	Actinobacteria	Actinomycetales	Pseudonocardiaceae	Pseudonocardia
GCF.000023865_NC_013159.1	1		Bacteria	Actinobacteria	Actinobacteria	Actinomycetales	Pseudonocardiaceae	Saccharomonospora
GCF.000243395__CM001484.1	1		Bacteria	Actinobacteria	Actinobacteria	Actinomycetales	Pseudonocardiaceae	Saccharomonospora
GCF.000231055__CM001466.1	1		Bacteria	Actinobacteria	Actinobacteria	Actinomycetales	Pseudonocardiaceae	Saccharomonospora
GCF.000243395__CM001484.1	1		Bacteria	Actinobacteria	Actinobacteria	Actinomycetales	Pseudonocardiaceae	Saccharomonospora
GCF.000023865_NC_013159.1	1		Bacteria	Actinobacteria	Actinobacteria	Actinomycetales	Pseudonocardiaceae	Saccharomonospora
GCF.000023865_NC_013159.1	1		Bacteria	Actinobacteria	Actinobacteria	Actinomycetales	Pseudonocardiaceae	Saccharomonospora
GCF.000062885_NC_009142.1	1		Bacteria	Actinobacteria	Actinobacteria	Actinomycetales	Pseudonocardiaceae	Saccharopolyspora
GCF.000062885_NC_009142.1	1		Bacteria	Actinobacteria	Actinobacteria	Actinomycetales	Pseudonocardiaceae	Saccharopolyspora
GCF.000194155__GL877883.1	1		Bacteria	Actinobacteria	Actinobacteria	Actinomycetales	Pseudonocardiaceae	Saccharopolyspora
GCF.000062885_NC_009142.1	1		Bacteria	Actinobacteria	Actinobacteria	Actinomycetales	Pseudonocardiaceae	Saccharopolyspora
GCF.000062885_NC_009142.1	1		Bacteria	Actinobacteria	Actinobacteria	Actinomycetales	Pseudonocardiaceae	Saccharopolyspora
GCF.000092645_NC_014165.1	1		Bacteria	Actinobacteria	Actinobacteria	Actinomycetales	Pseudonocardiaceae	Thermobispora	bispora
GCF.000092645_NC_014165.1	1		Bacteria	Actinobacteria	Actinobacteria	Actinomycetales	Pseudonocardiaceae	Thermobispora	bispora
GCF.000244955__CM001439.1	1		Bacteria	Actinobacteria	Actinobacteria	Actinomycetales	Pseudonocardiaceae
GCF.000244955__CM001439.1	1		Bacteria	Actinobacteria	Actinobacteria	Actinomycetales	Pseudonocardiaceae
GCF.000231035__KI912261.1	1		Bacteria	Actinobacteria	Actinobacteria	Actinomycetales	Pseudonocardiaceae
GCF.000203835_NC_003888.3	1		Bacteria	Actinobacteria	Actinobacteria	Actinomycetales	Streptomycetaceae	Streptomyces
GCF.000203835_NC_003888.3	1		Bacteria	Actinobacteria	Actinobacteria	Actinomycetales	Streptomycetaceae	Streptomyces
GCF.000163875__CM000913.1	1		Bacteria	Actinobacteria	Actinobacteria	Actinomycetales	Streptomycetaceae	Streptomyces
GCF.000176115_NC_016114.1	1		Bacteria	Actinobacteria	Actinobacteria	Actinomycetales	Streptomycetaceae	Streptomyces
GCF.000203835_NC_003888.3	1		Bacteria	Actinobacteria	Actinobacteria	Actinomycetales	Streptomycetaceae	Streptomyces
GCF.000147815_NC_015957.1	1		Bacteria	Actinobacteria	Actinobacteria	Actinomycetales	Streptomycetaceae	Streptomyces
GCF.000213055__CM001165.1	1		Bacteria	Actinobacteria	Actinobacteria	Actinomycetales	Streptomycetaceae	Streptomyces
GCF.000176115_NC_016114.1	1		Bacteria	Actinobacteria	Actinobacteria	Actinomycetales	Streptomycetaceae	Streptomyces
GCF.000147815_NC_015957.1	1		Bacteria	Actinobacteria	Actinobacteria	Actinomycetales	Streptomycetaceae	Streptomyces
GCF.000240165_NC_017586.1	1		Bacteria	Actinobacteria	Actinobacteria	Actinomycetales	Streptomycetaceae	Streptomyces
GCF.000204605_X01000010.1	1		Bacteria	Actinobacteria	Actinobacteria	Actinomycetales	Streptomycetaceae	Streptomyces
GCF.000176115_NC_016114.1	1		Bacteria	Actinobacteria	Actinobacteria	Actinomycetales	Streptomycetaceae	Streptomyces
GCF.000240165_NC_017586.1	1		Bacteria	Actinobacteria	Actinobacteria	Actinomycetales	Streptomycetaceae	Streptomyces
GCF.000163875__CM000913.1	1		Bacteria	Actinobacteria	Actinobacteria	Actinomycetales	Streptomycetaceae	Streptomyces
GCF.000092385_NC_016582.1	1		Bacteria	Actinobacteria	Actinobacteria	Actinomycetales	Streptomycetaceae	Streptomyces
GCF.000225525_F01000432.1	1		Bacteria	Actinobacteria	Actinobacteria	Actinomycetales	Streptomycetaceae	Streptomyces
GCF.000147815_NC_015957.1	1		Bacteria	Actinobacteria	Actinobacteria	Actinomycetales	Streptomycetaceae	Streptomyces
GCF.000009765_NC_003155.4	1		Bacteria	Actinobacteria	Actinobacteria	Actinomycetales	Streptomycetaceae	Streptomyces
GCF.000009765_NC_003155.4	1		Bacteria	Actinobacteria	Actinobacteria	Actinomycetales	Streptomycetaceae	Streptomyces
GCF.000010605_NC_010572.1	1		Bacteria	Actinobacteria	Actinobacteria	Actinomycetales	Streptomycetaceae	Streptomyces
GCF.000010605_NC_010572.1	1		Bacteria	Actinobacteria	Actinobacteria	Actinomycetales	Streptomycetaceae	Streptomyces
GCF.000009765_NC_003155.4	1		Bacteria	Actinobacteria	Actinobacteria	Actinomycetales	Streptomycetaceae	Streptomyces
GCF.000010605_NC_010572.1	1		Bacteria	Actinobacteria	Actinobacteria	Actinomycetales	Streptomycetaceae	Streptomyces
GCF.000147815_NC_015957.1	1		Bacteria	Actinobacteria	Actinobacteria	Actinomycetales	Streptomycetaceae	Streptomyces
GCF.000163875__CM000913.1	1		Bacteria	Actinobacteria	Actinobacteria	Actinomycetales	Streptomycetaceae	Streptomyces
GCF.000242715_F01000239.1	1		Bacteria	Actinobacteria	Actinobacteria	Actinomycetales	Streptomycetaceae	Streptomyces
GCF.000092385_NC_016582.1	1		Bacteria	Actinobacteria	Actinobacteria	Actinomycetales	Streptomycetaceae	Streptomyces
GCF.000226455__JH164840.1	1		Bacteria	Actinobacteria	Actinobacteria	Actinomycetales	Streptomycetaceae	Streptomyces
GCF.000203835_NC_003888.3	1		Bacteria	Actinobacteria	Actinobacteria	Actinomycetales	Streptomycetaceae	Streptomyces
GCF.000176115_NC_016114.1	1		Bacteria	Actinobacteria	Actinobacteria	Actinomycetales	Streptomycetaceae	Streptomyces
GCF.000009765_NC_003155.4	1		Bacteria	Actinobacteria	Actinobacteria	Actinomycetales	Streptomycetaceae	Streptomyces
GCF.000091305_NC_013929.1	1		Bacteria	Actinobacteria	Actinobacteria	Actinomycetales	Streptomycetaceae	Streptomyces
GCF.000240165_NC_017586.1	1		Bacteria	Actinobacteria	Actinobacteria	Actinomycetales	Streptomycetaceae	Streptomyces
GCF.000242715_F01000207.1	1		Bacteria	Actinobacteria	Actinobacteria	Actinomycetales	Streptomycetaceae	Streptomyces
GCF.000176115_NC_016114.1	1		Bacteria	Actinobacteria	Actinobacteria	Actinomycetales	Streptomycetaceae	Streptomyces
GCF.000176115_NC_016114.1	1		Bacteria	Actinobacteria	Actinobacteria	Actinomycetales	Streptomycetaceae	Streptomyces
GCF.000213055__CM001165.1	1		Bacteria	Actinobacteria	Actinobacteria	Actinomycetales	Streptomycetaceae	Streptomyces
GCF.000092385_NC_016582.1	1		Bacteria	Actinobacteria	Actinobacteria	Actinomycetales	Streptomycetaceae	Streptomyces
GCF.000092385_NC_016582.1	1		Bacteria	Actinobacteria	Actinobacteria	Actinomycetales	Streptomycetaceae	Streptomyces
GCF.000163875__CM000913.1	1		Bacteria	Actinobacteria	Actinobacteria	Actinomycetales	Streptomycetaceae	Streptomyces
GCF.000091305_NC_013929.1	1		Bacteria	Actinobacteria	Actinobacteria	Actinomycetales	Streptomycetaceae	Streptomyces
GCF.000147815_NC_015957.1	1		Bacteria	Actinobacteria	Actinobacteria	Actinomycetales	Streptomycetaceae	Streptomyces
GCF.000091305_NC_013929.1	1		Bacteria	Actinobacteria	Actinobacteria	Actinomycetales	Streptomycetaceae	Streptomyces
GCF.000010605_NC_010572.1	1		Bacteria	Actinobacteria	Actinobacteria	Actinomycetales	Streptomycetaceae	Streptomyces
GCF.000156695_X02000001.1	1		Bacteria	Actinobacteria	Actinobacteria	Actinomycetales	Streptomycetaceae	Streptomyces
GCF.000147815_NC_015957.1	1		Bacteria	Actinobacteria	Actinobacteria	Actinomycetales	Streptomycetaceae	Streptomyces
GCF.000009765_NC_003155.4	1		Bacteria	Actinobacteria	Actinobacteria	Actinomycetales	Streptomycetaceae	Streptomyces
GCF.000092385_NC_016582.1	1		Bacteria	Actinobacteria	Actinobacteria	Actinomycetales	Streptomycetaceae	Streptomyces
GCF.000203835_NC_003888.3	1		Bacteria	Actinobacteria	Actinobacteria	Actinomycetales	Streptomycetaceae	Streptomyces
GCF.000240165_NC_017586.1	1		Bacteria	Actinobacteria	Actinobacteria	Actinomycetales	Streptomycetaceae	Streptomyces
GCF.000091305_NC_013929.1	1		Bacteria	Actinobacteria	Actinobacteria	Actinomycetales	Streptomycetaceae	Streptomyces
GCF.000213055__CM001165.1	1		Bacteria	Actinobacteria	Actinobacteria	Actinomycetales	Streptomycetaceae	Streptomyces
GCF.000240165_NC_017586.1	1		Bacteria	Actinobacteria	Actinobacteria	Actinomycetales	Streptomycetaceae	Streptomyces
GCF.000213055__CM001165.1	1		Bacteria	Actinobacteria	Actinobacteria	Actinomycetales	Streptomycetaceae	Streptomyces
GCF.000213055__CM001165.1	1		Bacteria	Actinobacteria	Actinobacteria	Actinomycetales	Streptomycetaceae	Streptomyces
GCF.000092385_NC_016582.1	1		Bacteria	Actinobacteria	Actinobacteria	Actinomycetales	Streptomycetaceae	Streptomyces
GCF.000091305_NC_013929.1	1		Bacteria	Actinobacteria	Actinobacteria	Actinomycetales	Streptomycetaceae	Streptomyces
GCF.000156695_X02000001.1	1		Bacteria	Actinobacteria	Actinobacteria	Actinomycetales	Streptomycetaceae	Streptomyces
GCF.000010605_NC_010572.1	1		Bacteria	Actinobacteria	Actinobacteria	Actinomycetales	Streptomycetaceae	Streptomyces
GCF.000213055__CM001165.1	1		Bacteria	Actinobacteria	Actinobacteria	Actinomycetales	Streptomycetaceae	Streptomyces
GCF.000203835_NC_003888.3	1		Bacteria	Actinobacteria	Actinobacteria	Actinomycetales	Streptomycetaceae	Streptomyces
GCF.000240165_NC_017586.1	1		Bacteria	Actinobacteria	Actinobacteria	Actinomycetales	Streptomycetaceae	Streptomyces
GCF.000009765_NC_003155.4	1		Bacteria	Actinobacteria	Actinobacteria	Actinomycetales	Streptomycetaceae	Streptomyces
GCF.000091305_NC_013929.1	1		Bacteria	Actinobacteria	Actinobacteria	Actinomycetales	Streptomycetaceae	Streptomyces
GCF.000010605_NC_010572.1	1		Bacteria	Actinobacteria	Actinobacteria	Actinomycetales	Streptomycetaceae	Streptomyces
GCF.000024865_NC_013595.1	1		Bacteria	Actinobacteria	Actinobacteria	Actinomycetales	Streptosporangiaceae	Streptosporangium
GCF.000024865_NC_013595.1	1		Bacteria	Actinobacteria	Actinobacteria	Actinomycetales	Streptosporangiaceae	Streptosporangium
GCF.000024865_NC_013595.1	1		Bacteria	Actinobacteria	Actinobacteria	Actinomycetales	Streptosporangiaceae	Streptosporangium
GCF.000024865_NC_013595.1	1		Bacteria	Actinobacteria	Actinobacteria	Actinomycetales	Streptosporangiaceae	Streptosporangium
GCF.000024865_NC_013595.1	1		Bacteria	Actinobacteria	Actinobacteria	Actinomycetales	Streptosporangiaceae	Streptosporangium
GCF.000024865_NC_013595.1	1		Bacteria	Actinobacteria	Actinobacteria	Actinomycetales	Streptosporangiaceae	Streptosporangium
GCF.000024385_NC_013510.1	1		Bacteria	Actinobacteria	Actinobacteria	Actinomycetales	Thermomonosporaceae	Actinomadura
GCF.000024385_NC_013510.1	1		Bacteria	Actinobacteria	Actinobacteria	Actinomycetales	Thermomonosporaceae	Actinomadura
GCF.000024385_NC_013510.1	1		Bacteria	Actinobacteria	Actinobacteria	Actinomycetales	Thermomonosporaceae	Actinomadura
GCF.000024385_NC_013510.1	1		Bacteria	Actinobacteria	Actinobacteria	Actinomycetales	Thermomonosporaceae	Actinomadura
GCF.000024025_NC_013131.1	1		Bacteria	Actinobacteria	Actinobacteria	Actinomycetales
GCF.000092645_NC_014165.1	1		Bacteria	Actinobacteria	Actinobacteria	Actinomycetales
GCF.000024925_NC_013521.1	1		Bacteria	Actinobacteria	Actinobacteria	Actinomycetales
GCF.000024025_NC_013131.1	1		Bacteria	Actinobacteria	Actinobacteria	Actinomycetales
GCF.000092645_NC_014165.1	1		Bacteria	Actinobacteria	Actinobacteria	Actinomycetales
GCF.000024925_NC_013521.1	1		Bacteria	Actinobacteria	Actinobacteria	Actinomycetales
GCF.000178455_U01000076.1	1		Bacteria	Actinobacteria	Actinobacteria	Actinomycetales
GCF.000024545_NC_013947.1	1		Bacteria	Actinobacteria	Actinobacteria	Actinomycetales
GCF.000177615_NC_015656.1	1		Bacteria	Actinobacteria	Actinobacteria	Actinomycetales
GCF.000024925_NC_013521.1	1		Bacteria	Actinobacteria	Actinobacteria	Actinomycetales
GCF.000177615_NC_015656.1	1		Bacteria	Actinobacteria	Actinobacteria	Actinomycetales
GCF.000024025_NC_013131.1	1		Bacteria	Actinobacteria	Actinobacteria	Actinomycetales
GCF.000007485_NC_004572.3	1		Bacteria	Actinobacteria	Actinobacteria	Actinomycetales
GCF.000024545_NC_013947.1	1		Bacteria	Actinobacteria	Actinobacteria	Actinomycetales
GCF.000007525_NC_004307.2	1		Bacteria	Actinobacteria	Actinobacteria	Bifidobacteriales	Bifidobacteriaceae	Bifidobacterium	longum
GCF.000007525_NC_004307.2	1		Bacteria	Actinobacteria	Actinobacteria	Bifidobacteriales	Bifidobacteriaceae	Bifidobacterium	longum
GCF.000007525_NC_004307.2	1		Bacteria	Actinobacteria	Actinobacteria	Bifidobacteriales	Bifidobacteriaceae	Bifidobacterium	longum
GCF.000021425_NC_011835.1	1		Bacteria	Actinobacteria	Actinobacteria	Bifidobacteriales	Bifidobacteriaceae	Bifidobacterium
GCF.000010425_NC_008618.1	1		Bacteria	Actinobacteria	Actinobacteria	Bifidobacteriales	Bifidobacteriaceae	Bifidobacterium
GCF.000010425_NC_008618.1	1		Bacteria	Actinobacteria	Actinobacteria	Bifidobacteriales	Bifidobacteriaceae	Bifidobacterium
GCF.000165905_NC_014638.1	1		Bacteria	Actinobacteria	Actinobacteria	Bifidobacteriales	Bifidobacteriaceae	Bifidobacterium
GCF.000220135_NC_020517.1	1		Bacteria	Actinobacteria	Actinobacteria	Bifidobacteriales	Bifidobacteriaceae	Bifidobacterium
GCF.000165905_NC_014638.1	1		Bacteria	Actinobacteria	Actinobacteria	Bifidobacteriales	Bifidobacteriaceae	Bifidobacterium
GCF.000010425_NC_008618.1	1		Bacteria	Actinobacteria	Actinobacteria	Bifidobacteriales	Bifidobacteriaceae	Bifidobacterium
GCF.000007525_NC_004307.2	1		Bacteria	Actinobacteria	Actinobacteria	Bifidobacteriales	Bifidobacteriaceae	Bifidobacterium
GCF.000220135_NC_020517.1	1		Bacteria	Actinobacteria	Actinobacteria	Bifidobacteriales	Bifidobacteriaceae	Bifidobacterium
GCF.000021425_NC_011835.1	1		Bacteria	Actinobacteria	Actinobacteria	Bifidobacteriales	Bifidobacteriaceae	Bifidobacterium
GCF.000024445_NC_013714.1	1		Bacteria	Actinobacteria	Actinobacteria	Bifidobacteriales	Bifidobacteriaceae	Bifidobacterium
GCF.000010425_NC_008618.1	1		Bacteria	Actinobacteria	Actinobacteria	Bifidobacteriales	Bifidobacteriaceae	Bifidobacterium
GCF.000024445_NC_013714.1	1		Bacteria	Actinobacteria	Actinobacteria	Bifidobacteriales	Bifidobacteriaceae	Bifidobacterium
GCF.000165905_NC_014638.1	1		Bacteria	Actinobacteria	Actinobacteria	Bifidobacteriales	Bifidobacteriaceae	Bifidobacterium
GCF.000024445_NC_013714.1	1		Bacteria	Actinobacteria	Actinobacteria	Bifidobacteriales	Bifidobacteriaceae	Bifidobacterium
GCF.000010425_NC_008618.1	1		Bacteria	Actinobacteria	Actinobacteria	Bifidobacteriales	Bifidobacteriaceae	Bifidobacterium
GCF.000024445_NC_013714.1	1		Bacteria	Actinobacteria	Actinobacteria	Bifidobacteriales	Bifidobacteriaceae	Bifidobacterium
GCF.000191785__CM001148.1	1		Bacteria	Actinobacteria	Actinobacteria	Bifidobacteriales	Bifidobacteriaceae	Scardovia
GCF.000191785__CM001148.1	1		Bacteria	Actinobacteria	Actinobacteria	Bifidobacteriales	Bifidobacteriaceae	Scardovia
GCF.000159155_NC_014644.1	1		Bacteria	Actinobacteria	Actinobacteria	Bifidobacteriales	Bifidobacteriaceae
GCF.000159155_NC_014644.1	1		Bacteria	Actinobacteria	Actinobacteria	Bifidobacteriales	Bifidobacteriaceae
GCF.000024225_NC_013203.1	1		Bacteria	Actinobacteria	Coriobacteriia	Coriobacteriales	Coriobacteriaceae	Atopobium
GCF.000159235_K02000001.1	1		Bacteria	Actinobacteria	Coriobacteriia	Coriobacteriales	Coriobacteriaceae	Atopobium
GCF.000174015_E01000007.1	1		Bacteria	Actinobacteria	Coriobacteriia	Coriobacteriales	Coriobacteriaceae	Atopobium
GCF.000169035_N02000009.1	1		Bacteria	Actinobacteria	Coriobacteriia	Coriobacteriales	Coriobacteriaceae	Collinsella	aerofaciens
GCF.000169035_N02000007.1	1		Bacteria	Actinobacteria	Coriobacteriia	Coriobacteriales	Coriobacteriaceae	Collinsella	aerofaciens
GCF.000169035_N02000007.1	1		Bacteria	Actinobacteria	Coriobacteriia	Coriobacteriales	Coriobacteriaceae	Collinsella	aerofaciens
GCF.000169035_N02000013.1	1		Bacteria	Actinobacteria	Coriobacteriia	Coriobacteriales	Coriobacteriaceae	Collinsella	aerofaciens
GCF.000156175__GG692710.1	1		Bacteria	Actinobacteria	Coriobacteriia	Coriobacteriales	Coriobacteriaceae	Collinsella	stercoris
GCF.000156215__DS995480.1	1		Bacteria	Actinobacteria	Coriobacteriia	Coriobacteriales	Coriobacteriaceae	Collinsella	stercoris
GCF.000156175__GG692711.1	1		Bacteria	Actinobacteria	Coriobacteriia	Coriobacteriales	Coriobacteriaceae	Collinsella	stercoris
GCF.000225705__JH126477.1	1		Bacteria	Actinobacteria	Coriobacteriia	Coriobacteriales	Coriobacteriaceae	Collinsella
GCF.000024265_NC_013204.1	1		Bacteria	Actinobacteria	Coriobacteriia	Coriobacteriales	Coriobacteriaceae	Eggerthella	lenta
GCF.000024265_NC_013204.1	1		Bacteria	Actinobacteria	Coriobacteriia	Coriobacteriales	Coriobacteriaceae	Eggerthella	lenta
GCF.000024265_NC_013204.1	1		Bacteria	Actinobacteria	Coriobacteriia	Coriobacteriales	Coriobacteriaceae	Eggerthella
GCF.000023885_NC_013165.1	1		Bacteria	Actinobacteria	Coriobacteriia	Coriobacteriales	Coriobacteriaceae	Slackia
GCF.000023885_NC_013165.1	1		Bacteria	Actinobacteria	Coriobacteriia	Coriobacteriales	Coriobacteriaceae	Slackia
GCF.000162875__GG700630.1	1		Bacteria	Actinobacteria	Coriobacteriia	Coriobacteriales	Coriobacteriaceae	Slackia
GCF.000143845_NC_014363.1	1		Bacteria	Actinobacteria	Coriobacteriia	Coriobacteriales	Coriobacteriaceae
GCF.000023845_NC_013170.1	1		Bacteria	Actinobacteria	Coriobacteriia	Coriobacteriales	Coriobacteriaceae
GCF.000210055_NC_021021.1	1		Bacteria	Actinobacteria	Coriobacteriia	Coriobacteriales	Coriobacteriaceae
GCF.000195315_NC_015389.1	1		Bacteria	Actinobacteria	Coriobacteriia	Coriobacteriales	Coriobacteriaceae
GCF.000236865__HE611021.1	1		Bacteria	Actinobacteria	Coriobacteriia	Coriobacteriales	Coriobacteriaceae
GCF.000023845_NC_013170.1	1		Bacteria	Actinobacteria	Coriobacteriia	Coriobacteriales	Coriobacteriaceae
GCF.000195315_NC_015389.1	1		Bacteria	Actinobacteria	Coriobacteriia	Coriobacteriales	Coriobacteriaceae
GCF.000233535__JH376563.1	1		Bacteria	Actinobacteria	Coriobacteriia	Coriobacteriales	Coriobacteriaceae
GCF.000023845_NC_013170.1	1		Bacteria	Actinobacteria	Coriobacteriia	Coriobacteriales	Coriobacteriaceae
GCF.000014185_NC_008148.1	1		Bacteria	Actinobacteria	Rubrobacteria	Rubrobacterales	Rubrobacteraceae	Rubrobacter
GCF.000025265_NC_013739.1	1		Bacteria	Actinobacteria	Thermoleophilia	Solirubrobacterales	Conexibacteraceae
GCF.000240225_D01000068.1	1		Bacteria	Actinobacteria	Thermoleophilia	Solirubrobacterales	Patulibacteraceae	Patulibacter
GCF.000008625_NC_000918.1	1		Bacteria	Aquificae	Aquificae	Aquificales	Aquificaceae	Aquifex
GCF.000008625_NC_000918.1	1		Bacteria	Aquificae	Aquificae	Aquificales	Aquificaceae	Aquifex
GCF.000171895_J01000001.1	1		Bacteria	Aquificae	Aquificae	Aquificales	Aquificaceae	Hydrogenivirga
GCF.000010785_NC_013799.1	1		Bacteria	Aquificae	Aquificae	Aquificales	Aquificaceae	Hydrogenobacter
GCF.000020785_NC_011126.1	1		Bacteria	Aquificae	Aquificae	Aquificales	Aquificaceae	Hydrogenobaculum
GCF.000020785_NC_011126.1	1		Bacteria	Aquificae	Aquificae	Aquificales	Aquificaceae	Hydrogenobaculum
GCF.000025605_NC_013894.1	1		Bacteria	Aquificae	Aquificae	Aquificales	Aquificaceae	Thermocrinis
GCF.000185805_NC_014926.1	1		Bacteria	Aquificae	Aquificae	Aquificales	Desulfurobacteriaceae
GCF.000185805_NC_014926.1	1		Bacteria	Aquificae	Aquificae	Aquificales	Desulfurobacteriaceae
GCF.000185805_NC_014926.1	1		Bacteria	Aquificae	Aquificae	Aquificales	Desulfurobacteriaceae
GCF.000191045_NC_015185.1	1		Bacteria	Aquificae	Aquificae	Aquificales	Desulfurobacteriaceae
GCF.000191045_NC_015185.1	1		Bacteria	Aquificae	Aquificae	Aquificales	Desulfurobacteriaceae
GCF.000173615_S01000123.1	1		Bacteria	Aquificae	Aquificae	Aquificales	Hydrogenothermaceae
GCF.000173615_S01000010.1	1		Bacteria	Aquificae	Aquificae	Aquificales	Hydrogenothermaceae
GCF.000173615_S01000001.1	1		Bacteria	Aquificae	Aquificae	Aquificales	Hydrogenothermaceae
GCF.000021565_NC_012440.1	1		Bacteria	Aquificae	Aquificae	Aquificales	Hydrogenothermaceae
GCF.000021545_NC_012438.1	1		Bacteria	Aquificae	Aquificae	Aquificales	Hydrogenothermaceae
GCF.000021565_NC_012440.1	1		Bacteria	Aquificae	Aquificae	Aquificales	Hydrogenothermaceae
GCF.000171895_J01000202.1	1		Bacteria	Aquificae	Aquificae	Aquificales	Hydrogenothermaceae
GCF.000021545_NC_012438.1	1		Bacteria	Aquificae	Aquificae	Aquificales	Hydrogenothermaceae
GCF.000024845_NC_013501.1	1		Bacteria	Bacteroidetes	[Rhodothermi]	[Rhodothermales]	Rhodothermaceae	Rhodothermus
GCF.000013045_NC_007677.1	1		Bacteria	Bacteroidetes	[Rhodothermi]	[Rhodothermales]	Rhodothermaceae	Salinibacter
GCF.000024005_NC_013132.1	1		Bacteria	Bacteroidetes	[Saprospirae]	[Saprospirales]	Chitinophagaceae	Chitinophaga
GCF.000024005_NC_013132.1	1		Bacteria	Bacteroidetes	[Saprospirae]	[Saprospirales]	Chitinophagaceae	Chitinophaga
GCF.000024005_NC_013132.1	1		Bacteria	Bacteroidetes	[Saprospirae]	[Saprospirales]	Chitinophagaceae	Chitinophaga
GCF.000024005_NC_013132.1	1		Bacteria	Bacteroidetes	[Saprospirae]	[Saprospirales]	Chitinophagaceae	Chitinophaga
GCF.000024005_NC_013132.1	1		Bacteria	Bacteroidetes	[Saprospirae]	[Saprospirales]	Chitinophagaceae	Chitinophaga
GCF.000024005_NC_013132.1	1		Bacteria	Bacteroidetes	[Saprospirae]	[Saprospirales]	Chitinophagaceae	Chitinophaga
GCF.000243115__CP007035.1	1		Bacteria	Bacteroidetes	[Saprospirae]	[Saprospirales]	Chitinophagaceae	Niabella
GCF.000243115__CP007035.1	1		Bacteria	Bacteroidetes	[Saprospirae]	[Saprospirales]	Chitinophagaceae	Niabella
GCF.000212735_NC_015510.1	1		Bacteria	Bacteroidetes	[Saprospirae]	[Saprospirales]	Saprospiraceae	Haliscomenobacter
GCF.000212735_NC_015510.1	1		Bacteria	Bacteroidetes	[Saprospirae]	[Saprospirales]	Saprospiraceae	Haliscomenobacter
GCF.000243215__JH594596.1	1		Bacteria	Bacteroidetes	Bacteroidia	Bacteroidales	[Odoribacteraceae]	Odoribacter
GCF.000190535_NC_015160.1	1		Bacteria	Bacteroidetes	Bacteroidia	Bacteroidales	[Odoribacteraceae]	Odoribacter
GCF.000243215__JH594600.1	1		Bacteria	Bacteroidetes	Bacteroidia	Bacteroidales	[Odoribacteraceae]	Odoribacter
GCF.000190535_NC_015160.1	1		Bacteria	Bacteroidetes	Bacteroidia	Bacteroidales	[Odoribacteraceae]	Odoribacter
GCF.000190535_NC_015160.1	1		Bacteria	Bacteroidetes	Bacteroidia	Bacteroidales	[Odoribacteraceae]	Odoribacter
GCF.000243215__JH594598.1	1		Bacteria	Bacteroidetes	Bacteroidia	Bacteroidales	[Odoribacteraceae]	Odoribacter
GCF.000190535_NC_015160.1	1		Bacteria	Bacteroidetes	Bacteroidia	Bacteroidales	[Odoribacteraceae]	Odoribacter
GCF.000159995__GG700642.1	1		Bacteria	Bacteroidetes	Bacteroidia	Bacteroidales	[Paraprevotellaceae]	[Prevotella]	tannerae
GCF.000234115__JH376842.1	1		Bacteria	Bacteroidetes	Bacteroidia	Bacteroidales	[Paraprevotellaceae]	[Prevotella]
GCF.000205165__GL883815.1	1		Bacteria	Bacteroidetes	Bacteroidia	Bacteroidales	[Paraprevotellaceae]	Paraprevotella
GCF.000157915__EQ973630.1	1		Bacteria	Bacteroidetes	Bacteroidia	Bacteroidales	Bacteroidaceae	Bacteroides	coprophilus
GCF.000009925_NC_006347.1	1		Bacteria	Bacteroidetes	Bacteroidia	Bacteroidales	Bacteroidaceae	Bacteroides	fragilis
GCF.000009925_NC_006347.1	1		Bacteria	Bacteroidetes	Bacteroidia	Bacteroidales	Bacteroidaceae	Bacteroides	fragilis
GCF.000009925_NC_006347.1	1		Bacteria	Bacteroidetes	Bacteroidia	Bacteroidales	Bacteroidaceae	Bacteroides	fragilis
GCF.000009925_NC_006347.1	1		Bacteria	Bacteroidetes	Bacteroidia	Bacteroidales	Bacteroidaceae	Bacteroides	fragilis
GCF.000009925_NC_006347.1	1		Bacteria	Bacteroidetes	Bacteroidia	Bacteroidales	Bacteroidaceae	Bacteroides	fragilis
GCF.000009925_NC_006347.1	1		Bacteria	Bacteroidetes	Bacteroidia	Bacteroidales	Bacteroidaceae	Bacteroides	fragilis
GCF.000212915__CM001167.1	1		Bacteria	Bacteroidetes	Bacteroidia	Bacteroidales	Bacteroidaceae	Bacteroides
GCF.000012825_NC_009614.1	1		Bacteria	Bacteroidetes	Bacteroidia	Bacteroidales	Bacteroidaceae	Bacteroides
GCF.000190575_NC_015164.1	1		Bacteria	Bacteroidetes	Bacteroidia	Bacteroidales	Bacteroidaceae	Bacteroides
GCF.000012825_NC_009614.1	1		Bacteria	Bacteroidetes	Bacteroidia	Bacteroidales	Bacteroidaceae	Bacteroides
GCF.000154525__DS499676.1	1		Bacteria	Bacteroidetes	Bacteroidia	Bacteroidales	Bacteroidaceae	Bacteroides
GCF.000190575_NC_015164.1	1		Bacteria	Bacteroidetes	Bacteroidia	Bacteroidales	Bacteroidaceae	Bacteroides
GCF.000172175_L02000008.1	1		Bacteria	Bacteroidetes	Bacteroidia	Bacteroidales	Bacteroidaceae	Bacteroides
GCF.000012825_NC_009614.1	1		Bacteria	Bacteroidetes	Bacteroidia	Bacteroidales	Bacteroidaceae	Bacteroides
GCF.000187895__DS990130.1	1		Bacteria	Bacteroidetes	Bacteroidia	Bacteroidales	Bacteroidaceae	Bacteroides
GCF.000190575_NC_015164.1	1		Bacteria	Bacteroidetes	Bacteroidia	Bacteroidales	Bacteroidaceae	Bacteroides
GCF.000012825_NC_009614.1	1		Bacteria	Bacteroidetes	Bacteroidia	Bacteroidales	Bacteroidaceae	Bacteroides
GCF.000011065_NC_004663.1	1		Bacteria	Bacteroidetes	Bacteroidia	Bacteroidales	Bacteroidaceae	Bacteroides
GCF.000011065_NC_004663.1	1		Bacteria	Bacteroidetes	Bacteroidia	Bacteroidales	Bacteroidaceae	Bacteroides
GCF.000212915__CM001167.1	1		Bacteria	Bacteroidetes	Bacteroidia	Bacteroidales	Bacteroidaceae	Bacteroides
GCF.000012825_NC_009614.1	1		Bacteria	Bacteroidetes	Bacteroidia	Bacteroidales	Bacteroidaceae	Bacteroides
GCF.000190575_NC_015164.1	1		Bacteria	Bacteroidetes	Bacteroidia	Bacteroidales	Bacteroidaceae	Bacteroides
GCF.000011065_NC_004663.1	1		Bacteria	Bacteroidetes	Bacteroidia	Bacteroidales	Bacteroidaceae	Bacteroides
GCF.000190575_NC_015164.1	1		Bacteria	Bacteroidetes	Bacteroidia	Bacteroidales	Bacteroidaceae	Bacteroides
GCF.000012825_NC_009614.1	1		Bacteria	Bacteroidetes	Bacteroidia	Bacteroidales	Bacteroidaceae	Bacteroides
GCF.000172175_L02000007.1	1		Bacteria	Bacteroidetes	Bacteroidia	Bacteroidales	Bacteroidaceae	Bacteroides
GCF.000011065_NC_004663.1	1		Bacteria	Bacteroidetes	Bacteroidia	Bacteroidales	Bacteroidaceae	Bacteroides
GCF.000011065_NC_004663.1	1		Bacteria	Bacteroidetes	Bacteroidia	Bacteroidales	Bacteroidaceae	Bacteroides
GCF.000154845__DS981470.1	1		Bacteria	Bacteroidetes	Bacteroidia	Bacteroidales	Bacteroidaceae	Bacteroides
GCF.000154525__DS499666.1	1		Bacteria	Bacteroidetes	Bacteroidia	Bacteroidales	Bacteroidaceae	Bacteroides
GCF.000154845__DS981495.1	1		Bacteria	Bacteroidetes	Bacteroidia	Bacteroidales	Bacteroidaceae	Bacteroides
GCF.000154525__DS499665.1	1		Bacteria	Bacteroidetes	Bacteroidia	Bacteroidales	Bacteroidaceae	Bacteroides
GCF.000187895__DS990123.1	1		Bacteria	Bacteroidetes	Bacteroidia	Bacteroidales	Bacteroidaceae	Bacteroides
GCF.000212915__CM001167.1	1		Bacteria	Bacteroidetes	Bacteroidia	Bacteroidales	Bacteroidaceae	Bacteroides
GCF.000172175_L02000006.1	1		Bacteria	Bacteroidetes	Bacteroidia	Bacteroidales	Bacteroidaceae	Bacteroides
GCF.000190575_NC_015164.1	1		Bacteria	Bacteroidetes	Bacteroidia	Bacteroidales	Bacteroidaceae	Bacteroides
GCF.000012825_NC_009614.1	1		Bacteria	Bacteroidetes	Bacteroidia	Bacteroidales	Bacteroidaceae	Bacteroides
GCF.000154845__DS981457.1	1		Bacteria	Bacteroidetes	Bacteroidia	Bacteroidales	Bacteroidaceae	Bacteroides
GCF.000154845__DS981502.1	1		Bacteria	Bacteroidetes	Bacteroidia	Bacteroidales	Bacteroidaceae	Bacteroides
GCF.000172175_L02000008.1	1		Bacteria	Bacteroidetes	Bacteroidia	Bacteroidales	Bacteroidaceae	Bacteroides
GCF.000191885_I01000135.1	1		Bacteria	Bacteroidetes	Bacteroidia	Bacteroidales	Marinilabiaceae
GCF.000010645_NC_011565.1	1		Bacteria	Bacteroidetes	Bacteroidia	Bacteroidales	Porphyromonadaceae	Candidatus Azobacteroides
GCF.000010645_NC_011565.1	1		Bacteria	Bacteroidetes	Bacteroidia	Bacteroidales	Porphyromonadaceae	Candidatus Azobacteroides
GCF.000213555__GL891979.1	1		Bacteria	Bacteroidetes	Bacteroidia	Bacteroidales	Porphyromonadaceae	Dysgonomonas
GCF.000213575__GL892016.1	1		Bacteria	Bacteroidetes	Bacteroidia	Bacteroidales	Porphyromonadaceae	Dysgonomonas
GCF.000163695__GG774892.1	1		Bacteria	Bacteroidetes	Bacteroidia	Bacteroidales	Porphyromonadaceae	Paludibacter
GCF.000183135_NC_014734.1	1		Bacteria	Bacteroidetes	Bacteroidia	Bacteroidales	Porphyromonadaceae	Paludibacter
GCF.000183135_NC_014734.1	1		Bacteria	Bacteroidetes	Bacteroidia	Bacteroidales	Porphyromonadaceae	Paludibacter
GCF.000183135_NC_014734.1	1		Bacteria	Bacteroidetes	Bacteroidia	Bacteroidales	Porphyromonadaceae	Paludibacter
GCF.000012845_NC_009615.1	1		Bacteria	Bacteroidetes	Bacteroidia	Bacteroidales	Porphyromonadaceae	Parabacteroides	distasonis
GCF.000012845_NC_009615.1	1		Bacteria	Bacteroidetes	Bacteroidia	Bacteroidales	Porphyromonadaceae	Parabacteroides	distasonis
GCF.000012845_NC_009615.1	1		Bacteria	Bacteroidetes	Bacteroidia	Bacteroidales	Porphyromonadaceae	Parabacteroides	distasonis
GCF.000012845_NC_009615.1	1		Bacteria	Bacteroidetes	Bacteroidia	Bacteroidales	Porphyromonadaceae	Parabacteroides	distasonis
GCF.000012845_NC_009615.1	1		Bacteria	Bacteroidetes	Bacteroidia	Bacteroidales	Porphyromonadaceae	Parabacteroides	distasonis
GCF.000012845_NC_009615.1	1		Bacteria	Bacteroidetes	Bacteroidia	Bacteroidales	Porphyromonadaceae	Parabacteroides	distasonis
GCF.000012845_NC_009615.1	1		Bacteria	Bacteroidetes	Bacteroidia	Bacteroidales	Porphyromonadaceae	Parabacteroides	distasonis
GCF.000174815_N01000021.1	1		Bacteria	Bacteroidetes	Bacteroidia	Bacteroidales	Porphyromonadaceae	Porphyromonas	endodontalis
GCF.000007585_NC_002950.2	1		Bacteria	Bacteroidetes	Bacteroidia	Bacteroidales	Porphyromonadaceae	Porphyromonas
GCF.000212375_NC_015501.1	1		Bacteria	Bacteroidetes	Bacteroidia	Bacteroidales	Porphyromonadaceae	Porphyromonas
GCF.000007585_NC_002950.2	1		Bacteria	Bacteroidetes	Bacteroidia	Bacteroidales	Porphyromonadaceae	Porphyromonas
GCF.000007585_NC_002950.2	1		Bacteria	Bacteroidetes	Bacteroidia	Bacteroidales	Porphyromonadaceae	Porphyromonas
GCF.000212375_NC_015501.1	1		Bacteria	Bacteroidetes	Bacteroidia	Bacteroidales	Porphyromonadaceae	Porphyromonas
GCF.000007585_NC_002950.2	1		Bacteria	Bacteroidetes	Bacteroidia	Bacteroidales	Porphyromonadaceae	Porphyromonas
GCF.000238215_NC_016610.1	1		Bacteria	Bacteroidetes	Bacteroidia	Bacteroidales	Porphyromonadaceae	Tannerella
GCF.000238215_NC_016610.1	1		Bacteria	Bacteroidetes	Bacteroidia	Bacteroidales	Porphyromonadaceae	Tannerella
GCF.000157935__GG703862.1	1		Bacteria	Bacteroidetes	Bacteroidia	Bacteroidales	Prevotellaceae	Prevotella	copri
GCF.000157935__GG703855.1	1		Bacteria	Bacteroidetes	Bacteroidia	Bacteroidales	Prevotellaceae	Prevotella	copri
GCF.000157935__GG703854.1	1		Bacteria	Bacteroidetes	Bacteroidia	Bacteroidales	Prevotellaceae	Prevotella	copri
GCF.000234055__JH376764.1	1		Bacteria	Bacteroidetes	Bacteroidia	Bacteroidales	Prevotellaceae	Prevotella	melaninogenica
GCF.000144405_NC_014370.1	1		Bacteria	Bacteroidetes	Bacteroidia	Bacteroidales	Prevotellaceae	Prevotella	melaninogenica
GCF.000144405_NC_014370.1	1		Bacteria	Bacteroidetes	Bacteroidia	Bacteroidales	Prevotellaceae	Prevotella	melaninogenica
GCF.000144405_NC_014371.1	1		Bacteria	Bacteroidetes	Bacteroidia	Bacteroidales	Prevotellaceae	Prevotella	melaninogenica
GCF.000144405_NC_014370.1	1		Bacteria	Bacteroidetes	Bacteroidia	Bacteroidales	Prevotellaceae	Prevotella	melaninogenica
GCF.000220235__GL982470.1	1		Bacteria	Bacteroidetes	Bacteroidia	Bacteroidales	Prevotellaceae	Prevotella	nigrescens
GCF.000220255__GL982518.1	1		Bacteria	Bacteroidetes	Bacteroidia	Bacteroidales	Prevotellaceae	Prevotella	pallens
GCF.000162915__GG703886.1	1		Bacteria	Bacteroidetes	Bacteroidia	Bacteroidales	Prevotellaceae	Prevotella
GCF.000242335_NC_019960.1	1		Bacteria	Bacteroidetes	Bacteroidia	Bacteroidales	Prevotellaceae	Prevotella
GCF.000185145__GL833116.1	1		Bacteria	Bacteroidetes	Bacteroidia	Bacteroidales	Prevotellaceae	Prevotella
GCF.000025925_NC_014033.1	1		Bacteria	Bacteroidetes	Bacteroidia	Bacteroidales	Prevotellaceae	Prevotella
GCF.000193395_NC_015311.1	1		Bacteria	Bacteroidetes	Bacteroidia	Bacteroidales	Prevotellaceae	Prevotella
GCF.000218235__GL945017.1	1		Bacteria	Bacteroidetes	Bacteroidia	Bacteroidales	Prevotellaceae	Prevotella
GCF.000185845__GL629665.1	1		Bacteria	Bacteroidetes	Bacteroidia	Bacteroidales	Prevotellaceae	Prevotella
GCF.000193395_NC_015311.1	1		Bacteria	Bacteroidetes	Bacteroidia	Bacteroidales	Prevotellaceae	Prevotella
GCF.000242335_NC_019960.1	1		Bacteria	Bacteroidetes	Bacteroidia	Bacteroidales	Prevotellaceae	Prevotella
GCF.000224615__JH114216.1	1		Bacteria	Bacteroidetes	Bacteroidia	Bacteroidales	Prevotellaceae	Prevotella
GCF.000025925_NC_014033.1	1		Bacteria	Bacteroidetes	Bacteroidia	Bacteroidales	Prevotellaceae	Prevotella
GCF.000218235__GL945017.1	1		Bacteria	Bacteroidetes	Bacteroidia	Bacteroidales	Prevotellaceae	Prevotella
GCF.000218235__GL945017.1	1		Bacteria	Bacteroidetes	Bacteroidia	Bacteroidales	Prevotellaceae	Prevotella
GCF.000243015__JH594501.1	1		Bacteria	Bacteroidetes	Bacteroidia	Bacteroidales	Prevotellaceae	Prevotella
GCF.000243035__JH594524.1	1		Bacteria	Bacteroidetes	Bacteroidia	Bacteroidales	Prevotellaceae	Prevotella
GCF.000242335_NC_019960.1	1		Bacteria	Bacteroidetes	Bacteroidia	Bacteroidales	Prevotellaceae	Prevotella
GCF.000218235__GL945017.1	1		Bacteria	Bacteroidetes	Bacteroidia	Bacteroidales	Prevotellaceae	Prevotella
GCF.000025925_NC_014033.1	1		Bacteria	Bacteroidetes	Bacteroidia	Bacteroidales	Prevotellaceae	Prevotella
GCF.000179675_O01000026.1	1		Bacteria	Bacteroidetes	Bacteroidia	Bacteroidales	Prevotellaceae	Prevotella
GCF.000193395_NC_015311.1	1		Bacteria	Bacteroidetes	Bacteroidia	Bacteroidales	Prevotellaceae	Prevotella
GCF.000184945__GL586311.1	1		Bacteria	Bacteroidetes	Bacteroidia	Bacteroidales	Prevotellaceae	Prevotella
GCF.000243015__JH594505.1	1		Bacteria	Bacteroidetes	Bacteroidia	Bacteroidales	Prevotellaceae	Prevotella
GCF.000185145__GL833117.1	1		Bacteria	Bacteroidetes	Bacteroidia	Bacteroidales	Prevotellaceae	Prevotella
GCF.000179675_O01000004.1	1		Bacteria	Bacteroidetes	Bacteroidia	Bacteroidales	Prevotellaceae	Prevotella
GCF.000146675__GL397215.1	1		Bacteria	Bacteroidetes	Bacteroidia	Bacteroidales	Prevotellaceae	Prevotella
GCF.000191065__GL872289.1	1		Bacteria	Bacteroidetes	Bacteroidia	Bacteroidales	Prevotellaceae	Prevotella
GCF.000179675_O01000008.1	1		Bacteria	Bacteroidetes	Bacteroidia	Bacteroidales	Prevotellaceae	Prevotella
GCF.000242335_NC_019960.1	1		Bacteria	Bacteroidetes	Bacteroidia	Bacteroidales	Prevotellaceae	Prevotella
GCF.000179675_O01000037.1	1		Bacteria	Bacteroidetes	Bacteroidia	Bacteroidales	Prevotellaceae	Prevotella
GCF.000242335_NC_019968.1	1		Bacteria	Bacteroidetes	Bacteroidia	Bacteroidales	Prevotellaceae	Prevotella
GCF.000179675_O01000016.1	1		Bacteria	Bacteroidetes	Bacteroidia	Bacteroidales	Prevotellaceae	Prevotella
GCF.000243015__JH594507.1	1		Bacteria	Bacteroidetes	Bacteroidia	Bacteroidales	Prevotellaceae	Prevotella
GCF.000193395_NC_015311.1	1		Bacteria	Bacteroidetes	Bacteroidia	Bacteroidales	Prevotellaceae	Prevotella
GCF.000160535__GG704785.1	1		Bacteria	Bacteroidetes	Bacteroidia	Bacteroidales	Prevotellaceae	Prevotella
GCF.000025925_NC_014033.1	1		Bacteria	Bacteroidetes	Bacteroidia	Bacteroidales	Prevotellaceae	Prevotella
GCF.000231275__JH370371.1	1		Bacteria	Bacteroidetes	Bacteroidia	Bacteroidales	Rikenellaceae
GCF.000154465__DS499579.1	1		Bacteria	Bacteroidetes	Bacteroidia	Bacteroidales	Rikenellaceae
GCF.000210575_NC_021030.1	1		Bacteria	Bacteroidetes	Bacteroidia	Bacteroidales	Rikenellaceae
GCF.000154465__DS499580.1	1		Bacteria	Bacteroidetes	Bacteroidia	Bacteroidales	Rikenellaceae
GCF.000020565_NC_010830.1	1		Bacteria	Bacteroidetes	Cytophagia	Cytophagales	[Amoebophilaceae]	Candidatus Amoebophilus
GCF.000166275__CM001023.1	1		Bacteria	Bacteroidetes	Cytophagia	Cytophagales	Cyclobacteriaceae
GCF.000222485_NC_015914.1	1		Bacteria	Bacteroidetes	Cytophagia	Cytophagales	Cyclobacteriaceae
GCF.000166275__CM001023.1	1		Bacteria	Bacteroidetes	Cytophagia	Cytophagales	Cyclobacteriaceae
GCF.000166275__CM001023.1	1		Bacteria	Bacteroidetes	Cytophagia	Cytophagales	Cyclobacteriaceae
GCF.000222485_NC_015914.1	1		Bacteria	Bacteroidetes	Cytophagia	Cytophagales	Cyclobacteriaceae
GCF.000222485_NC_015914.1	1		Bacteria	Bacteroidetes	Cytophagia	Cytophagales	Cyclobacteriaceae
GCF.000014145_NC_008255.1	1		Bacteria	Bacteroidetes	Cytophagia	Cytophagales	Cytophagaceae	Cytophaga
GCF.000014145_NC_008255.1	1		Bacteria	Bacteroidetes	Cytophagia	Cytophagales	Cytophagaceae	Cytophaga
GCF.000014145_NC_008255.1	1		Bacteria	Bacteroidetes	Cytophagia	Cytophagales	Cytophagaceae	Cytophaga
GCF.000023125_NC_013037.1	1		Bacteria	Bacteroidetes	Cytophagia	Cytophagales	Cytophagaceae	Dyadobacter
GCF.000023125_NC_013037.1	1		Bacteria	Bacteroidetes	Cytophagia	Cytophagales	Cytophagaceae	Dyadobacter
GCF.000023125_NC_013037.1	1		Bacteria	Bacteroidetes	Cytophagia	Cytophagales	Cytophagaceae	Dyadobacter
GCF.000023125_NC_013037.1	1		Bacteria	Bacteroidetes	Cytophagia	Cytophagales	Cytophagaceae	Dyadobacter
GCF.000166395_NC_014655.1	1		Bacteria	Bacteroidetes	Cytophagia	Cytophagales	Cytophagaceae	Leadbetterella
GCF.000166395_NC_014655.1	1		Bacteria	Bacteroidetes	Cytophagia	Cytophagales	Cytophagaceae	Leadbetterella
GCF.000166395_NC_014655.1	1		Bacteria	Bacteroidetes	Cytophagia	Cytophagales	Cytophagaceae	Leadbetterella
GCF.000169175_S01000007.1	1		Bacteria	Bacteroidetes	Cytophagia	Cytophagales	Cytophagaceae	Microscilla
GCF.000169175_S01000102.1	1		Bacteria	Bacteroidetes	Cytophagia	Cytophagales	Cytophagaceae	Microscilla
GCF.000169175_S01000012.1	1		Bacteria	Bacteroidetes	Cytophagia	Cytophagales	Cytophagaceae	Microscilla
GCF.000169175_S01000090.1	1		Bacteria	Bacteroidetes	Cytophagia	Cytophagales	Cytophagaceae	Microscilla
GCF.000218895_NC_015703.1	1		Bacteria	Bacteroidetes	Cytophagia	Cytophagales	Cytophagaceae	Runella
GCF.000218895_NC_015703.1	1		Bacteria	Bacteroidetes	Cytophagia	Cytophagales	Cytophagaceae	Runella
GCF.000183425_NC_014759.1	1		Bacteria	Bacteroidetes	Cytophagia	Cytophagales	Flammeovirgaceae
GCF.000183425_NC_014759.1	1		Bacteria	Bacteroidetes	Cytophagia	Cytophagales	Flammeovirgaceae
GCF.000143785__GL379784.1	1		Bacteria	Bacteroidetes	Flavobacteriia	Flavobacteriales	[Weeksellaceae]	Chryseobacterium
GCF.000023725_NC_013062.1	1		Bacteria	Bacteroidetes	Flavobacteriia	Flavobacteriales	[Weeksellaceae]	Chryseobacterium
GCF.000023725_NC_013062.1	1		Bacteria	Bacteroidetes	Flavobacteriia	Flavobacteriales	[Weeksellaceae]	Chryseobacterium
GCF.000189415_NC_015144.1	1		Bacteria	Bacteroidetes	Flavobacteriia	Flavobacteriales	[Weeksellaceae]	Wautersiella
GCF.000189415_NC_015144.1	1		Bacteria	Bacteroidetes	Flavobacteriia	Flavobacteriales	[Weeksellaceae]	Wautersiella
GCF.000189415_NC_015144.1	1		Bacteria	Bacteroidetes	Flavobacteriia	Flavobacteriales	[Weeksellaceae]	Weeksella
GCF.000189415_NC_015144.1	1		Bacteria	Bacteroidetes	Flavobacteriia	Flavobacteriales	[Weeksellaceae]	Weeksella
GCF.000189415_NC_015144.1	1		Bacteria	Bacteroidetes	Flavobacteriia	Flavobacteriales	[Weeksellaceae]	Weeksella
GCF.000093165_NC_013418.2	1		Bacteria	Bacteroidetes	Flavobacteriia	Flavobacteriales	Blattabacteriaceae	Blattabacterium
GCF.000236405_NC_016621.1	1		Bacteria	Bacteroidetes	Flavobacteriia	Flavobacteriales	Blattabacteriaceae	Blattabacterium
GCF.000022605_NC_013454.1	1		Bacteria	Bacteroidetes	Flavobacteriia	Flavobacteriales	Blattabacteriaceae	Blattabacterium
GCF.000233435_NC_016146.1	1		Bacteria	Bacteroidetes	Flavobacteriia	Flavobacteriales	Blattabacteriaceae	Blattabacterium
GCF.000194605_NC_015321.1	1		Bacteria	Bacteroidetes	Flavobacteriia	Flavobacteriales	Cryomorphaceae	Fluviicola
GCF.000194605_NC_015321.1	1		Bacteria	Bacteroidetes	Flavobacteriia	Flavobacteriales	Cryomorphaceae	Fluviicola
GCF.000236705_NC_016599.1	1		Bacteria	Bacteroidetes	Flavobacteriia	Flavobacteriales	Cryomorphaceae
GCF.000236705_NC_016599.1	1		Bacteria	Bacteroidetes	Flavobacteriia	Flavobacteriales	Cryomorphaceae
GCF.000023285_NC_013162.1	1		Bacteria	Bacteroidetes	Flavobacteriia	Flavobacteriales	Flavobacteriaceae	Capnocytophaga	ochracea
GCF.000023285_NC_013162.1	1		Bacteria	Bacteroidetes	Flavobacteriia	Flavobacteriales	Flavobacteriaceae	Capnocytophaga	ochracea
GCF.000023285_NC_013162.1	1		Bacteria	Bacteroidetes	Flavobacteriia	Flavobacteriales	Flavobacteriaceae	Capnocytophaga	ochracea
GCF.000023285_NC_013162.1	1		Bacteria	Bacteroidetes	Flavobacteriia	Flavobacteriales	Flavobacteriaceae	Capnocytophaga	ochracea
GCF.000220625_NC_015846.1	1		Bacteria	Bacteroidetes	Flavobacteriia	Flavobacteriales	Flavobacteriaceae	Capnocytophaga
GCF.000220625_NC_015846.1	1		Bacteria	Bacteroidetes	Flavobacteriia	Flavobacteriales	Flavobacteriaceae	Capnocytophaga
GCF.000192225__GL872416.1	1		Bacteria	Bacteroidetes	Flavobacteriia	Flavobacteriales	Flavobacteriaceae	Capnocytophaga
GCF.000174755_Q01000011.1	1		Bacteria	Bacteroidetes	Flavobacteriia	Flavobacteriales	Flavobacteriaceae	Capnocytophaga
GCF.000173675_V01000054.1	1		Bacteria	Bacteroidetes	Flavobacteriia	Flavobacteriales	Flavobacteriaceae	Capnocytophaga
GCF.000174755_Q01000008.1	1		Bacteria	Bacteroidetes	Flavobacteriia	Flavobacteriales	Flavobacteriaceae	Capnocytophaga
GCF.000220625_NC_015846.1	1		Bacteria	Bacteroidetes	Flavobacteriia	Flavobacteriales	Flavobacteriaceae	Capnocytophaga
GCF.000190595_NC_015167.1	1		Bacteria	Bacteroidetes	Flavobacteriia	Flavobacteriales	Flavobacteriaceae	Cellulophaga	lytica
GCF.000190595_NC_015167.1	1		Bacteria	Bacteroidetes	Flavobacteriia	Flavobacteriales	Flavobacteriaceae	Cellulophaga	lytica
GCF.000190595_NC_015167.1	1		Bacteria	Bacteroidetes	Flavobacteriia	Flavobacteriales	Flavobacteriaceae	Cellulophaga	lytica
GCF.000190595_NC_015167.1	1		Bacteria	Bacteroidetes	Flavobacteriia	Flavobacteriales	Flavobacteriaceae	Cellulophaga	lytica
GCF.000240075_NC_016510.2	1		Bacteria	Bacteroidetes	Flavobacteriia	Flavobacteriales	Flavobacteriaceae	Flavobacterium	columnare
GCF.000240075_NC_016510.2	1		Bacteria	Bacteroidetes	Flavobacteriia	Flavobacteriales	Flavobacteriaceae	Flavobacterium	columnare
GCF.000240075_NC_016510.2	1		Bacteria	Bacteroidetes	Flavobacteriia	Flavobacteriales	Flavobacteriaceae	Flavobacterium	columnare
GCF.000240075_NC_016510.2	1		Bacteria	Bacteroidetes	Flavobacteriia	Flavobacteriales	Flavobacteriaceae	Flavobacterium	columnare
GCF.000240075_NC_016510.2	1		Bacteria	Bacteroidetes	Flavobacteriia	Flavobacteriales	Flavobacteriaceae	Flavobacterium	columnare
GCF.000016645_NC_009441.1	1		Bacteria	Bacteroidetes	Flavobacteriia	Flavobacteriales	Flavobacteriaceae	Flavobacterium
GCF.000064305_NC_009613.3	1		Bacteria	Bacteroidetes	Flavobacteriia	Flavobacteriales	Flavobacteriaceae	Flavobacterium
GCF.000016645_NC_009441.1	1		Bacteria	Bacteroidetes	Flavobacteriia	Flavobacteriales	Flavobacteriaceae	Flavobacterium
GCF.000016645_NC_009441.1	1		Bacteria	Bacteroidetes	Flavobacteriia	Flavobacteriales	Flavobacteriaceae	Flavobacterium
GCF.000064305_NC_009613.3	1		Bacteria	Bacteroidetes	Flavobacteriia	Flavobacteriales	Flavobacteriaceae	Flavobacterium
GCF.000064305_NC_009613.3	1		Bacteria	Bacteroidetes	Flavobacteriia	Flavobacteriales	Flavobacteriaceae	Flavobacterium
GCF.000169355_X01000003.1	1		Bacteria	Bacteroidetes	Flavobacteriia	Flavobacteriales	Flavobacteriaceae	Flavobacterium
GCF.000064305_NC_009613.3	1		Bacteria	Bacteroidetes	Flavobacteriia	Flavobacteriales	Flavobacteriaceae	Flavobacterium
GCF.000064305_NC_009613.3	1		Bacteria	Bacteroidetes	Flavobacteriia	Flavobacteriales	Flavobacteriaceae	Flavobacterium
GCF.000016645_NC_009441.1	1		Bacteria	Bacteroidetes	Flavobacteriia	Flavobacteriales	Flavobacteriaceae	Flavobacterium
GCF.000016645_NC_009441.1	1		Bacteria	Bacteroidetes	Flavobacteriia	Flavobacteriales	Flavobacteriaceae	Flavobacterium
GCF.000016645_NC_009441.1	1		Bacteria	Bacteroidetes	Flavobacteriia	Flavobacteriales	Flavobacteriaceae	Flavobacterium
GCF.000169355_X01000001.1	1		Bacteria	Bacteroidetes	Flavobacteriia	Flavobacteriales	Flavobacteriaceae	Flavobacterium
GCF.000169355_X01000001.1	1		Bacteria	Bacteroidetes	Flavobacteriia	Flavobacteriales	Flavobacteriaceae	Flavobacterium
GCF.000173095_V01000001.1	1		Bacteria	Bacteroidetes	Flavobacteriia	Flavobacteriales	Flavobacteriaceae	Flavobacterium
GCF.000064305_NC_009613.3	1		Bacteria	Bacteroidetes	Flavobacteriia	Flavobacteriales	Flavobacteriaceae	Flavobacterium
GCF.000173095_V01000001.1	1		Bacteria	Bacteroidetes	Flavobacteriia	Flavobacteriales	Flavobacteriaceae	Flavobacterium
GCF.000243235__JH594606.1	1		Bacteria	Bacteroidetes	Flavobacteriia	Flavobacteriales	Flavobacteriaceae	Gillisia
GCF.000243235__JH594606.1	1		Bacteria	Bacteroidetes	Flavobacteriia	Flavobacteriales	Flavobacteriaceae	Gillisia
GCF.000060345_NC_008571.1	1		Bacteria	Bacteroidetes	Flavobacteriia	Flavobacteriales	Flavobacteriaceae	Gramella
GCF.000023465_NC_014041.1	1		Bacteria	Bacteroidetes	Flavobacteriia	Flavobacteriales	Flavobacteriaceae	Gramella
GCF.000023465_NC_014041.1	1		Bacteria	Bacteroidetes	Flavobacteriia	Flavobacteriales	Flavobacteriaceae	Gramella
GCF.000060345_NC_008571.1	1		Bacteria	Bacteroidetes	Flavobacteriia	Flavobacteriales	Flavobacteriaceae	Gramella
GCF.000060345_NC_008571.1	1		Bacteria	Bacteroidetes	Flavobacteriia	Flavobacteriales	Flavobacteriaceae	Gramella
GCF.000023465_NC_014041.1	1		Bacteria	Bacteroidetes	Flavobacteriia	Flavobacteriales	Flavobacteriaceae	Gramella
GCF.000154725__DS544873.1	1		Bacteria	Bacteroidetes	Flavobacteriia	Flavobacteriales	Flavobacteriaceae	Kordia
GCF.000154725__DS544873.1	1		Bacteria	Bacteroidetes	Flavobacteriia	Flavobacteriales	Flavobacteriaceae	Kordia
GCF.000154725__DS544873.1	1		Bacteria	Bacteroidetes	Flavobacteriia	Flavobacteriales	Flavobacteriaceae	Kordia
GCF.000152985__CH672395.1	1		Bacteria	Bacteroidetes	Flavobacteriia	Flavobacteriales	Flavobacteriaceae	Leeuwenhoekiella	marinoflava
GCF.000224085_NC_015945.1	1		Bacteria	Bacteroidetes	Flavobacteriia	Flavobacteriales	Flavobacteriaceae	Muricauda
GCF.000224085_NC_015945.1	1		Bacteria	Bacteroidetes	Flavobacteriia	Flavobacteriales	Flavobacteriaceae	Muricauda
GCF.000242135__JH590837.1	1		Bacteria	Bacteroidetes	Flavobacteriia	Flavobacteriales	Flavobacteriaceae	Myroides	odoratimimus
GCF.000242135__JH590839.1	1		Bacteria	Bacteroidetes	Flavobacteriia	Flavobacteriales	Flavobacteriaceae	Myroides	odoratimimus
GCF.000243275__CM001437.1	1		Bacteria	Bacteroidetes	Flavobacteriia	Flavobacteriales	Flavobacteriaceae	Myroides	odoratimimus
GCF.000153225__CH724148.1	1		Bacteria	Bacteroidetes	Flavobacteriia	Flavobacteriales	Flavobacteriaceae	Polaribacter	irgensii
GCF.000153225__CH724148.1	1		Bacteria	Bacteroidetes	Flavobacteriia	Flavobacteriales	Flavobacteriaceae	Polaribacter	irgensii
GCF.000153485_NC_018721.1	1		Bacteria	Bacteroidetes	Flavobacteriia	Flavobacteriales	Flavobacteriaceae	Psychroflexus
GCF.000153485_NC_018721.1	1		Bacteria	Bacteroidetes	Flavobacteriia	Flavobacteriales	Flavobacteriaceae	Psychroflexus
GCF.000153485_NC_018721.1	1		Bacteria	Bacteroidetes	Flavobacteriia	Flavobacteriales	Flavobacteriaceae	Psychroflexus
GCF.000024125_NC_013222.1	1		Bacteria	Bacteroidetes	Flavobacteriia	Flavobacteriales	Flavobacteriaceae	Robiginitalea
GCF.000024125_NC_013222.1	1		Bacteria	Bacteroidetes	Flavobacteriia	Flavobacteriales	Flavobacteriaceae	Robiginitalea
GCF.000173115_W01000001.1	1		Bacteria	Bacteroidetes	Flavobacteriia	Flavobacteriales	Flavobacteriaceae	Sediminicola
GCF.000196315_NC_014230.1	1		Bacteria	Bacteroidetes	Flavobacteriia	Flavobacteriales	Flavobacteriaceae
GCF.000211855_NC_015638.1	1		Bacteria	Bacteroidetes	Flavobacteriia	Flavobacteriales	Flavobacteriaceae
GCF.000212355_NC_015496.1	1		Bacteria	Bacteroidetes	Flavobacteriia	Flavobacteriales	Flavobacteriaceae
GCF.000212355_NC_015496.1	1		Bacteria	Bacteroidetes	Flavobacteriia	Flavobacteriales	Flavobacteriaceae
GCF.000186265_NC_014934.1	1		Bacteria	Bacteroidetes	Flavobacteriia	Flavobacteriales	Flavobacteriaceae
GCF.000186265_NC_014934.1	1		Bacteria	Bacteroidetes	Flavobacteriia	Flavobacteriales	Flavobacteriaceae
GCF.000153165_NC_014472.1	1		Bacteria	Bacteroidetes	Flavobacteriia	Flavobacteriales	Flavobacteriaceae
GCF.000171875_I01000001.1	1		Bacteria	Bacteroidetes	Flavobacteriia	Flavobacteriales	Flavobacteriaceae
GCF.000196315_NC_014230.1	1		Bacteria	Bacteroidetes	Flavobacteriia	Flavobacteriales	Flavobacteriaceae
GCF.000186265_NC_014934.1	1		Bacteria	Bacteroidetes	Flavobacteriia	Flavobacteriales	Flavobacteriaceae
GCF.000171875_I01000004.1	1		Bacteria	Bacteroidetes	Flavobacteriia	Flavobacteriales	Flavobacteriaceae
GCF.000224335_Z01000068.1	1		Bacteria	Bacteroidetes	Flavobacteriia	Flavobacteriales	Flavobacteriaceae
GCF.000211855_NC_015638.1	1		Bacteria	Bacteroidetes	Flavobacteriia	Flavobacteriales	Flavobacteriaceae
GCF.000212355_NC_015496.1	1		Bacteria	Bacteroidetes	Flavobacteriia	Flavobacteriales	Flavobacteriaceae
GCF.000218485_B01000023.1	1		Bacteria	Bacteroidetes	Flavobacteriia	Flavobacteriales	Flavobacteriaceae
GCF.000153165_NC_014472.1	1		Bacteria	Bacteroidetes	Flavobacteriia	Flavobacteriales	Flavobacteriaceae
GCF.000186265_NC_014934.1	1		Bacteria	Bacteroidetes	Flavobacteriia	Flavobacteriales	Flavobacteriaceae
GCF.000186265_NC_014934.1	1		Bacteria	Bacteroidetes	Flavobacteriia	Flavobacteriales	Flavobacteriaceae
GCF.000192845_NC_015277.1	1		Bacteria	Bacteroidetes	Sphingobacteriia	Sphingobacteriales	Sphingobacteriaceae	Olivibacter
GCF.000192845_NC_015277.1	1		Bacteria	Bacteroidetes	Sphingobacteriia	Sphingobacteriales	Sphingobacteriaceae	Olivibacter
GCF.000192845_NC_015277.1	1		Bacteria	Bacteroidetes	Sphingobacteriia	Sphingobacteriales	Sphingobacteriaceae	Olivibacter
GCF.000192845_NC_015277.1	1		Bacteria	Bacteroidetes	Sphingobacteriia	Sphingobacteriales	Sphingobacteriaceae	Olivibacter
GCF.000023825_NC_013061.1	1		Bacteria	Bacteroidetes	Sphingobacteriia	Sphingobacteriales	Sphingobacteriaceae	Pedobacter
GCF.000023825_NC_013061.1	1		Bacteria	Bacteroidetes	Sphingobacteriia	Sphingobacteriales	Sphingobacteriaceae	Pedobacter
GCF.000023825_NC_013061.1	1		Bacteria	Bacteroidetes	Sphingobacteriia	Sphingobacteriales	Sphingobacteriaceae	Pedobacter
GCF.000143765__GL379777.1	1		Bacteria	Bacteroidetes	Sphingobacteriia	Sphingobacteriales	Sphingobacteriaceae	Sphingobacterium	faecium
GCF.000190735_NC_015177.1	1		Bacteria	Bacteroidetes	Sphingobacteriia	Sphingobacteriales	Sphingobacteriaceae
GCF.000242635_NC_017770.1	1		Bacteria	Bacteroidetes	Sphingobacteriia	Sphingobacteriales	Sphingobacteriaceae
GCF.000190735_NC_015177.1	1		Bacteria	Bacteroidetes	Sphingobacteriia	Sphingobacteriales	Sphingobacteriaceae
GCF.000242635_NC_017770.1	1		Bacteria	Bacteroidetes	Sphingobacteriia	Sphingobacteriales	Sphingobacteriaceae
GCF.000190735_NC_015177.1	1		Bacteria	Bacteroidetes	Sphingobacteriia	Sphingobacteriales	Sphingobacteriaceae
GCF.000242635_NC_017770.1	1		Bacteria	Bacteroidetes	Sphingobacteriia	Sphingobacteriales	Sphingobacteriaceae
GCF.000242635_NC_017770.1	1		Bacteria	Bacteroidetes	Sphingobacteriia	Sphingobacteriales	Sphingobacteriaceae
GCF.000166195__CM001403.1	1		Bacteria	Bacteroidetes	Sphingobacteriia	Sphingobacteriales	Sphingobacteriaceae
GCF.000166195__CM001403.1	1		Bacteria	Bacteroidetes	Sphingobacteriia	Sphingobacteriales	Sphingobacteriaceae
GCF.000190735_NC_015177.1	1		Bacteria	Bacteroidetes	Sphingobacteriia	Sphingobacteriales	Sphingobacteriaceae
GCF.000166195__CM001403.1	1		Bacteria	Bacteroidetes	Sphingobacteriia	Sphingobacteriales	Sphingobacteriaceae
GCF.000166195__CM001403.1	1		Bacteria	Bacteroidetes	Sphingobacteriia	Sphingobacteriales	Sphingobacteriaceae
GCF.000241815__CM001402.1	1		Bacteria	Caldithrix	Caldithrixae	Caldithrixales	Caldithrixaceae	Caldithrix
GCF.000008725_NC_000117.1	1		Bacteria	Chlamydiae	Chlamydiia	Chlamydiales	Chlamydiaceae	Chlamydia
GCF.000008745_NC_000922.1	1		Bacteria	Chlamydiae	Chlamydiia	Chlamydiales	Chlamydiaceae	Chlamydia
GCF.000204135_NC_015408.1	1		Bacteria	Chlamydiae	Chlamydiia	Chlamydiales	Chlamydiaceae	Chlamydia
GCF.000006685_NC_002620.2	1		Bacteria	Chlamydiae	Chlamydiia	Chlamydiales	Chlamydiaceae	Chlamydia
GCF.000007605_NC_003361.3	1		Bacteria	Chlamydiae	Chlamydiia	Chlamydiales	Chlamydiaceae	Chlamydia
GCF.000006685_NC_002620.2	1		Bacteria	Chlamydiae	Chlamydiia	Chlamydiales	Chlamydiaceae	Chlamydia
GCF.000008725_NC_000117.1	1		Bacteria	Chlamydiae	Chlamydiia	Chlamydiales	Chlamydiaceae	Chlamydia
GCF.000009945_NC_007899.1	1		Bacteria	Chlamydiae	Chlamydiia	Chlamydiales	Chlamydiaceae
GCF.000204255_NC_017287.1	1		Bacteria	Chlamydiae	Chlamydiia	Chlamydiales	Chlamydiaceae
GCF.000026025_NC_004552.2	1		Bacteria	Chlamydiae	Chlamydiia	Chlamydiales	Chlamydiaceae
GCF.000011565_NC_005861.1	1		Bacteria	Chlamydiae	Chlamydiia	Chlamydiales	Parachlamydiaceae	Candidatus Protochlamydia
GCF.000011565_NC_005861.1	1		Bacteria	Chlamydiae	Chlamydiia	Chlamydiales	Parachlamydiaceae	Candidatus Protochlamydia
GCF.000237205_NC_015713.1	1		Bacteria	Chlamydiae	Chlamydiia	Chlamydiales	Simkaniaceae
GCF.000092785_NC_014225.1	1		Bacteria	Chlamydiae	Chlamydiia	Chlamydiales	Waddliaceae	Waddlia
GCF.000092785_NC_014225.1	1		Bacteria	Chlamydiae	Chlamydiia	Chlamydiales	Waddliaceae	Waddlia
GCF.000020525_NC_011026.1	1		Bacteria	Chlorobi	Chlorobia	[Chloroherpetales]	[Chloroherpetaceae]	Chloroherpeton
GCF.000020505_NC_011027.1	1		Bacteria	Chlorobi	Chlorobia	Chlorobiales	Chlorobiaceae	Chlorobaculum	parvum
GCF.000020505_NC_011027.1	1		Bacteria	Chlorobi	Chlorobia	Chlorobiales	Chlorobiaceae	Chlorobaculum	parvum
GCF.000006985_NC_002932.3	1		Bacteria	Chlorobi	Chlorobia	Chlorobiales	Chlorobiaceae	Chlorobaculum
GCF.000006985_NC_002932.3	1		Bacteria	Chlorobi	Chlorobia	Chlorobiales	Chlorobiaceae	Chlorobaculum
GCF.000020645_NC_011060.1	1		Bacteria	Chlorobi	Chlorobia	Chlorobiales	Chlorobiaceae	Chlorobium
GCF.000020645_NC_011060.1	1		Bacteria	Chlorobi	Chlorobia	Chlorobiales	Chlorobiaceae	Chlorobium
GCF.000020645_NC_011060.1	1		Bacteria	Chlorobi	Chlorobia	Chlorobiales	Chlorobiaceae	Chlorobium
GCF.000020625_NC_011059.1	1		Bacteria	Chlorobi	Chlorobia	Chlorobiales	Chlorobiaceae	Prosthecochloris
GCF.000168715_E01000013.1	1		Bacteria	Chlorobi	Chlorobia	Chlorobiales	Chlorobiaceae
GCF.000020465_NC_010803.1	1		Bacteria	Chlorobi	Chlorobia	Chlorobiales	Chlorobiaceae
GCF.000012485_NC_007512.1	1		Bacteria	Chlorobi	Chlorobia	Chlorobiales	Chlorobiaceae
GCF.000020465_NC_010803.1	1		Bacteria	Chlorobi	Chlorobia	Chlorobiales	Chlorobiaceae
GCF.000015125_NC_008639.1	1		Bacteria	Chlorobi	Chlorobia	Chlorobiales	Chlorobiaceae
GCF.000015125_NC_008639.1	1		Bacteria	Chlorobi	Chlorobia	Chlorobiales	Chlorobiaceae
GCF.000016085_NC_009337.1	1		Bacteria	Chlorobi	Chlorobia	Chlorobiales	Chlorobiaceae
GCF.000012585_NC_007514.1	1		Bacteria	Chlorobi	Chlorobia	Chlorobiales	Chlorobiaceae
GCF.000012485_NC_007512.1	1		Bacteria	Chlorobi	Chlorobia	Chlorobiales	Chlorobiaceae
GCF.000025005_NC_013525.1	1		Bacteria	Chloroflexi	[Thermobacula]	[Thermobaculales]	[Thermobaculaceae]	Thermobaculum	terrenum
GCF.000025005_NC_013525.1	1		Bacteria	Chloroflexi	[Thermobacula]	[Thermobaculales]	[Thermobaculaceae]	Thermobaculum	terrenum
GCF.000199675_NC_014960.1	1		Bacteria	Chloroflexi	Anaerolineae	Anaerolineales	Anaerolinaceae
GCF.000199675_NC_014960.1	1		Bacteria	Chloroflexi	Anaerolineae	Anaerolineales	Anaerolinaceae
GCF.000016665_NC_009523.1	1		Bacteria	Chloroflexi	Chloroflexi	[Roseiflexales]	[Roseiflexaceae]	Roseiflexus
GCF.000017805_NC_009767.1	1		Bacteria	Chloroflexi	Chloroflexi	[Roseiflexales]	[Roseiflexaceae]	Roseiflexus
GCF.000017805_NC_009767.1	1		Bacteria	Chloroflexi	Chloroflexi	[Roseiflexales]	[Roseiflexaceae]	Roseiflexus
GCF.000016665_NC_009523.1	1		Bacteria	Chloroflexi	Chloroflexi	[Roseiflexales]	[Roseiflexaceae]	Roseiflexus
GCF.000018865_NC_010175.1	1		Bacteria	Chloroflexi	Chloroflexi	Chloroflexales	Chloroflexaceae	Chloroflexus
GCF.000018865_NC_010175.1	1		Bacteria	Chloroflexi	Chloroflexi	Chloroflexales	Chloroflexaceae	Chloroflexus
GCF.000021945_NC_011831.1	1		Bacteria	Chloroflexi	Chloroflexi	Chloroflexales	Chloroflexaceae	Chloroflexus
GCF.000021945_NC_011831.1	1		Bacteria	Chloroflexi	Chloroflexi	Chloroflexales	Chloroflexaceae	Chloroflexus
GCF.000018865_NC_010175.1	1		Bacteria	Chloroflexi	Chloroflexi	Chloroflexales	Chloroflexaceae	Chloroflexus
GCF.000021945_NC_011831.1	1		Bacteria	Chloroflexi	Chloroflexi	Chloroflexales	Chloroflexaceae	Chloroflexus
GCF.000152145__GL501405.1	1		Bacteria	Chloroflexi	Chloroflexi	Chloroflexales	Chloroflexaceae
GCF.000011905_NC_002936.3	1		Bacteria	Chloroflexi	Dehalococcoidetes	Dehalococcoidales	Dehalococcoidaceae	Dehalococcoides
GCF.000143165_NC_014314.1	1		Bacteria	Chloroflexi	Dehalococcoidetes	Dehalococcoidales	Dehalococcoidaceae	Dehalogenimonas
GCF.000178855_G01000001.1	1		Bacteria	Chloroflexi	Ktedonobacteria	Ktedonobacterales	Ktedonobacteraceae
GCF.000178855_G01000003.1	1		Bacteria	Chloroflexi	Ktedonobacteria	Ktedonobacterales	Ktedonobacteraceae
GCF.000178855_G01000004.1	1		Bacteria	Chloroflexi	Ktedonobacteria	Ktedonobacterales	Ktedonobacteraceae
GCF.000178855_G01000002.1	1		Bacteria	Chloroflexi	Ktedonobacteria	Ktedonobacterales	Ktedonobacteraceae
GCF.000178855_G01000001.1	1		Bacteria	Chloroflexi	Ktedonobacteria	Ktedonobacterales	Ktedonobacteraceae
GCF.000178855_G01000004.1	1		Bacteria	Chloroflexi	Ktedonobacteria	Ktedonobacterales	Ktedonobacteraceae
GCF.000178855_G01000001.1	1		Bacteria	Chloroflexi	Ktedonobacteria	Ktedonobacterales	Ktedonobacteraceae
GCF.000178855_G01000002.1	1		Bacteria	Chloroflexi	Ktedonobacteria	Ktedonobacterales	Ktedonobacteraceae
GCF.000024985_NC_013524.1	1		Bacteria	Chloroflexi	Thermomicrobia	Sphaerobacterales
GCF.000024985_NC_013523.1	1		Bacteria	Chloroflexi	Thermomicrobia	Sphaerobacterales
GCF.000021685_NC_011961.1	1		Bacteria	Chloroflexi	Thermomicrobia	Thermomicrobiales
GCF.000021685_NC_011959.1	1		Bacteria	Chloroflexi	Thermomicrobia	Thermomicrobiales
GCF.000177635_NC_014836.1	1		Bacteria	Chrysiogenetes	Chrysiogenetes	Chrysiogenales	Chrysiogenaceae	Desulfurispirillum
GCF.000177635_NC_014836.1	1		Bacteria	Chrysiogenetes	Chrysiogenetes	Chrysiogenales	Chrysiogenaceae	Desulfurispirillum
GCF.000177635_NC_014836.1	1		Bacteria	Chrysiogenetes	Chrysiogenetes	Chrysiogenales	Chrysiogenaceae	Desulfurispirillum
GCF.000013205_NC_007775.1	1		Bacteria	Cyanobacteria	Gloeobacterophycideae	Gloeobacterales	Gloeobacteraceae	Gloeobacter
GCF.000013225_NC_007776.1	1		Bacteria	Cyanobacteria	Gloeobacterophycideae	Gloeobacterales	Gloeobacteraceae	Gloeobacter
GCF.000013225_NC_007776.1	1		Bacteria	Cyanobacteria	Gloeobacterophycideae	Gloeobacterales	Gloeobacteraceae	Gloeobacter
GCF.000013205_NC_007775.1	1		Bacteria	Cyanobacteria	Gloeobacterophycideae	Gloeobacterales	Gloeobacteraceae	Gloeobacter
GCF.000011385_NC_005125.1	1		Bacteria	Cyanobacteria	Gloeobacterophycideae	Gloeobacterales	Gloeobacteraceae	Gloeobacter
GCF.000009705_NC_003272.1	1		Bacteria	Cyanobacteria	Nostocophycideae	Nostocales	Nostocaceae	Anabaena
GCF.000175855_B01000037.1	1		Bacteria	Cyanobacteria	Nostocophycideae	Nostocales	Nostocaceae	Cylindrospermopsis	raciborskii
GCF.000175855_B01000022.1	1		Bacteria	Cyanobacteria	Nostocophycideae	Nostocales	Nostocaceae	Cylindrospermopsis	raciborskii
GCF.000196515_NC_014248.1	1		Bacteria	Cyanobacteria	Nostocophycideae	Nostocales	Nostocaceae	Cylindrospermopsis
GCF.000196515_NC_014248.1	1		Bacteria	Cyanobacteria	Nostocophycideae	Nostocales	Nostocaceae	Cylindrospermopsis
GCF.000196515_NC_014248.1	1		Bacteria	Cyanobacteria	Nostocophycideae	Nostocales	Nostocaceae	Cylindrospermopsis
GCF.000196515_NC_014248.1	1		Bacteria	Cyanobacteria	Nostocophycideae	Nostocales	Nostocaceae	Cylindrospermopsis
GCF.000020025_NC_010628.1	1		Bacteria	Cyanobacteria	Nostocophycideae	Nostocales	Nostocaceae	Nostoc
GCF.000020025_NC_010628.1	1		Bacteria	Cyanobacteria	Nostocophycideae	Nostocales	Nostocaceae	Nostoc
GCF.000020025_NC_010628.1	1		Bacteria	Cyanobacteria	Nostocophycideae	Nostocales	Nostocaceae	Nostoc
GCF.000020025_NC_010628.1	1		Bacteria	Cyanobacteria	Nostocophycideae	Nostocales	Nostocaceae	Nostoc
GCF.000009705_NC_003272.1	1		Bacteria	Cyanobacteria	Nostocophycideae	Nostocales	Nostocaceae
GCF.000009705_NC_003272.1	1		Bacteria	Cyanobacteria	Nostocophycideae	Nostocales	Nostocaceae
GCF.000009705_NC_003272.1	1		Bacteria	Cyanobacteria	Nostocophycideae	Nostocales	Nostocaceae
GCF.000017845_NC_010546.1	1		Bacteria	Cyanobacteria	Oscillatoriophycideae	Chroococcales	Cyanobacteriaceae
GCF.000025125_NC_013771.1	1		Bacteria	Cyanobacteria	Oscillatoriophycideae	Chroococcales	Cyanobacteriaceae
GCF.000017845_NC_010546.1	1		Bacteria	Cyanobacteria	Oscillatoriophycideae	Chroococcales	Cyanobacteriaceae
GCF.000167195_V02000003.1	1		Bacteria	Cyanobacteria	Oscillatoriophycideae	Chroococcales	Cyanobacteriaceae
GCF.000021805_NC_011726.1	1		Bacteria	Cyanobacteria	Oscillatoriophycideae	Chroococcales	Cyanobacteriaceae
GCF.000169335_W01000002.1	1		Bacteria	Cyanobacteria	Oscillatoriophycideae	Chroococcales	Cyanobacteriaceae
GCF.000021805_NC_011726.1	1		Bacteria	Cyanobacteria	Oscillatoriophycideae	Chroococcales	Cyanobacteriaceae
GCF.000025125_NC_013771.1	1		Bacteria	Cyanobacteria	Oscillatoriophycideae	Chroococcales	Cyanobacteriaceae
GCF.000169335_W01000006.1	1		Bacteria	Cyanobacteria	Oscillatoriophycideae	Chroococcales	Cyanobacteriaceae
GCF.000009725_NC_000911.1	1		Bacteria	Cyanobacteria	Oscillatoriophycideae	Chroococcales	Gomphosphaeriaceae
GCF.000009725_NC_000911.1	1		Bacteria	Cyanobacteria	Oscillatoriophycideae	Chroococcales	Gomphosphaeriaceae
GCF.000010625_NC_010296.1	1		Bacteria	Cyanobacteria	Oscillatoriophycideae	Chroococcales	Microcystaceae	Microcystis
GCF.000010625_NC_010296.1	1		Bacteria	Cyanobacteria	Oscillatoriophycideae	Chroococcales	Microcystaceae	Microcystis
GCF.000019485_NC_010475.1	1		Bacteria	Cyanobacteria	Oscillatoriophycideae	Chroococcales	Xenococcaceae
GCF.000019485_NC_010475.1	1		Bacteria	Cyanobacteria	Oscillatoriophycideae	Chroococcales	Xenococcaceae
GCF.000021825_NC_011729.1	1		Bacteria	Cyanobacteria	Oscillatoriophycideae	Chroococcales
GCF.000147335_NC_014501.1	1		Bacteria	Cyanobacteria	Oscillatoriophycideae	Chroococcales
GCF.000147335_NC_014501.1	1		Bacteria	Cyanobacteria	Oscillatoriophycideae	Chroococcales
GCF.000021825_NC_011729.1	1		Bacteria	Cyanobacteria	Oscillatoriophycideae	Chroococcales
GCF.000147335_NC_014501.1	1		Bacteria	Cyanobacteria	Oscillatoriophycideae	Chroococcales
GCF.000021825_NC_011729.1	1		Bacteria	Cyanobacteria	Oscillatoriophycideae	Chroococcales
GCF.000211815__GL890965.1	1		Bacteria	Cyanobacteria	Oscillatoriophycideae	Oscillatoriales	Oscillatoriaceae
GCF.000155555__DS989860.1	1		Bacteria	Cyanobacteria	Oscillatoriophycideae	Oscillatoriales	Phormidiaceae	Microcoleus
GCF.000155555__DS989868.1	1		Bacteria	Cyanobacteria	Oscillatoriophycideae	Oscillatoriales	Phormidiaceae	Microcoleus
GCF.000155555__DS989863.1	1		Bacteria	Cyanobacteria	Oscillatoriophycideae	Oscillatoriales	Phormidiaceae	Microcoleus
GCF.000155555__DS989843.1	1		Bacteria	Cyanobacteria	Oscillatoriophycideae	Oscillatoriales	Phormidiaceae	Microcoleus
GCF.000014265_NC_008312.1	1		Bacteria	Cyanobacteria	Oscillatoriophycideae	Oscillatoriales	Phormidiaceae	Trichodesmium
GCF.000014265_NC_008312.1	1		Bacteria	Cyanobacteria	Oscillatoriophycideae	Oscillatoriales	Phormidiaceae	Trichodesmium
GCF.000210375_NC_016640.1	1		Bacteria	Cyanobacteria	Oscillatoriophycideae	Oscillatoriales	Phormidiaceae
GCF.000210375_NC_016640.1	1		Bacteria	Cyanobacteria	Oscillatoriophycideae	Oscillatoriales	Phormidiaceae
GCF.000155595__DS989904.1	1		Bacteria	Cyanobacteria	Synechococcophycideae	Pseudanabaenales	Pseudanabaenaceae
GCF.000012525_NC_007604.1	1		Bacteria	Cyanobacteria	Synechococcophycideae	Pseudanabaenales	Pseudanabaenaceae
GCF.000012525_NC_007604.1	1		Bacteria	Cyanobacteria	Synechococcophycideae	Pseudanabaenales	Pseudanabaenaceae
GCF.000018105_NC_009925.1	1		Bacteria	Cyanobacteria	Synechococcophycideae	Synechococcales	Acaryochloridaceae	Acaryochloris
GCF.000018105_NC_009925.1	1		Bacteria	Cyanobacteria	Synechococcophycideae	Synechococcales	Acaryochloridaceae	Acaryochloris
GCF.000022045_NC_011884.1	1		Bacteria	Cyanobacteria	Synechococcophycideae	Synechococcales	Acaryochloridaceae
GCF.000022045_NC_011884.1	1		Bacteria	Cyanobacteria	Synechococcophycideae	Synechococcales	Acaryochloridaceae
GCF.000011345_NC_004113.1	1		Bacteria	Cyanobacteria	Synechococcophycideae	Synechococcales	Acaryochloridaceae
GCF.000007925_NC_005042.1	1		Bacteria	Cyanobacteria	Synechococcophycideae	Synechococcales	Synechococcaceae	Prochlorococcus
GCF.000063525_NC_009482.1	1		Bacteria	Cyanobacteria	Synechococcophycideae	Synechococcales	Synechococcaceae	Prochlorococcus
GCF.000155635__DS990556.1	1		Bacteria	Cyanobacteria	Synechococcophycideae	Synechococcales	Synechococcaceae	Synechococcus
GCF.000014585_NC_008319.1	1		Bacteria	Cyanobacteria	Synechococcophycideae	Synechococcales	Synechococcaceae	Synechococcus
GCF.000153065__CH724158.1	1		Bacteria	Cyanobacteria	Synechococcophycideae	Synechococcales	Synechococcaceae	Synechococcus
GCF.000153285__CH724168.1	1		Bacteria	Cyanobacteria	Synechococcophycideae	Synechococcales	Synechococcaceae	Synechococcus
GCF.000195975_NC_005070.1	1		Bacteria	Cyanobacteria	Synechococcophycideae	Synechococcales	Synechococcaceae	Synechococcus
GCF.000012505_NC_007513.1	1		Bacteria	Cyanobacteria	Synechococcophycideae	Synechococcales	Synechococcaceae	Synechococcus
GCF.000153825__DS022299.1	1		Bacteria	Cyanobacteria	Synechococcophycideae	Synechococcales	Synechococcaceae	Synechococcus
GCF.000195975_NC_005070.1	1		Bacteria	Cyanobacteria	Synechococcophycideae	Synechococcales	Synechococcaceae	Synechococcus
GCF.000014585_NC_008319.1	1		Bacteria	Cyanobacteria	Synechococcophycideae	Synechococcales	Synechococcaceae	Synechococcus
GCF.000153285__CH724168.1	1		Bacteria	Cyanobacteria	Synechococcophycideae	Synechococcales	Synechococcaceae	Synechococcus
GCF.000155635__DS990556.1	1		Bacteria	Cyanobacteria	Synechococcophycideae	Synechococcales	Synechococcaceae	Synechococcus
GCF.000063505_NC_009481.1	1		Bacteria	Cyanobacteria	Synechococcophycideae	Synechococcales	Synechococcaceae	Synechococcus
GCF.000063505_NC_009481.1	1		Bacteria	Cyanobacteria	Synechococcophycideae	Synechococcales	Synechococcaceae	Synechococcus
GCF.000012505_NC_007513.1	1		Bacteria	Cyanobacteria	Synechococcophycideae	Synechococcales	Synechococcaceae	Synechococcus
GCF.000153045__CH724159.1	1		Bacteria	Cyanobacteria	Synechococcophycideae	Synechococcales	Synechococcaceae
GCF.000153045__CH724160.1	1		Bacteria	Cyanobacteria	Synechococcophycideae	Synechococcales	Synechococcaceae
GCF.000153045__CH724160.1	1		Bacteria	Cyanobacteria	Synechococcophycideae	Synechococcales	Synechococcaceae
GCF.000218625_NC_015672.1	1		Bacteria	Deferribacteres	Deferribacteres	Deferribacterales	Deferribacteraceae	Deferribacter
GCF.000010985_NC_013939.1	1		Bacteria	Deferribacteres	Deferribacteres	Deferribacterales	Deferribacteraceae	Deferribacter
GCF.000218625_NC_015672.1	1		Bacteria	Deferribacteres	Deferribacteres	Deferribacterales	Deferribacteraceae	Deferribacter
GCF.000010985_NC_013939.1	1		Bacteria	Deferribacteres	Deferribacteres	Deferribacterales	Deferribacteraceae	Deferribacter
GCF.000183405_NC_014758.1	1		Bacteria	Deferribacteres	Deferribacteres	Deferribacterales	Deferribacteraceae
GCF.000025725_NC_013943.1	1		Bacteria	Deferribacteres	Deferribacteres	Deferribacterales	Deferribacteraceae
GCF.000025725_NC_013943.1	1		Bacteria	Deferribacteres	Deferribacteres	Deferribacterales	Deferribacteraceae
GCF.000183405_NC_014758.1	1		Bacteria	Deferribacteres	Deferribacteres	Deferribacterales	Deferribacteraceae
GCF.000020965_NC_011297.1	1		Bacteria	Dictyoglomi	Dictyoglomia	Dictyoglomales	Dictyoglomaceae	Dictyoglomus
GCF.000021645_NC_011661.1	1		Bacteria	Dictyoglomi	Dictyoglomia	Dictyoglomales	Dictyoglomaceae	Dictyoglomus
GCF.000020965_NC_011297.1	1		Bacteria	Dictyoglomi	Dictyoglomia	Dictyoglomales	Dictyoglomaceae	Dictyoglomus
GCF.000021645_NC_011661.1	1		Bacteria	Dictyoglomi	Dictyoglomia	Dictyoglomales	Dictyoglomaceae	Dictyoglomus
GCF.000020145_NC_010644.1	1		Bacteria	Elusimicrobia	Elusimicrobia	Elusimicrobiales	Elusimicrobiaceae
GCF.000146505_NC_017448.1	1		Bacteria	Fibrobacteres	Fibrobacteria	Fibrobacterales	Fibrobacteraceae	Fibrobacter	succinogenes
GCF.000146505_NC_017448.1	1		Bacteria	Fibrobacteres	Fibrobacteria	Fibrobacterales	Fibrobacteraceae	Fibrobacter	succinogenes
GCF.000146505_NC_017448.1	1		Bacteria	Fibrobacteres	Fibrobacteria	Fibrobacterales	Fibrobacteraceae	Fibrobacter	succinogenes
GCF.000019905_NC_010556.1	1		Bacteria	Firmicutes	Bacilli	Bacillales	[Exiguobacteraceae]	Exiguobacterium
GCF.000019905_NC_010556.1	1		Bacteria	Firmicutes	Bacilli	Bacillales	[Exiguobacteraceae]	Exiguobacterium
GCF.000019905_NC_010556.1	1		Bacteria	Firmicutes	Bacilli	Bacillales	[Exiguobacteraceae]	Exiguobacterium
GCF.000019905_NC_010556.1	1		Bacteria	Firmicutes	Bacilli	Bacillales	[Exiguobacteraceae]	Exiguobacterium
GCF.000019905_NC_010556.1	1		Bacteria	Firmicutes	Bacilli	Bacillales	[Exiguobacteraceae]	Exiguobacterium
GCF.000019905_NC_010556.1	1		Bacteria	Firmicutes	Bacilli	Bacillales	[Exiguobacteraceae]	Exiguobacterium
GCF.000019905_NC_010556.1	1		Bacteria	Firmicutes	Bacilli	Bacillales	[Exiguobacteraceae]	Exiguobacterium
GCF.000019905_NC_010556.1	1		Bacteria	Firmicutes	Bacilli	Bacillales	[Exiguobacteraceae]	Exiguobacterium
GCF.000019905_NC_010556.1	1		Bacteria	Firmicutes	Bacilli	Bacillales	[Exiguobacteraceae]	Exiguobacterium
GCF.000092905_NC_014098.1	1		Bacteria	Firmicutes	Bacilli	Bacillales	Alicyclobacillaceae	Kyrpidia
GCF.000092905_NC_014098.1	1		Bacteria	Firmicutes	Bacilli	Bacillales	Alicyclobacillaceae	Kyrpidia
GCF.000092905_NC_014098.1	1		Bacteria	Firmicutes	Bacilli	Bacillales	Alicyclobacillaceae	Kyrpidia
GCF.000092905_NC_014098.1	1		Bacteria	Firmicutes	Bacilli	Bacillales	Alicyclobacillaceae	Kyrpidia
GCF.000092905_NC_014098.1	1		Bacteria	Firmicutes	Bacilli	Bacillales	Alicyclobacillaceae	Kyrpidia
GCF.000024285_NC_013205.1	1		Bacteria	Firmicutes	Bacilli	Bacillales	Alicyclobacillaceae
GCF.000024285_NC_013205.1	1		Bacteria	Firmicutes	Bacilli	Bacillales	Alicyclobacillaceae
GCF.000024285_NC_013205.1	1		Bacteria	Firmicutes	Bacilli	Bacillales	Alicyclobacillaceae
GCF.000024285_NC_013205.1	1		Bacteria	Firmicutes	Bacilli	Bacillales	Alicyclobacillaceae
GCF.000024285_NC_013205.1	1		Bacteria	Firmicutes	Bacilli	Bacillales	Alicyclobacillaceae
GCF.000024285_NC_013205.1	1		Bacteria	Firmicutes	Bacilli	Bacillales	Alicyclobacillaceae
GCF.000019045_NC_011567.1	1		Bacteria	Firmicutes	Bacilli	Bacillales	Bacillaceae	Anoxybacillus	kestanbolensis
GCF.000019045_NC_011567.1	1		Bacteria	Firmicutes	Bacilli	Bacillales	Bacillaceae	Anoxybacillus	kestanbolensis
GCF.000019045_NC_011567.1	1		Bacteria	Firmicutes	Bacilli	Bacillales	Bacillaceae	Anoxybacillus	kestanbolensis
GCF.000019045_NC_011567.1	1		Bacteria	Firmicutes	Bacilli	Bacillales	Bacillaceae	Anoxybacillus	kestanbolensis
GCF.000019045_NC_011567.1	1		Bacteria	Firmicutes	Bacilli	Bacillales	Bacillaceae	Anoxybacillus	kestanbolensis
GCF.000019045_NC_011567.1	1		Bacteria	Firmicutes	Bacilli	Bacillales	Bacillaceae	Anoxybacillus	kestanbolensis
GCF.000019045_NC_011567.1	1		Bacteria	Firmicutes	Bacilli	Bacillales	Bacillaceae	Anoxybacillus	kestanbolensis
GCF.000019045_NC_011567.1	1		Bacteria	Firmicutes	Bacilli	Bacillales	Bacillaceae	Anoxybacillus	kestanbolensis
GCF.000007825_NC_004722.1	1		Bacteria	Firmicutes	Bacilli	Bacillales	Bacillaceae	Bacillus	cereus
GCF.000008505_NC_005957.1	1		Bacteria	Firmicutes	Bacilli	Bacillales	Bacillaceae	Bacillus	cereus
GCF.000008165_NC_005945.1	1		Bacteria	Firmicutes	Bacilli	Bacillales	Bacillaceae	Bacillus	cereus
GCF.000007825_NC_004722.1	1		Bacteria	Firmicutes	Bacilli	Bacillales	Bacillaceae	Bacillus	cereus
GCF.000008165_NC_005945.1	1		Bacteria	Firmicutes	Bacilli	Bacillales	Bacillaceae	Bacillus	cereus
GCF.000007825_NC_004722.1	1		Bacteria	Firmicutes	Bacilli	Bacillales	Bacillaceae	Bacillus	cereus
GCF.000007825_NC_004722.1	1		Bacteria	Firmicutes	Bacilli	Bacillales	Bacillaceae	Bacillus	cereus
GCF.000007825_NC_004722.1	1		Bacteria	Firmicutes	Bacilli	Bacillales	Bacillaceae	Bacillus	cereus
GCF.000008505_NC_005957.1	1		Bacteria	Firmicutes	Bacilli	Bacillales	Bacillaceae	Bacillus	cereus
GCF.000008165_NC_005945.1	1		Bacteria	Firmicutes	Bacilli	Bacillales	Bacillaceae	Bacillus	cereus
GCF.000007825_NC_004722.1	1		Bacteria	Firmicutes	Bacilli	Bacillales	Bacillaceae	Bacillus	cereus
GCF.000008165_NC_005945.1	1		Bacteria	Firmicutes	Bacilli	Bacillales	Bacillaceae	Bacillus	cereus
GCF.000008505_NC_005957.1	1		Bacteria	Firmicutes	Bacilli	Bacillales	Bacillaceae	Bacillus	cereus
GCF.000008505_NC_005957.1	1		Bacteria	Firmicutes	Bacilli	Bacillales	Bacillaceae	Bacillus	cereus
GCF.000007825_NC_004722.1	1		Bacteria	Firmicutes	Bacilli	Bacillales	Bacillaceae	Bacillus	cereus
GCF.000008505_NC_005957.1	1		Bacteria	Firmicutes	Bacilli	Bacillales	Bacillaceae	Bacillus	cereus
GCF.000008505_NC_005957.1	1		Bacteria	Firmicutes	Bacilli	Bacillales	Bacillaceae	Bacillus	cereus
GCF.000007825_NC_004722.1	1		Bacteria	Firmicutes	Bacilli	Bacillales	Bacillaceae	Bacillus	cereus
GCF.000008165_NC_005945.1	1		Bacteria	Firmicutes	Bacilli	Bacillales	Bacillaceae	Bacillus	cereus
GCF.000008505_NC_005957.1	1		Bacteria	Firmicutes	Bacilli	Bacillales	Bacillaceae	Bacillus	cereus
GCF.000008505_NC_005957.1	1		Bacteria	Firmicutes	Bacilli	Bacillales	Bacillaceae	Bacillus	cereus
GCF.000007825_NC_004722.1	1		Bacteria	Firmicutes	Bacilli	Bacillales	Bacillaceae	Bacillus	cereus
GCF.000008505_NC_005957.1	1		Bacteria	Firmicutes	Bacilli	Bacillales	Bacillaceae	Bacillus	cereus
GCF.000008505_NC_005957.1	1		Bacteria	Firmicutes	Bacilli	Bacillales	Bacillaceae	Bacillus	cereus
GCF.000008165_NC_005945.1	1		Bacteria	Firmicutes	Bacilli	Bacillales	Bacillaceae	Bacillus	cereus
GCF.000008165_NC_005945.1	1		Bacteria	Firmicutes	Bacilli	Bacillales	Bacillaceae	Bacillus	cereus
GCF.000007825_NC_004722.1	1		Bacteria	Firmicutes	Bacilli	Bacillales	Bacillaceae	Bacillus	cereus
GCF.000008505_NC_005957.1	1		Bacteria	Firmicutes	Bacilli	Bacillales	Bacillaceae	Bacillus	cereus
GCF.000008165_NC_005945.1	1		Bacteria	Firmicutes	Bacilli	Bacillales	Bacillaceae	Bacillus	cereus
GCF.000008505_NC_005957.1	1		Bacteria	Firmicutes	Bacilli	Bacillales	Bacillaceae	Bacillus	cereus
GCF.000161415__CM000743.1	1		Bacteria	Firmicutes	Bacilli	Bacillales	Bacillaceae	Bacillus	cereus
GCF.000008165_NC_005945.1	1		Bacteria	Firmicutes	Bacilli	Bacillales	Bacillaceae	Bacillus	cereus
GCF.000008505_NC_005957.1	1		Bacteria	Firmicutes	Bacilli	Bacillales	Bacillaceae	Bacillus	cereus
GCF.000008165_NC_005945.1	1		Bacteria	Firmicutes	Bacilli	Bacillales	Bacillaceae	Bacillus	cereus
GCF.000008505_NC_005957.1	1		Bacteria	Firmicutes	Bacilli	Bacillales	Bacillaceae	Bacillus	cereus
GCF.000007825_NC_004722.1	1		Bacteria	Firmicutes	Bacilli	Bacillales	Bacillaceae	Bacillus	cereus
GCF.000008165_NC_005945.1	1		Bacteria	Firmicutes	Bacilli	Bacillales	Bacillaceae	Bacillus	cereus
GCF.000009825_NC_006582.1	1		Bacteria	Firmicutes	Bacilli	Bacillales	Bacillaceae	Bacillus	clausii
GCF.000009825_NC_006582.1	1		Bacteria	Firmicutes	Bacilli	Bacillales	Bacillaceae	Bacillus	clausii
GCF.000009825_NC_006582.1	1		Bacteria	Firmicutes	Bacilli	Bacillales	Bacillaceae	Bacillus	clausii
GCF.000009825_NC_006582.1	1		Bacteria	Firmicutes	Bacilli	Bacillales	Bacillaceae	Bacillus	clausii
GCF.000009825_NC_006582.1	1		Bacteria	Firmicutes	Bacilli	Bacillales	Bacillaceae	Bacillus	clausii
GCF.000009825_NC_006582.1	1		Bacteria	Firmicutes	Bacilli	Bacillales	Bacillaceae	Bacillus	clausii
GCF.000009825_NC_006582.1	1		Bacteria	Firmicutes	Bacilli	Bacillales	Bacillaceae	Bacillus	clausii
GCF.000169195_NC_016023.1	1		Bacteria	Firmicutes	Bacilli	Bacillales	Bacillaceae	Bacillus	coagulans
GCF.000169195_NC_016023.1	1		Bacteria	Firmicutes	Bacilli	Bacillales	Bacillaceae	Bacillus	coagulans
GCF.000169195_NC_016023.1	1		Bacteria	Firmicutes	Bacilli	Bacillales	Bacillaceae	Bacillus	coagulans
GCF.000169195_NC_016023.1	1		Bacteria	Firmicutes	Bacilli	Bacillales	Bacillaceae	Bacillus	coagulans
GCF.000169195_NC_016023.1	1		Bacteria	Firmicutes	Bacilli	Bacillales	Bacillaceae	Bacillus	coagulans
GCF.000169195_NC_016023.1	1		Bacteria	Firmicutes	Bacilli	Bacillales	Bacillaceae	Bacillus	coagulans
GCF.000169195_NC_016023.1	1		Bacteria	Firmicutes	Bacilli	Bacillales	Bacillaceae	Bacillus	coagulans
GCF.000025805_NC_014103.1	1		Bacteria	Firmicutes	Bacilli	Bacillales	Bacillaceae	Bacillus	flexus
GCF.000025805_NC_014103.1	1		Bacteria	Firmicutes	Bacilli	Bacillales	Bacillaceae	Bacillus	flexus
GCF.000025805_NC_014103.1	1		Bacteria	Firmicutes	Bacilli	Bacillales	Bacillaceae	Bacillus	flexus
GCF.000025805_NC_014103.1	1		Bacteria	Firmicutes	Bacilli	Bacillales	Bacillaceae	Bacillus	flexus
GCF.000025805_NC_014103.1	1		Bacteria	Firmicutes	Bacilli	Bacillales	Bacillaceae	Bacillus	flexus
GCF.000025805_NC_014103.1	1		Bacteria	Firmicutes	Bacilli	Bacillales	Bacillaceae	Bacillus	flexus
GCF.000025805_NC_014103.1	1		Bacteria	Firmicutes	Bacilli	Bacillales	Bacillaceae	Bacillus	flexus
GCF.000025805_NC_014103.1	1		Bacteria	Firmicutes	Bacilli	Bacillales	Bacillaceae	Bacillus	flexus
GCF.000025805_NC_014103.1	1		Bacteria	Firmicutes	Bacilli	Bacillales	Bacillaceae	Bacillus	flexus
GCF.000025805_NC_014103.1	1		Bacteria	Firmicutes	Bacilli	Bacillales	Bacillaceae	Bacillus	flexus
GCF.000025805_NC_014103.1	1		Bacteria	Firmicutes	Bacilli	Bacillales	Bacillaceae	Bacillus	flexus
GCF.000017425_NC_009674.1	1		Bacteria	Firmicutes	Bacilli	Bacillales	Bacillaceae	Bacillus
GCF.000009045_NC_000964.3	1		Bacteria	Firmicutes	Bacilli	Bacillales	Bacillaceae	Bacillus
GCF.000196735_NC_014551.1	1		Bacteria	Firmicutes	Bacilli	Bacillales	Bacillaceae	Bacillus
GCF.000009045_NC_000964.3	1		Bacteria	Firmicutes	Bacilli	Bacillales	Bacillaceae	Bacillus
GCF.000011145_NC_002570.2	1		Bacteria	Firmicutes	Bacilli	Bacillales	Bacillaceae	Bacillus
GCF.000011645_NC_006270.3	1		Bacteria	Firmicutes	Bacilli	Bacillales	Bacillaceae	Bacillus
GCF.000242895_NC_021171.1	1		Bacteria	Firmicutes	Bacilli	Bacillales	Bacillaceae	Bacillus
GCF.000011145_NC_002570.2	1		Bacteria	Firmicutes	Bacilli	Bacillales	Bacillaceae	Bacillus
GCF.000017425_NC_009674.1	1		Bacteria	Firmicutes	Bacilli	Bacillales	Bacillaceae	Bacillus
GCF.000017425_NC_009674.1	1		Bacteria	Firmicutes	Bacilli	Bacillales	Bacillaceae	Bacillus
GCF.000196735_NC_014551.1	1		Bacteria	Firmicutes	Bacilli	Bacillales	Bacillaceae	Bacillus
GCF.000017425_NC_009674.1	1		Bacteria	Firmicutes	Bacilli	Bacillales	Bacillaceae	Bacillus
GCF.000175075_C01000001.1	1		Bacteria	Firmicutes	Bacilli	Bacillales	Bacillaceae	Bacillus
GCF.000011645_NC_006270.3	1		Bacteria	Firmicutes	Bacilli	Bacillales	Bacillaceae	Bacillus
GCF.000242895_NC_021171.1	1		Bacteria	Firmicutes	Bacilli	Bacillales	Bacillaceae	Bacillus
GCF.000017425_NC_009674.1	1		Bacteria	Firmicutes	Bacilli	Bacillales	Bacillaceae	Bacillus
GCF.000196735_NC_014551.1	1		Bacteria	Firmicutes	Bacilli	Bacillales	Bacillaceae	Bacillus
GCF.000011145_NC_002570.2	1		Bacteria	Firmicutes	Bacilli	Bacillales	Bacillaceae	Bacillus
GCF.000017425_NC_009674.1	1		Bacteria	Firmicutes	Bacilli	Bacillales	Bacillaceae	Bacillus
GCF.000169195_NC_016023.1	1		Bacteria	Firmicutes	Bacilli	Bacillales	Bacillaceae	Bacillus
GCF.000196735_NC_014551.1	1		Bacteria	Firmicutes	Bacilli	Bacillales	Bacillaceae	Bacillus
GCF.000011645_NC_006270.3	1		Bacteria	Firmicutes	Bacilli	Bacillales	Bacillaceae	Bacillus
GCF.000242895_NC_021171.1	1		Bacteria	Firmicutes	Bacilli	Bacillales	Bacillaceae	Bacillus
GCF.000242895_NC_021171.1	1		Bacteria	Firmicutes	Bacilli	Bacillales	Bacillaceae	Bacillus
GCF.000011145_NC_002570.2	1		Bacteria	Firmicutes	Bacilli	Bacillales	Bacillaceae	Bacillus
GCF.000017425_NC_009674.1	1		Bacteria	Firmicutes	Bacilli	Bacillales	Bacillaceae	Bacillus
GCF.000011645_NC_006270.3	1		Bacteria	Firmicutes	Bacilli	Bacillales	Bacillaceae	Bacillus
GCF.000242895_NC_021171.1	1		Bacteria	Firmicutes	Bacilli	Bacillales	Bacillaceae	Bacillus
GCF.000242895_NC_021171.1	1		Bacteria	Firmicutes	Bacilli	Bacillales	Bacillaceae	Bacillus
GCF.000017425_NC_009674.1	1		Bacteria	Firmicutes	Bacilli	Bacillales	Bacillaceae	Bacillus
GCF.000242895_NC_021171.1	1		Bacteria	Firmicutes	Bacilli	Bacillales	Bacillaceae	Bacillus
GCF.000196735_NC_014551.1	1		Bacteria	Firmicutes	Bacilli	Bacillales	Bacillaceae	Bacillus
GCF.000009045_NC_000964.3	1		Bacteria	Firmicutes	Bacilli	Bacillales	Bacillaceae	Bacillus
GCF.000011145_NC_002570.2	1		Bacteria	Firmicutes	Bacilli	Bacillales	Bacillaceae	Bacillus
GCF.000011145_NC_002570.2	1		Bacteria	Firmicutes	Bacilli	Bacillales	Bacillaceae	Bacillus
GCF.000169195_NC_016023.1	1		Bacteria	Firmicutes	Bacilli	Bacillales	Bacillaceae	Bacillus
GCF.000009045_NC_000964.3	1		Bacteria	Firmicutes	Bacilli	Bacillales	Bacillaceae	Bacillus
GCF.000009045_NC_000964.3	1		Bacteria	Firmicutes	Bacilli	Bacillales	Bacillaceae	Bacillus
GCF.000242895_NC_021171.1	1		Bacteria	Firmicutes	Bacilli	Bacillales	Bacillaceae	Bacillus
GCF.000017425_NC_009674.1	1		Bacteria	Firmicutes	Bacilli	Bacillales	Bacillaceae	Bacillus
GCF.000017425_NC_009674.1	1		Bacteria	Firmicutes	Bacilli	Bacillales	Bacillaceae	Bacillus
GCF.000007825_NC_004722.1	1		Bacteria	Firmicutes	Bacilli	Bacillales	Bacillaceae	Bacillus
GCF.000017425_NC_009674.1	1		Bacteria	Firmicutes	Bacilli	Bacillales	Bacillaceae	Bacillus
GCF.000009045_NC_000964.3	1		Bacteria	Firmicutes	Bacilli	Bacillales	Bacillaceae	Bacillus
GCF.000242895_NC_021171.1	1		Bacteria	Firmicutes	Bacilli	Bacillales	Bacillaceae	Bacillus
GCF.000196735_NC_014551.1	1		Bacteria	Firmicutes	Bacilli	Bacillales	Bacillaceae	Bacillus
GCF.000009045_NC_000964.3	1		Bacteria	Firmicutes	Bacilli	Bacillales	Bacillaceae	Bacillus
GCF.000242895_NC_021171.1	1		Bacteria	Firmicutes	Bacilli	Bacillales	Bacillaceae	Bacillus
GCF.000171615_U01000135.1	1		Bacteria	Firmicutes	Bacilli	Bacillales	Bacillaceae	Bacillus
GCF.000169195_NC_016023.1	1		Bacteria	Firmicutes	Bacilli	Bacillales	Bacillaceae	Bacillus
GCF.000007825_NC_004722.1	1		Bacteria	Firmicutes	Bacilli	Bacillales	Bacillaceae	Bacillus
GCF.000011645_NC_006270.3	1		Bacteria	Firmicutes	Bacilli	Bacillales	Bacillaceae	Bacillus
GCF.000009045_NC_000964.3	1		Bacteria	Firmicutes	Bacilli	Bacillales	Bacillaceae	Bacillus
GCF.000196735_NC_014551.1	1		Bacteria	Firmicutes	Bacilli	Bacillales	Bacillaceae	Bacillus
GCF.000011145_NC_002570.2	1		Bacteria	Firmicutes	Bacilli	Bacillales	Bacillaceae	Bacillus
GCF.000011645_NC_006270.3	1		Bacteria	Firmicutes	Bacilli	Bacillales	Bacillaceae	Bacillus
GCF.000196735_NC_014551.1	1		Bacteria	Firmicutes	Bacilli	Bacillales	Bacillaceae	Bacillus
GCF.000196735_NC_014551.1	1		Bacteria	Firmicutes	Bacilli	Bacillales	Bacillaceae	Bacillus
GCF.000017425_NC_009674.1	1		Bacteria	Firmicutes	Bacilli	Bacillales	Bacillaceae	Bacillus
GCF.000196735_NC_014551.1	1		Bacteria	Firmicutes	Bacilli	Bacillales	Bacillaceae	Bacillus
GCF.000017425_NC_009674.1	1		Bacteria	Firmicutes	Bacilli	Bacillales	Bacillaceae	Bacillus
GCF.000242895_NC_021171.1	1		Bacteria	Firmicutes	Bacilli	Bacillales	Bacillaceae	Bacillus
GCF.000011145_NC_002570.2	1		Bacteria	Firmicutes	Bacilli	Bacillales	Bacillaceae	Bacillus
GCF.000011645_NC_006270.3	1		Bacteria	Firmicutes	Bacilli	Bacillales	Bacillaceae	Bacillus
GCF.000009045_NC_000964.3	1		Bacteria	Firmicutes	Bacilli	Bacillales	Bacillaceae	Bacillus
GCF.000242895_NC_021171.1	1		Bacteria	Firmicutes	Bacilli	Bacillales	Bacillaceae	Bacillus
GCF.000009045_NC_000964.3	1		Bacteria	Firmicutes	Bacilli	Bacillales	Bacillaceae	Bacillus
GCF.000015745_NC_009328.1	1		Bacteria	Firmicutes	Bacilli	Bacillales	Bacillaceae	Geobacillus	thermodenitrificans
GCF.000178395_NC_015660.1	1		Bacteria	Firmicutes	Bacilli	Bacillales	Bacillaceae	Geobacillus
GCF.000009785_NC_006510.1	1		Bacteria	Firmicutes	Bacilli	Bacillales	Bacillaceae	Geobacillus
GCF.000015745_NC_009328.1	1		Bacteria	Firmicutes	Bacilli	Bacillales	Bacillaceae	Geobacillus
GCF.000178395_NC_015660.1	1		Bacteria	Firmicutes	Bacilli	Bacillales	Bacillaceae	Geobacillus
GCF.000178395_NC_015660.1	1		Bacteria	Firmicutes	Bacilli	Bacillales	Bacillaceae	Geobacillus
GCF.000178395_NC_015660.1	1		Bacteria	Firmicutes	Bacilli	Bacillales	Bacillaceae	Geobacillus
GCF.000015745_NC_009328.1	1		Bacteria	Firmicutes	Bacilli	Bacillales	Bacillaceae	Geobacillus
GCF.000015745_NC_009328.1	1		Bacteria	Firmicutes	Bacilli	Bacillales	Bacillaceae	Geobacillus
GCF.000178395_NC_015660.1	1		Bacteria	Firmicutes	Bacilli	Bacillales	Bacillaceae	Geobacillus
GCF.000015745_NC_009328.1	1		Bacteria	Firmicutes	Bacilli	Bacillales	Bacillaceae	Geobacillus
GCF.000178395_NC_015660.1	1		Bacteria	Firmicutes	Bacilli	Bacillales	Bacillaceae	Geobacillus
GCF.000009785_NC_006510.1	1		Bacteria	Firmicutes	Bacilli	Bacillales	Bacillaceae	Geobacillus
GCF.000015745_NC_009328.1	1		Bacteria	Firmicutes	Bacilli	Bacillales	Bacillaceae	Geobacillus
GCF.000178395_NC_015660.1	1		Bacteria	Firmicutes	Bacilli	Bacillales	Bacillaceae	Geobacillus
GCF.000178395_NC_015660.1	1		Bacteria	Firmicutes	Bacilli	Bacillales	Bacillaceae	Geobacillus
GCF.000009785_NC_006510.1	1		Bacteria	Firmicutes	Bacilli	Bacillales	Bacillaceae	Geobacillus
GCF.000009785_NC_006510.1	1		Bacteria	Firmicutes	Bacilli	Bacillales	Bacillaceae	Geobacillus
GCF.000009785_NC_006510.1	1		Bacteria	Firmicutes	Bacilli	Bacillales	Bacillaceae	Geobacillus
GCF.000015745_NC_009328.1	1		Bacteria	Firmicutes	Bacilli	Bacillales	Bacillaceae	Geobacillus
GCF.000015745_NC_009328.1	1		Bacteria	Firmicutes	Bacilli	Bacillales	Bacillaceae	Geobacillus
GCF.000178395_NC_015660.1	1		Bacteria	Firmicutes	Bacilli	Bacillales	Bacillaceae	Geobacillus
GCF.000009785_NC_006510.1	1		Bacteria	Firmicutes	Bacilli	Bacillales	Bacillaceae	Geobacillus
GCF.000178395_NC_015660.1	1		Bacteria	Firmicutes	Bacilli	Bacillales	Bacillaceae	Geobacillus
GCF.000015745_NC_009328.1	1		Bacteria	Firmicutes	Bacilli	Bacillales	Bacillaceae	Geobacillus
GCF.000009785_NC_006510.1	1		Bacteria	Firmicutes	Bacilli	Bacillales	Bacillaceae	Geobacillus
GCF.000009785_NC_006510.1	1		Bacteria	Firmicutes	Bacilli	Bacillales	Bacillaceae	Geobacillus
GCF.000015745_NC_009328.1	1		Bacteria	Firmicutes	Bacilli	Bacillales	Bacillaceae	Geobacillus
GCF.000009785_NC_006510.1	1		Bacteria	Firmicutes	Bacilli	Bacillales	Bacillaceae	Geobacillus
GCF.000224785_V01000003.1	1		Bacteria	Firmicutes	Bacilli	Bacillales	Bacillaceae	Lentibacillus
GCF.000224785_V01000005.1	1		Bacteria	Firmicutes	Bacilli	Bacillales	Bacillaceae	Lentibacillus
GCF.000224785_V01000003.1	1		Bacteria	Firmicutes	Bacilli	Bacillales	Bacillaceae	Lentibacillus
GCF.000224785_V01000024.1	1		Bacteria	Firmicutes	Bacilli	Bacillales	Bacillaceae	Lentibacillus
GCF.000093085_NC_014219.1	1		Bacteria	Firmicutes	Bacilli	Bacillales	Bacillaceae
GCF.000011245_NC_004193.1	1		Bacteria	Firmicutes	Bacilli	Bacillales	Bacillaceae
GCF.000093085_NC_014219.1	1		Bacteria	Firmicutes	Bacilli	Bacillales	Bacillaceae
GCF.000093085_NC_014219.1	1		Bacteria	Firmicutes	Bacilli	Bacillales	Bacillaceae
GCF.000177235_NC_014829.1	1		Bacteria	Firmicutes	Bacilli	Bacillales	Bacillaceae
GCF.000093085_NC_014219.1	1		Bacteria	Firmicutes	Bacilli	Bacillales	Bacillaceae
GCF.000177235_NC_014829.1	1		Bacteria	Firmicutes	Bacilli	Bacillales	Bacillaceae
GCF.000093085_NC_014219.1	1		Bacteria	Firmicutes	Bacilli	Bacillales	Bacillaceae
GCF.000011245_NC_004193.1	1		Bacteria	Firmicutes	Bacilli	Bacillales	Bacillaceae
GCF.000177235_NC_014829.1	1		Bacteria	Firmicutes	Bacilli	Bacillales	Bacillaceae
GCF.000177235_NC_014829.1	1		Bacteria	Firmicutes	Bacilli	Bacillales	Bacillaceae
GCF.000177235_NC_014829.1	1		Bacteria	Firmicutes	Bacilli	Bacillales	Bacillaceae
GCF.000177235_NC_014829.1	1		Bacteria	Firmicutes	Bacilli	Bacillales	Bacillaceae
GCF.000011245_NC_004193.1	1		Bacteria	Firmicutes	Bacilli	Bacillales	Bacillaceae
GCF.000011245_NC_004193.1	1		Bacteria	Firmicutes	Bacilli	Bacillales	Bacillaceae
GCF.000177235_NC_014829.1	1		Bacteria	Firmicutes	Bacilli	Bacillales	Bacillaceae
GCF.000011245_NC_004193.1	1		Bacteria	Firmicutes	Bacilli	Bacillales	Bacillaceae
GCF.000011245_NC_004193.1	1		Bacteria	Firmicutes	Bacilli	Bacillales	Bacillaceae
GCF.000190475_H01000025.1	1		Bacteria	Firmicutes	Bacilli	Bacillales	Bacillaceae
GCF.000177235_NC_014829.1	1		Bacteria	Firmicutes	Bacilli	Bacillales	Bacillaceae
GCF.000177235_NC_014829.1	1		Bacteria	Firmicutes	Bacilli	Bacillales	Bacillaceae
GCF.000093085_NC_014219.1	1		Bacteria	Firmicutes	Bacilli	Bacillales	Bacillaceae
GCF.000093085_NC_014219.1	1		Bacteria	Firmicutes	Bacilli	Bacillales	Bacillaceae
GCF.000177235_NC_014829.1	1		Bacteria	Firmicutes	Bacilli	Bacillales	Bacillaceae
GCF.000011245_NC_004193.1	1		Bacteria	Firmicutes	Bacilli	Bacillales	Bacillaceae
GCF.000196035_NC_003210.1	1		Bacteria	Firmicutes	Bacilli	Bacillales	Listeriaceae	Listeria
GCF.000196035_NC_003210.1	1		Bacteria	Firmicutes	Bacilli	Bacillales	Listeriaceae	Listeria
GCF.000196035_NC_003210.1	1		Bacteria	Firmicutes	Bacilli	Bacillales	Listeriaceae	Listeria
GCF.000196035_NC_003210.1	1		Bacteria	Firmicutes	Bacilli	Bacillales	Listeriaceae	Listeria
GCF.000196035_NC_003210.1	1		Bacteria	Firmicutes	Bacilli	Bacillales	Listeriaceae	Listeria
GCF.000148995__GL538353.1	1		Bacteria	Firmicutes	Bacilli	Bacillales	Listeriaceae	Listeria
GCF.000196035_NC_003210.1	1		Bacteria	Firmicutes	Bacilli	Bacillales	Listeriaceae	Listeria
GCF.000219535__CP007806.1	1		Bacteria	Firmicutes	Bacilli	Bacillales	Paenibacillaceae	Brevibacillus	laterosporus
GCF.000219535__CP007806.1	1		Bacteria	Firmicutes	Bacilli	Bacillales	Paenibacillaceae	Brevibacillus	laterosporus
GCF.000219535__CP007806.1	1		Bacteria	Firmicutes	Bacilli	Bacillales	Paenibacillaceae	Brevibacillus	laterosporus
GCF.000219535__CP007806.1	1		Bacteria	Firmicutes	Bacilli	Bacillales	Paenibacillaceae	Brevibacillus	laterosporus
GCF.000219535__CP007806.1	1		Bacteria	Firmicutes	Bacilli	Bacillales	Paenibacillaceae	Brevibacillus	laterosporus
GCF.000219535__CP007806.1	1		Bacteria	Firmicutes	Bacilli	Bacillales	Paenibacillaceae	Brevibacillus	laterosporus
GCF.000219535__CP007806.1	1		Bacteria	Firmicutes	Bacilli	Bacillales	Paenibacillaceae	Brevibacillus	laterosporus
GCF.000219535__CP007806.1	1		Bacteria	Firmicutes	Bacilli	Bacillales	Paenibacillaceae	Brevibacillus	laterosporus
GCF.000219535__CP007806.1	1		Bacteria	Firmicutes	Bacilli	Bacillales	Paenibacillaceae	Brevibacillus	laterosporus
GCF.000219535__CP007806.1	1		Bacteria	Firmicutes	Bacilli	Bacillales	Paenibacillaceae	Brevibacillus	laterosporus
GCF.000219535__CP007806.1	1		Bacteria	Firmicutes	Bacilli	Bacillales	Paenibacillaceae	Brevibacillus	laterosporus
GCF.000219535__CP007806.1	1		Bacteria	Firmicutes	Bacilli	Bacillales	Paenibacillaceae	Brevibacillus	laterosporus
GCF.000010165_NC_012491.1	1		Bacteria	Firmicutes	Bacilli	Bacillales	Paenibacillaceae	Brevibacillus	reuszeri
GCF.000010165_NC_012491.1	1		Bacteria	Firmicutes	Bacilli	Bacillales	Paenibacillaceae	Brevibacillus	reuszeri
GCF.000010165_NC_012491.1	1		Bacteria	Firmicutes	Bacilli	Bacillales	Paenibacillaceae	Brevibacillus	reuszeri
GCF.000010165_NC_012491.1	1		Bacteria	Firmicutes	Bacilli	Bacillales	Paenibacillaceae	Brevibacillus	reuszeri
GCF.000010165_NC_012491.1	1		Bacteria	Firmicutes	Bacilli	Bacillales	Paenibacillaceae	Brevibacillus	reuszeri
GCF.000010165_NC_012491.1	1		Bacteria	Firmicutes	Bacilli	Bacillales	Paenibacillaceae	Brevibacillus	reuszeri
GCF.000010165_NC_012491.1	1		Bacteria	Firmicutes	Bacilli	Bacillales	Paenibacillaceae	Brevibacillus	reuszeri
GCF.000010165_NC_012491.1	1		Bacteria	Firmicutes	Bacilli	Bacillales	Paenibacillaceae	Brevibacillus	reuszeri
GCF.000010165_NC_012491.1	1		Bacteria	Firmicutes	Bacilli	Bacillales	Paenibacillaceae	Brevibacillus	reuszeri
GCF.000010165_NC_012491.1	1		Bacteria	Firmicutes	Bacilli	Bacillales	Paenibacillaceae	Brevibacillus	reuszeri
GCF.000010165_NC_012491.1	1		Bacteria	Firmicutes	Bacilli	Bacillales	Paenibacillaceae	Brevibacillus	reuszeri
GCF.000010165_NC_012491.1	1		Bacteria	Firmicutes	Bacilli	Bacillales	Paenibacillaceae	Brevibacillus	reuszeri
GCF.000010165_NC_012491.1	1		Bacteria	Firmicutes	Bacilli	Bacillales	Paenibacillaceae	Brevibacillus	reuszeri
GCF.000010165_NC_012491.1	1		Bacteria	Firmicutes	Bacilli	Bacillales	Paenibacillaceae	Brevibacillus	reuszeri
GCF.000010165_NC_012491.1	1		Bacteria	Firmicutes	Bacilli	Bacillales	Paenibacillaceae	Brevibacillus	reuszeri
GCF.000179615_D01000005.1	1		Bacteria	Firmicutes	Bacilli	Bacillales	Paenibacillaceae	Paenibacillus
GCF.000023585_NC_012914.1	1		Bacteria	Firmicutes	Bacilli	Bacillales	Paenibacillaceae	Paenibacillus
GCF.000179615_D01000005.1	1		Bacteria	Firmicutes	Bacilli	Bacillales	Paenibacillaceae	Paenibacillus
GCF.000179615_D01000006.1	1		Bacteria	Firmicutes	Bacilli	Bacillales	Paenibacillaceae	Paenibacillus
GCF.000023585_NC_012914.1	1		Bacteria	Firmicutes	Bacilli	Bacillales	Paenibacillaceae	Paenibacillus
GCF.000023585_NC_012914.1	1		Bacteria	Firmicutes	Bacilli	Bacillales	Paenibacillaceae	Paenibacillus
GCF.000023585_NC_012914.1	1		Bacteria	Firmicutes	Bacilli	Bacillales	Paenibacillaceae	Paenibacillus
GCF.000023585_NC_012914.1	1		Bacteria	Firmicutes	Bacilli	Bacillales	Paenibacillaceae	Paenibacillus
GCF.000230915_P01000016.1	1		Bacteria	Firmicutes	Bacilli	Bacillales	Paenibacillaceae	Paenibacillus
GCF.000179615_D01000010.1	1		Bacteria	Firmicutes	Bacilli	Bacillales	Paenibacillaceae	Paenibacillus
GCF.000023585_NC_012914.1	1		Bacteria	Firmicutes	Bacilli	Bacillales	Paenibacillaceae	Paenibacillus
GCF.000179615_D01000005.1	1		Bacteria	Firmicutes	Bacilli	Bacillales	Paenibacillaceae	Paenibacillus
GCF.000023585_NC_012914.1	1		Bacteria	Firmicutes	Bacilli	Bacillales	Paenibacillaceae	Paenibacillus
GCF.000023585_NC_012914.1	1		Bacteria	Firmicutes	Bacilli	Bacillales	Paenibacillaceae	Paenibacillus
GCF.000023585_NC_012914.1	1		Bacteria	Firmicutes	Bacilli	Bacillales	Paenibacillaceae	Paenibacillus
GCF.000193415_J01000002.1	1		Bacteria	Firmicutes	Bacilli	Bacillales	Paenibacillaceae	Paenibacillus
GCF.000179615_D01000021.1	1		Bacteria	Firmicutes	Bacilli	Bacillales	Paenibacillaceae	Paenibacillus
GCF.000179615_D01000004.1	1		Bacteria	Firmicutes	Bacilli	Bacillales	Paenibacillaceae	Paenibacillus
GCF.000179615_D01000003.1	1		Bacteria	Firmicutes	Bacilli	Bacillales	Paenibacillaceae	Paenibacillus
GCF.000179615_D01000016.1	1		Bacteria	Firmicutes	Bacilli	Bacillales	Paenibacillaceae	Paenibacillus
GCF.000023585_NC_012914.1	1		Bacteria	Firmicutes	Bacilli	Bacillales	Paenibacillaceae	Paenibacillus
GCF.000023585_NC_012914.1	1		Bacteria	Firmicutes	Bacilli	Bacillales	Paenibacillaceae	Paenibacillus
GCF.000023585_NC_012914.1	1		Bacteria	Firmicutes	Bacilli	Bacillales	Paenibacillaceae	Paenibacillus
GCF.000179615_D01000004.1	1		Bacteria	Firmicutes	Bacilli	Bacillales	Paenibacillaceae	Paenibacillus
GCF.000227705_NC_019897.1	1		Bacteria	Firmicutes	Bacilli	Bacillales	Paenibacillaceae
GCF.000227705_NC_019897.1	1		Bacteria	Firmicutes	Bacilli	Bacillales	Paenibacillaceae
GCF.000227705_NC_019897.1	1		Bacteria	Firmicutes	Bacilli	Bacillales	Paenibacillaceae
GCF.000227705_NC_019897.1	1		Bacteria	Firmicutes	Bacilli	Bacillales	Paenibacillaceae
GCF.000227705_NC_019897.1	1		Bacteria	Firmicutes	Bacilli	Bacillales	Paenibacillaceae
GCF.000220335__GL983017.1	1		Bacteria	Firmicutes	Bacilli	Bacillales	Planococcaceae	Sporosarcina
GCF.000010585_NC_011999.1	1		Bacteria	Firmicutes	Bacilli	Bacillales	Staphylococcaceae	Macrococcus	caseolyticus
GCF.000010585_NC_011999.1	1		Bacteria	Firmicutes	Bacilli	Bacillales	Staphylococcaceae	Macrococcus	caseolyticus
GCF.000010585_NC_011999.1	1		Bacteria	Firmicutes	Bacilli	Bacillales	Staphylococcaceae	Macrococcus	caseolyticus
GCF.000010585_NC_011999.1	1		Bacteria	Firmicutes	Bacilli	Bacillales	Staphylococcaceae	Macrococcus	caseolyticus
GCF.000235645_N01000485.1	1		Bacteria	Firmicutes	Bacilli	Bacillales	Staphylococcaceae	Staphylococcus	aureus
GCF.000013425_NC_007795.1	1		Bacteria	Firmicutes	Bacilli	Bacillales	Staphylococcaceae	Staphylococcus	aureus
GCF.000013425_NC_007795.1	1		Bacteria	Firmicutes	Bacilli	Bacillales	Staphylococcaceae	Staphylococcus	aureus
GCF.000009865_NC_007168.1	1		Bacteria	Firmicutes	Bacilli	Bacillales	Staphylococcaceae	Staphylococcus	aureus
GCF.000013425_NC_007795.1	1		Bacteria	Firmicutes	Bacilli	Bacillales	Staphylococcaceae	Staphylococcus	aureus
GCF.000013425_NC_007795.1	1		Bacteria	Firmicutes	Bacilli	Bacillales	Staphylococcaceae	Staphylococcus	aureus
GCF.000025085_NC_013893.1	1		Bacteria	Firmicutes	Bacilli	Bacillales	Staphylococcaceae	Staphylococcus
GCF.000013425_NC_007795.1	1		Bacteria	Firmicutes	Bacilli	Bacillales	Staphylococcaceae	Staphylococcus
GCF.000025085_NC_013893.1	1		Bacteria	Firmicutes	Bacilli	Bacillales	Staphylococcaceae	Staphylococcus
GCF.000025085_NC_013893.1	1		Bacteria	Firmicutes	Bacilli	Bacillales	Staphylococcaceae	Staphylococcus
GCF.000010125_NC_007350.1	1		Bacteria	Firmicutes	Bacilli	Bacillales	Staphylococcaceae	Staphylococcus
GCF.000007645_NC_004461.1	1		Bacteria	Firmicutes	Bacilli	Bacillales	Staphylococcaceae	Staphylococcus
GCF.000183685__GL545256.1	1		Bacteria	Firmicutes	Bacilli	Bacillales	Staphylococcaceae	Staphylococcus
GCF.000009865_NC_007168.1	1		Bacteria	Firmicutes	Bacilli	Bacillales	Staphylococcaceae	Staphylococcus
GCF.000009405_NC_012121.1	1		Bacteria	Firmicutes	Bacilli	Bacillales	Staphylococcaceae	Staphylococcus
GCF.000010125_NC_007350.1	1		Bacteria	Firmicutes	Bacilli	Bacillales	Staphylococcaceae	Staphylococcus
GCF.000007645_NC_004461.1	1		Bacteria	Firmicutes	Bacilli	Bacillales	Staphylococcaceae	Staphylococcus
GCF.000009865_NC_007168.1	1		Bacteria	Firmicutes	Bacilli	Bacillales	Staphylococcaceae	Staphylococcus
GCF.000185885_NC_014925.1	1		Bacteria	Firmicutes	Bacilli	Bacillales	Staphylococcaceae	Staphylococcus
GCF.000007645_NC_004461.1	1		Bacteria	Firmicutes	Bacilli	Bacillales	Staphylococcaceae	Staphylococcus
GCF.000010125_NC_007350.1	1		Bacteria	Firmicutes	Bacilli	Bacillales	Staphylococcaceae	Staphylococcus
GCF.000009865_NC_007168.1	1		Bacteria	Firmicutes	Bacilli	Bacillales	Staphylococcaceae	Staphylococcus
GCF.000185885_NC_014925.1	1		Bacteria	Firmicutes	Bacilli	Bacillales	Staphylococcaceae	Staphylococcus
GCF.000025085_NC_013893.1	1		Bacteria	Firmicutes	Bacilli	Bacillales	Staphylococcaceae	Staphylococcus
GCF.000185885_NC_014925.1	1		Bacteria	Firmicutes	Bacilli	Bacillales	Staphylococcaceae	Staphylococcus
GCF.000010125_NC_007350.1	1		Bacteria	Firmicutes	Bacilli	Bacillales	Staphylococcaceae	Staphylococcus
GCF.000009865_NC_007168.1	1		Bacteria	Firmicutes	Bacilli	Bacillales	Staphylococcaceae	Staphylococcus
GCF.000010125_NC_007350.1	1		Bacteria	Firmicutes	Bacilli	Bacillales	Staphylococcaceae	Staphylococcus
GCF.000185885_NC_014925.1	1		Bacteria	Firmicutes	Bacilli	Bacillales	Staphylococcaceae	Staphylococcus
GCF.000185885_NC_014925.1	1		Bacteria	Firmicutes	Bacilli	Bacillales	Staphylococcaceae	Staphylococcus
GCF.000025085_NC_013893.1	1		Bacteria	Firmicutes	Bacilli	Bacillales	Staphylococcaceae	Staphylococcus
GCF.000185885_NC_014925.1	1		Bacteria	Firmicutes	Bacilli	Bacillales	Staphylococcaceae	Staphylococcus
GCF.000009405_NC_012121.1	1		Bacteria	Firmicutes	Bacilli	Bacillales	Staphylococcaceae	Staphylococcus
GCF.000009405_NC_012121.1	1		Bacteria	Firmicutes	Bacilli	Bacillales	Staphylococcaceae	Staphylococcus
GCF.000010125_NC_007350.1	1		Bacteria	Firmicutes	Bacilli	Bacillales	Staphylococcaceae	Staphylococcus
GCF.000009405_NC_012121.1	1		Bacteria	Firmicutes	Bacilli	Bacillales	Staphylococcaceae	Staphylococcus
GCF.000007645_NC_004461.1	1		Bacteria	Firmicutes	Bacilli	Bacillales	Staphylococcaceae	Staphylococcus
GCF.000025085_NC_013893.1	1		Bacteria	Firmicutes	Bacilli	Bacillales	Staphylococcaceae	Staphylococcus
GCF.000009405_NC_012121.1	1		Bacteria	Firmicutes	Bacilli	Bacillales	Staphylococcaceae	Staphylococcus
GCF.000007645_NC_004461.1	1		Bacteria	Firmicutes	Bacilli	Bacillales	Staphylococcaceae	Staphylococcus
GCF.000213595__GL892036.1	1		Bacteria	Firmicutes	Bacilli	Bacillales	Thermoactinomycetaceae
GCF.000005825_NC_013791.2	1		Bacteria	Firmicutes	Bacilli	Bacillales
GCF.000218765_E01000211.1	1		Bacteria	Firmicutes	Bacilli	Bacillales
GCF.000005825_NC_013791.2	1		Bacteria	Firmicutes	Bacilli	Bacillales
GCF.000005825_NC_013791.2	1		Bacteria	Firmicutes	Bacilli	Bacillales
GCF.000005825_NC_013791.2	1		Bacteria	Firmicutes	Bacilli	Bacillales
GCF.000005825_NC_013791.2	1		Bacteria	Firmicutes	Bacilli	Bacillales
GCF.000005825_NC_013791.2	1		Bacteria	Firmicutes	Bacilli	Bacillales
GCF.000005825_NC_013791.2	1		Bacteria	Firmicutes	Bacilli	Bacillales
GCF.000173915_Z02000008.1	1		Bacteria	Firmicutes	Bacilli	Gemellales	Gemellaceae	Gemella
GCF.000204335_Y02000004.1	1		Bacteria	Firmicutes	Bacilli	Gemellales	Gemellaceae	Gemella
GCF.000173915_Z02000012.1	1		Bacteria	Firmicutes	Bacilli	Gemellales	Gemellaceae	Gemella
GCF.000204335_Y02000003.1	1		Bacteria	Firmicutes	Bacilli	Gemellales	Gemellaceae	Gemella
GCF.000204335_Y02000003.1	1		Bacteria	Firmicutes	Bacilli	Gemellales	Gemellaceae	Gemella
GCF.000173915_Z02000011.1	1		Bacteria	Firmicutes	Bacilli	Gemellales	Gemellaceae	Gemella
GCF.000185645__GL622607.1	1		Bacteria	Firmicutes	Bacilli	Gemellales	Gemellaceae	Gemella
GCF.000215935_U02000027.1	1		Bacteria	Firmicutes	Bacilli	Haloplasmatales	Haloplasmataceae
GCF.000160075__KI535341.1	1		Bacteria	Firmicutes	Bacilli	Lactobacillales	Aerococcaceae	Abiotrophia
GCF.000193205_NC_015278.1	1		Bacteria	Firmicutes	Bacilli	Lactobacillales	Aerococcaceae	Aerococcus
GCF.000193205_NC_015278.1	1		Bacteria	Firmicutes	Bacilli	Lactobacillales	Aerococcaceae	Aerococcus
GCF.000193205_NC_015278.1	1		Bacteria	Firmicutes	Bacilli	Lactobacillales	Aerococcaceae	Aerococcus
GCF.000193205_NC_015278.1	1		Bacteria	Firmicutes	Bacilli	Lactobacillales	Aerococcaceae	Aerococcus
GCF.000183205_N01000008.1	1		Bacteria	Firmicutes	Bacilli	Lactobacillales	Aerococcaceae	Facklamia
GCF.000195575_NC_015391.1	1		Bacteria	Firmicutes	Bacilli	Lactobacillales	Carnobacteriaceae	Carnobacterium
GCF.000195575_NC_015391.1	1		Bacteria	Firmicutes	Bacilli	Lactobacillales	Carnobacteriaceae	Carnobacterium
GCF.000195575_NC_015391.1	1		Bacteria	Firmicutes	Bacilli	Lactobacillales	Carnobacteriaceae	Carnobacterium
GCF.000195575_NC_015391.1	1		Bacteria	Firmicutes	Bacilli	Lactobacillales	Carnobacteriaceae	Carnobacterium
GCF.000195575_NC_015391.1	1		Bacteria	Firmicutes	Bacilli	Lactobacillales	Carnobacteriaceae	Carnobacterium
GCF.000195575_NC_015391.1	1		Bacteria	Firmicutes	Bacilli	Lactobacillales	Carnobacteriaceae	Carnobacterium
GCF.000195575_NC_015391.1	1		Bacteria	Firmicutes	Bacilli	Lactobacillales	Carnobacteriaceae	Carnobacterium
GCF.000195575_NC_015391.1	1		Bacteria	Firmicutes	Bacilli	Lactobacillales	Carnobacteriaceae	Carnobacterium
GCF.000162475__KI391971.1	1		Bacteria	Firmicutes	Bacilli	Lactobacillales	Carnobacteriaceae	Granulicatella
GCF.000007785_NC_004668.1	1		Bacteria	Firmicutes	Bacilli	Lactobacillales	Enterococcaceae	Enterococcus
GCF.000174395_NC_017960.1	1		Bacteria	Firmicutes	Bacilli	Lactobacillales	Enterococcaceae	Enterococcus
GCF.000174395_NC_017960.1	1		Bacteria	Firmicutes	Bacilli	Lactobacillales	Enterococcaceae	Enterococcus
GCF.000174395_NC_017960.1	1		Bacteria	Firmicutes	Bacilli	Lactobacillales	Enterococcaceae	Enterococcus
GCF.000157355_NC_020995.1	1		Bacteria	Firmicutes	Bacilli	Lactobacillales	Enterococcaceae	Enterococcus
GCF.000157355_NC_020995.1	1		Bacteria	Firmicutes	Bacilli	Lactobacillales	Enterococcaceae	Enterococcus
GCF.000174395_NC_017960.1	1		Bacteria	Firmicutes	Bacilli	Lactobacillales	Enterococcaceae	Enterococcus
GCF.000174395_NC_017960.1	1		Bacteria	Firmicutes	Bacilli	Lactobacillales	Enterococcaceae	Enterococcus
GCF.000007785_NC_004668.1	1		Bacteria	Firmicutes	Bacilli	Lactobacillales	Enterococcaceae	Enterococcus
GCF.000157355_NC_020995.1	1		Bacteria	Firmicutes	Bacilli	Lactobacillales	Enterococcaceae	Enterococcus
GCF.000157355_NC_020995.1	1		Bacteria	Firmicutes	Bacilli	Lactobacillales	Enterococcaceae	Enterococcus
GCF.000157355_NC_020995.1	1		Bacteria	Firmicutes	Bacilli	Lactobacillales	Enterococcaceae	Enterococcus
GCF.000007785_NC_004668.1	1		Bacteria	Firmicutes	Bacilli	Lactobacillales	Enterococcaceae	Enterococcus
GCF.000007785_NC_004668.1	1		Bacteria	Firmicutes	Bacilli	Lactobacillales	Enterococcaceae	Enterococcus
GCF.000185365__GL622247.1	1		Bacteria	Firmicutes	Bacilli	Lactobacillales	Enterococcaceae	Enterococcus
GCF.000174395_NC_017960.1	1		Bacteria	Firmicutes	Bacilli	Lactobacillales	Enterococcaceae	Enterococcus
GCF.000014465_NC_008497.1	1		Bacteria	Firmicutes	Bacilli	Lactobacillales	Lactobacillaceae	Lactobacillus	brevis
GCF.000014465_NC_008497.1	1		Bacteria	Firmicutes	Bacilli	Lactobacillales	Lactobacillaceae	Lactobacillus	brevis
GCF.000014465_NC_008497.1	1		Bacteria	Firmicutes	Bacilli	Lactobacillales	Lactobacillaceae	Lactobacillus	brevis
GCF.000014465_NC_008497.1	1		Bacteria	Firmicutes	Bacilli	Lactobacillales	Lactobacillaceae	Lactobacillus	brevis
GCF.000014465_NC_008497.1	1		Bacteria	Firmicutes	Bacilli	Lactobacillales	Lactobacillaceae	Lactobacillus	brevis
GCF.000160875__GG700803.1	1		Bacteria	Firmicutes	Bacilli	Lactobacillales	Lactobacillaceae	Lactobacillus	iners
GCF.000184535__GL575020.1	1		Bacteria	Firmicutes	Bacilli	Lactobacillales	Lactobacillaceae	Lactobacillus	paralimentarius
GCF.000016825_NC_009513.1	1		Bacteria	Firmicutes	Bacilli	Lactobacillales	Lactobacillaceae	Lactobacillus	reuteri
GCF.000016825_NC_009513.1	1		Bacteria	Firmicutes	Bacilli	Lactobacillales	Lactobacillaceae	Lactobacillus	reuteri
GCF.000016825_NC_009513.1	1		Bacteria	Firmicutes	Bacilli	Lactobacillales	Lactobacillaceae	Lactobacillus	reuteri
GCF.000016825_NC_009513.1	1		Bacteria	Firmicutes	Bacilli	Lactobacillales	Lactobacillaceae	Lactobacillus	reuteri
GCF.000016825_NC_009513.1	1		Bacteria	Firmicutes	Bacilli	Lactobacillales	Lactobacillaceae	Lactobacillus	reuteri
GCF.000016825_NC_009513.1	1		Bacteria	Firmicutes	Bacilli	Lactobacillales	Lactobacillaceae	Lactobacillus	reuteri
GCF.000224985_NC_015975.1	1		Bacteria	Firmicutes	Bacilli	Lactobacillales	Lactobacillaceae	Lactobacillus	ruminis
GCF.000224985_NC_015975.1	1		Bacteria	Firmicutes	Bacilli	Lactobacillales	Lactobacillaceae	Lactobacillus	ruminis
GCF.000224985_NC_015975.1	1		Bacteria	Firmicutes	Bacilli	Lactobacillales	Lactobacillaceae	Lactobacillus	ruminis
GCF.000224985_NC_015975.1	1		Bacteria	Firmicutes	Bacilli	Lactobacillales	Lactobacillaceae	Lactobacillus	ruminis
GCF.000224985_NC_015975.1	1		Bacteria	Firmicutes	Bacilli	Lactobacillales	Lactobacillaceae	Lactobacillus	ruminis
GCF.000224985_NC_015975.1	1		Bacteria	Firmicutes	Bacilli	Lactobacillales	Lactobacillaceae	Lactobacillus	ruminis
GCF.000008925_NC_007929.1	1		Bacteria	Firmicutes	Bacilli	Lactobacillales	Lactobacillaceae	Lactobacillus	salivarius
GCF.000008925_NC_007929.1	1		Bacteria	Firmicutes	Bacilli	Lactobacillales	Lactobacillaceae	Lactobacillus	salivarius
GCF.000008925_NC_007929.1	1		Bacteria	Firmicutes	Bacilli	Lactobacillales	Lactobacillaceae	Lactobacillus	salivarius
GCF.000008925_NC_007929.1	1		Bacteria	Firmicutes	Bacilli	Lactobacillales	Lactobacillaceae	Lactobacillus	salivarius
GCF.000008925_NC_007929.1	1		Bacteria	Firmicutes	Bacilli	Lactobacillales	Lactobacillaceae	Lactobacillus	salivarius
GCF.000014525_NC_008526.1	1		Bacteria	Firmicutes	Bacilli	Lactobacillales	Lactobacillaceae	Lactobacillus	zeae
GCF.000014525_NC_008526.1	1		Bacteria	Firmicutes	Bacilli	Lactobacillales	Lactobacillaceae	Lactobacillus	zeae
GCF.000014525_NC_008526.1	1		Bacteria	Firmicutes	Bacilli	Lactobacillales	Lactobacillaceae	Lactobacillus	zeae
GCF.000014525_NC_008526.1	1		Bacteria	Firmicutes	Bacilli	Lactobacillales	Lactobacillaceae	Lactobacillus	zeae
GCF.000014525_NC_008526.1	1		Bacteria	Firmicutes	Bacilli	Lactobacillales	Lactobacillaceae	Lactobacillus	zeae
GCF.000026505_NC_013198.1	1		Bacteria	Firmicutes	Bacilli	Lactobacillales	Lactobacillaceae	Lactobacillus	zeae
GCF.000026505_NC_013198.1	1		Bacteria	Firmicutes	Bacilli	Lactobacillales	Lactobacillaceae	Lactobacillus	zeae
GCF.000026505_NC_013198.1	1		Bacteria	Firmicutes	Bacilli	Lactobacillales	Lactobacillaceae	Lactobacillus	zeae
GCF.000026505_NC_013198.1	1		Bacteria	Firmicutes	Bacilli	Lactobacillales	Lactobacillaceae	Lactobacillus	zeae
GCF.000026505_NC_013198.1	1		Bacteria	Firmicutes	Bacilli	Lactobacillales	Lactobacillaceae	Lactobacillus	zeae
GCF.000056065_NC_008054.1	1		Bacteria	Firmicutes	Bacilli	Lactobacillales	Lactobacillaceae	Lactobacillus
GCF.000008065_NC_005362.1	1		Bacteria	Firmicutes	Bacilli	Lactobacillales	Lactobacillaceae	Lactobacillus
GCF.000161935__GG698808.1	1		Bacteria	Firmicutes	Bacilli	Lactobacillales	Lactobacillaceae	Lactobacillus
GCF.000091765_NC_014106.1	1		Bacteria	Firmicutes	Bacilli	Lactobacillales	Lactobacillaceae	Lactobacillus
GCF.000008065_NC_005362.1	1		Bacteria	Firmicutes	Bacilli	Lactobacillales	Lactobacillaceae	Lactobacillus
GCF.000008925_NC_007929.1	1		Bacteria	Firmicutes	Bacilli	Lactobacillales	Lactobacillaceae	Lactobacillus
GCF.000056065_NC_008054.1	1		Bacteria	Firmicutes	Bacilli	Lactobacillales	Lactobacillaceae	Lactobacillus
GCF.000178475_Y01000006.1	1		Bacteria	Firmicutes	Bacilli	Lactobacillales	Lactobacillaceae	Lactobacillus
GCF.000214785_NC_015602.1	1		Bacteria	Firmicutes	Bacilli	Lactobacillales	Lactobacillaceae	Lactobacillus
GCF.000237995_NC_016605.1	1		Bacteria	Firmicutes	Bacilli	Lactobacillales	Lactobacillaceae	Lactobacillus
GCF.000225325_NC_015978.1	1		Bacteria	Firmicutes	Bacilli	Lactobacillales	Lactobacillaceae	Lactobacillus
GCF.000010145_NC_010610.1	1		Bacteria	Firmicutes	Bacilli	Lactobacillales	Lactobacillaceae	Lactobacillus
GCF.000237995_NC_016605.1	1		Bacteria	Firmicutes	Bacilli	Lactobacillales	Lactobacillaceae	Lactobacillus
GCF.000225325_NC_015978.1	1		Bacteria	Firmicutes	Bacilli	Lactobacillales	Lactobacillaceae	Lactobacillus
GCF.000056065_NC_008054.1	1		Bacteria	Firmicutes	Bacilli	Lactobacillales	Lactobacillaceae	Lactobacillus
GCF.000010145_NC_010610.1	1		Bacteria	Firmicutes	Bacilli	Lactobacillales	Lactobacillaceae	Lactobacillus
GCF.000225325_NC_015978.1	1		Bacteria	Firmicutes	Bacilli	Lactobacillales	Lactobacillaceae	Lactobacillus
GCF.000159335__CM000953.1	1		Bacteria	Firmicutes	Bacilli	Lactobacillales	Lactobacillaceae	Lactobacillus
GCF.000159315__GG670001.1	1		Bacteria	Firmicutes	Bacilli	Lactobacillales	Lactobacillaceae	Lactobacillus
GCF.000008065_NC_005362.1	1		Bacteria	Firmicutes	Bacilli	Lactobacillales	Lactobacillaceae	Lactobacillus
GCF.000225325_NC_015978.1	1		Bacteria	Firmicutes	Bacilli	Lactobacillales	Lactobacillaceae	Lactobacillus
GCF.000056065_NC_008054.1	1		Bacteria	Firmicutes	Bacilli	Lactobacillales	Lactobacillaceae	Lactobacillus
GCF.000008065_NC_005362.1	1		Bacteria	Firmicutes	Bacilli	Lactobacillales	Lactobacillaceae	Lactobacillus
GCF.000159415__GG693258.1	1		Bacteria	Firmicutes	Bacilli	Lactobacillales	Lactobacillaceae	Lactobacillus
GCF.000056065_NC_008054.1	1		Bacteria	Firmicutes	Bacilli	Lactobacillales	Lactobacillaceae	Lactobacillus
GCF.000166795__GL544638.1	1		Bacteria	Firmicutes	Bacilli	Lactobacillales	Lactobacillaceae	Lactobacillus
GCF.000159335__CM000953.1	1		Bacteria	Firmicutes	Bacilli	Lactobacillales	Lactobacillaceae	Lactobacillus
GCF.000159435__GG693419.1	1		Bacteria	Firmicutes	Bacilli	Lactobacillales	Lactobacillaceae	Lactobacillus
GCF.000056065_NC_008054.1	1		Bacteria	Firmicutes	Bacilli	Lactobacillales	Lactobacillaceae	Lactobacillus
GCF.000010145_NC_010610.1	1		Bacteria	Firmicutes	Bacilli	Lactobacillales	Lactobacillaceae	Lactobacillus
GCF.000091765_NC_014106.1	1		Bacteria	Firmicutes	Bacilli	Lactobacillales	Lactobacillaceae	Lactobacillus
GCF.000008065_NC_005362.1	1		Bacteria	Firmicutes	Bacilli	Lactobacillales	Lactobacillaceae	Lactobacillus
GCF.000214785_NC_015602.1	1		Bacteria	Firmicutes	Bacilli	Lactobacillales	Lactobacillaceae	Lactobacillus
GCF.000225325_NC_015978.1	1		Bacteria	Firmicutes	Bacilli	Lactobacillales	Lactobacillaceae	Lactobacillus
GCF.000011985_NC_006814.3	1		Bacteria	Firmicutes	Bacilli	Lactobacillales	Lactobacillaceae	Lactobacillus
GCF.000008925_NC_007929.1	1		Bacteria	Firmicutes	Bacilli	Lactobacillales	Lactobacillaceae	Lactobacillus
GCF.000056065_NC_008054.1	1		Bacteria	Firmicutes	Bacilli	Lactobacillales	Lactobacillaceae	Lactobacillus
GCF.000183825__GL573155.1	1		Bacteria	Firmicutes	Bacilli	Lactobacillales	Lactobacillaceae	Lactobacillus
GCF.000008065_NC_005362.1	1		Bacteria	Firmicutes	Bacilli	Lactobacillales	Lactobacillaceae	Lactobacillus
GCF.000237995_NC_016605.1	1		Bacteria	Firmicutes	Bacilli	Lactobacillales	Lactobacillaceae	Lactobacillus
GCF.000237995_NC_016605.1	1		Bacteria	Firmicutes	Bacilli	Lactobacillales	Lactobacillaceae	Lactobacillus
GCF.000091765_NC_014106.1	1		Bacteria	Firmicutes	Bacilli	Lactobacillales	Lactobacillaceae	Lactobacillus
GCF.000091765_NC_014106.1	1		Bacteria	Firmicutes	Bacilli	Lactobacillales	Lactobacillaceae	Lactobacillus
GCF.000225325_NC_015978.1	1		Bacteria	Firmicutes	Bacilli	Lactobacillales	Lactobacillaceae	Lactobacillus
GCF.000011985_NC_006814.3	1		Bacteria	Firmicutes	Bacilli	Lactobacillales	Lactobacillaceae	Lactobacillus
GCF.000011985_NC_006814.3	1		Bacteria	Firmicutes	Bacilli	Lactobacillales	Lactobacillaceae	Lactobacillus
GCF.000214785_NC_015602.1	1		Bacteria	Firmicutes	Bacilli	Lactobacillales	Lactobacillaceae	Lactobacillus
GCF.000214785_NC_015602.1	1		Bacteria	Firmicutes	Bacilli	Lactobacillales	Lactobacillaceae	Lactobacillus
GCF.000242275__JH591012.1	1		Bacteria	Firmicutes	Bacilli	Lactobacillales	Lactobacillaceae	Lactobacillus
GCF.000011985_NC_006814.3	1		Bacteria	Firmicutes	Bacilli	Lactobacillales	Lactobacillaceae	Lactobacillus
GCF.000010145_NC_010610.1	1		Bacteria	Firmicutes	Bacilli	Lactobacillales	Lactobacillaceae	Lactobacillus
GCF.000225325_NC_015978.1	1		Bacteria	Firmicutes	Bacilli	Lactobacillales	Lactobacillaceae	Lactobacillus
GCF.000056065_NC_008054.1	1		Bacteria	Firmicutes	Bacilli	Lactobacillales	Lactobacillaceae	Lactobacillus
GCF.000010145_NC_010610.1	1		Bacteria	Firmicutes	Bacilli	Lactobacillales	Lactobacillaceae	Lactobacillus
GCF.000160835__GG700732.1	1		Bacteria	Firmicutes	Bacilli	Lactobacillales	Lactobacillaceae	Lactobacillus
GCF.000056065_NC_008054.1	1		Bacteria	Firmicutes	Bacilli	Lactobacillales	Lactobacillaceae	Lactobacillus
GCF.000185465__GL622179.1	1		Bacteria	Firmicutes	Bacilli	Lactobacillales	Lactobacillaceae	Lactobacillus
GCF.000146325__GL397069.1	1		Bacteria	Firmicutes	Bacilli	Lactobacillales	Lactobacillaceae	Pediococcus	acidilactici
GCF.000014505_NC_008525.1	1		Bacteria	Firmicutes	Bacilli	Lactobacillales	Lactobacillaceae	Pediococcus
GCF.000014505_NC_008525.1	1		Bacteria	Firmicutes	Bacilli	Lactobacillales	Lactobacillaceae	Pediococcus
GCF.000014505_NC_008525.1	1		Bacteria	Firmicutes	Bacilli	Lactobacillales	Lactobacillaceae	Pediococcus
GCF.000014505_NC_008525.1	1		Bacteria	Firmicutes	Bacilli	Lactobacillales	Lactobacillaceae	Pediococcus
GCF.000014505_NC_008525.1	1		Bacteria	Firmicutes	Bacilli	Lactobacillales	Lactobacillaceae	Pediococcus
GCF.000203855_NC_004567.2	1		Bacteria	Firmicutes	Bacilli	Lactobacillales	Lactobacillaceae
GCF.000203855_NC_004567.2	1		Bacteria	Firmicutes	Bacilli	Lactobacillales	Lactobacillaceae
GCF.000203855_NC_004567.2	1		Bacteria	Firmicutes	Bacilli	Lactobacillales	Lactobacillaceae
GCF.000203855_NC_004567.2	1		Bacteria	Firmicutes	Bacilli	Lactobacillales	Lactobacillaceae
GCF.000203855_NC_004567.2	1		Bacteria	Firmicutes	Bacilli	Lactobacillales	Lactobacillaceae
GCF.000185045_P01000025.1	1		Bacteria	Firmicutes	Bacilli	Lactobacillales	Leuconostocaceae	Fructobacillus
GCF.000014445_NC_008531.1	1		Bacteria	Firmicutes	Bacilli	Lactobacillales	Leuconostocaceae	Leuconostoc	mesenteroides
GCF.000014445_NC_008531.1	1		Bacteria	Firmicutes	Bacilli	Lactobacillales	Leuconostocaceae	Leuconostoc	mesenteroides
GCF.000014445_NC_008531.1	1		Bacteria	Firmicutes	Bacilli	Lactobacillales	Leuconostocaceae	Leuconostoc	mesenteroides
GCF.000014445_NC_008531.1	1		Bacteria	Firmicutes	Bacilli	Lactobacillales	Leuconostocaceae	Leuconostoc	mesenteroides
GCF.000026405_NC_010471.1	1		Bacteria	Firmicutes	Bacilli	Lactobacillales	Leuconostocaceae	Leuconostoc
GCF.000026405_NC_010471.1	1		Bacteria	Firmicutes	Bacilli	Lactobacillales	Leuconostocaceae	Leuconostoc
GCF.000092505_NC_014136.1	1		Bacteria	Firmicutes	Bacilli	Lactobacillales	Leuconostocaceae	Leuconostoc
GCF.000092505_NC_014136.1	1		Bacteria	Firmicutes	Bacilli	Lactobacillales	Leuconostocaceae	Leuconostoc
GCF.000196855_NC_014319.1	1		Bacteria	Firmicutes	Bacilli	Lactobacillales	Leuconostocaceae	Leuconostoc
GCF.000196855_NC_014319.1	1		Bacteria	Firmicutes	Bacilli	Lactobacillales	Leuconostocaceae	Leuconostoc
GCF.000026405_NC_010471.1	1		Bacteria	Firmicutes	Bacilli	Lactobacillales	Leuconostocaceae	Leuconostoc
GCF.000026405_NC_010471.1	1		Bacteria	Firmicutes	Bacilli	Lactobacillales	Leuconostocaceae	Leuconostoc
GCF.000092505_NC_014136.1	1		Bacteria	Firmicutes	Bacilli	Lactobacillales	Leuconostocaceae	Leuconostoc
GCF.000196855_NC_014319.1	1		Bacteria	Firmicutes	Bacilli	Lactobacillales	Leuconostocaceae	Leuconostoc
GCF.000092505_NC_014136.1	1		Bacteria	Firmicutes	Bacilli	Lactobacillales	Leuconostocaceae	Leuconostoc
GCF.000196855_NC_014319.1	1		Bacteria	Firmicutes	Bacilli	Lactobacillales	Leuconostocaceae	Leuconostoc
GCF.000241055__CM001398.1	1		Bacteria	Firmicutes	Bacilli	Lactobacillales	Leuconostocaceae	Oenococcus
GCF.000241055__CM001398.1	1		Bacteria	Firmicutes	Bacilli	Lactobacillales	Leuconostocaceae	Oenococcus
GCF.000014385_NC_008528.1	1		Bacteria	Firmicutes	Bacilli	Lactobacillales	Leuconostocaceae	Oenococcus
GCF.000014385_NC_008528.1	1		Bacteria	Firmicutes	Bacilli	Lactobacillales	Leuconostocaceae	Oenococcus
GCF.000219805_NC_015759.1	1		Bacteria	Firmicutes	Bacilli	Lactobacillales	Leuconostocaceae	Weissella
GCF.000160575__GG697131.1	1		Bacteria	Firmicutes	Bacilli	Lactobacillales	Leuconostocaceae	Weissella
GCF.000219805_NC_015759.1	1		Bacteria	Firmicutes	Bacilli	Lactobacillales	Leuconostocaceae	Weissella
GCF.000219805_NC_015759.1	1		Bacteria	Firmicutes	Bacilli	Lactobacillales	Leuconostocaceae	Weissella
GCF.000219805_NC_015759.1	1		Bacteria	Firmicutes	Bacilli	Lactobacillales	Leuconostocaceae	Weissella
GCF.000219805_NC_015759.1	1		Bacteria	Firmicutes	Bacilli	Lactobacillales	Leuconostocaceae	Weissella
GCF.000193635_T01000037.1	1		Bacteria	Firmicutes	Bacilli	Lactobacillales	Leuconostocaceae	Weissella
GCF.000165675_Z01000004.1	1		Bacteria	Firmicutes	Bacilli	Lactobacillales	Leuconostocaceae
GCF.000006865_NC_002662.1	1		Bacteria	Firmicutes	Bacilli	Lactobacillales	Streptococcaceae	Lactococcus
GCF.000006865_NC_002662.1	1		Bacteria	Firmicutes	Bacilli	Lactobacillales	Streptococcaceae	Lactococcus
GCF.000006865_NC_002662.1	1		Bacteria	Firmicutes	Bacilli	Lactobacillales	Streptococcaceae	Lactococcus
GCF.000006865_NC_002662.1	1		Bacteria	Firmicutes	Bacilli	Lactobacillales	Streptococcaceae	Lactococcus
GCF.000006865_NC_002662.1	1		Bacteria	Firmicutes	Bacilli	Lactobacillales	Streptococcaceae	Lactococcus
GCF.000006865_NC_002662.1	1		Bacteria	Firmicutes	Bacilli	Lactobacillales	Streptococcaceae	Lactococcus
GCF.000164675_NC_015678.1	1		Bacteria	Firmicutes	Bacilli	Lactobacillales	Streptococcaceae	Streptococcus
GCF.000007265_NC_004116.1	1		Bacteria	Firmicutes	Bacilli	Lactobacillales	Streptococcaceae	Streptococcus
GCF.000007045_NC_003098.1	1		Bacteria	Firmicutes	Bacilli	Lactobacillales	Streptococcaceae	Streptococcus
GCF.000007465_NC_004350.2	1		Bacteria	Firmicutes	Bacilli	Lactobacillales	Streptococcaceae	Streptococcus
GCF.000188055_Z02000001.1	1		Bacteria	Firmicutes	Bacilli	Lactobacillales	Streptococcaceae	Streptococcus
GCF.000014205_NC_009009.1	1		Bacteria	Firmicutes	Bacilli	Lactobacillales	Streptococcaceae	Streptococcus
GCF.000186465__GL636092.1	1		Bacteria	Firmicutes	Bacilli	Lactobacillales	Streptococcaceae	Streptococcus
GCF.000026605_NC_012470.1	1		Bacteria	Firmicutes	Bacilli	Lactobacillales	Streptococcaceae	Streptococcus
GCF.000188035_Y02000005.1	1		Bacteria	Firmicutes	Bacilli	Lactobacillales	Streptococcaceae	Streptococcus
GCF.000007265_NC_004116.1	1		Bacteria	Firmicutes	Bacilli	Lactobacillales	Streptococcaceae	Streptococcus
GCF.000007265_NC_004116.1	1		Bacteria	Firmicutes	Bacilli	Lactobacillales	Streptococcaceae	Streptococcus
GCF.000027165_NC_013853.1	1		Bacteria	Firmicutes	Bacilli	Lactobacillales	Streptococcaceae	Streptococcus
GCF.000011825_NC_006448.1	1		Bacteria	Firmicutes	Bacilli	Lactobacillales	Streptococcaceae	Streptococcus
GCF.000188035_Y02000005.1	1		Bacteria	Firmicutes	Bacilli	Lactobacillales	Streptococcaceae	Streptococcus
GCF.000213825_NC_015558.1	1		Bacteria	Firmicutes	Bacilli	Lactobacillales	Streptococcaceae	Streptococcus
GCF.000007265_NC_004116.1	1		Bacteria	Firmicutes	Bacilli	Lactobacillales	Streptococcaceae	Streptococcus
GCF.000164675_NC_015678.1	1		Bacteria	Firmicutes	Bacilli	Lactobacillales	Streptococcaceae	Streptococcus
GCF.000006785_NC_002737.2	1		Bacteria	Firmicutes	Bacilli	Lactobacillales	Streptococcaceae	Streptococcus
GCF.000164675_NC_015678.1	1		Bacteria	Firmicutes	Bacilli	Lactobacillales	Streptococcaceae	Streptococcus
GCF.000017005_NC_009785.1	1		Bacteria	Firmicutes	Bacilli	Lactobacillales	Streptococcaceae	Streptococcus
GCF.000006785_NC_002737.2	1		Bacteria	Firmicutes	Bacilli	Lactobacillales	Streptococcaceae	Streptococcus
GCF.000213825_NC_015558.1	1		Bacteria	Firmicutes	Bacilli	Lactobacillales	Streptococcaceae	Streptococcus
GCF.000007465_NC_004350.2	1		Bacteria	Firmicutes	Bacilli	Lactobacillales	Streptococcaceae	Streptococcus
GCF.000011825_NC_006448.1	1		Bacteria	Firmicutes	Bacilli	Lactobacillales	Streptococcaceae	Streptococcus
GCF.000007465_NC_004350.2	1		Bacteria	Firmicutes	Bacilli	Lactobacillales	Streptococcaceae	Streptococcus
GCF.000187995_W02000001.1	1		Bacteria	Firmicutes	Bacilli	Lactobacillales	Streptococcaceae	Streptococcus
GCF.000027165_NC_013853.1	1		Bacteria	Firmicutes	Bacilli	Lactobacillales	Streptococcaceae	Streptococcus
GCF.000009545_NC_012004.1	1		Bacteria	Firmicutes	Bacilli	Lactobacillales	Streptococcaceae	Streptococcus
GCF.000188055_Z02000001.1	1		Bacteria	Firmicutes	Bacilli	Lactobacillales	Streptococcaceae	Streptococcus
GCF.000009545_NC_012004.1	1		Bacteria	Firmicutes	Bacilli	Lactobacillales	Streptococcaceae	Streptococcus
GCF.000026605_NC_012470.1	1		Bacteria	Firmicutes	Bacilli	Lactobacillales	Streptococcaceae	Streptococcus
GCF.000026605_NC_012470.1	1		Bacteria	Firmicutes	Bacilli	Lactobacillales	Streptococcaceae	Streptococcus
GCF.000187585__GL732464.1	1		Bacteria	Firmicutes	Bacilli	Lactobacillales	Streptococcaceae	Streptococcus
GCF.000213825_NC_015558.1	1		Bacteria	Firmicutes	Bacilli	Lactobacillales	Streptococcaceae	Streptococcus
GCF.000026745_NC_012926.1	1		Bacteria	Firmicutes	Bacilli	Lactobacillales	Streptococcaceae	Streptococcus
GCF.000007265_NC_004116.1	1		Bacteria	Firmicutes	Bacilli	Lactobacillales	Streptococcaceae	Streptococcus
GCF.000011825_NC_006448.1	1		Bacteria	Firmicutes	Bacilli	Lactobacillales	Streptococcaceae	Streptococcus
GCF.000007465_NC_004350.2	1		Bacteria	Firmicutes	Bacilli	Lactobacillales	Streptococcaceae	Streptococcus
GCF.000187995_W02000001.1	1		Bacteria	Firmicutes	Bacilli	Lactobacillales	Streptococcaceae	Streptococcus
GCF.000014205_NC_009009.1	1		Bacteria	Firmicutes	Bacilli	Lactobacillales	Streptococcaceae	Streptococcus
GCF.000006785_NC_002737.2	1		Bacteria	Firmicutes	Bacilli	Lactobacillales	Streptococcaceae	Streptococcus
GCF.000009545_NC_012004.1	1		Bacteria	Firmicutes	Bacilli	Lactobacillales	Streptococcaceae	Streptococcus
GCF.000007465_NC_004350.2	1		Bacteria	Firmicutes	Bacilli	Lactobacillales	Streptococcaceae	Streptococcus
GCF.000188015_X02000007.1	1		Bacteria	Firmicutes	Bacilli	Lactobacillales	Streptococcaceae	Streptococcus
GCF.000007045_NC_003098.1	1		Bacteria	Firmicutes	Bacilli	Lactobacillales	Streptococcaceae	Streptococcus
GCF.000188055_Z02000001.1	1		Bacteria	Firmicutes	Bacilli	Lactobacillales	Streptococcaceae	Streptococcus
GCF.000187975_V02000002.1	1		Bacteria	Firmicutes	Bacilli	Lactobacillales	Streptococcaceae	Streptococcus
GCF.000017005_NC_009785.1	1		Bacteria	Firmicutes	Bacilli	Lactobacillales	Streptococcaceae	Streptococcus
GCF.000188035_Y02000005.1	1		Bacteria	Firmicutes	Bacilli	Lactobacillales	Streptococcaceae	Streptococcus
GCF.000213825_NC_015558.1	1		Bacteria	Firmicutes	Bacilli	Lactobacillales	Streptococcaceae	Streptococcus
GCF.000026605_NC_012470.1	1		Bacteria	Firmicutes	Bacilli	Lactobacillales	Streptococcaceae	Streptococcus
GCF.000026745_NC_012926.1	1		Bacteria	Firmicutes	Bacilli	Lactobacillales	Streptococcaceae	Streptococcus
GCF.000187975_V02000002.1	1		Bacteria	Firmicutes	Bacilli	Lactobacillales	Streptococcaceae	Streptococcus
GCF.000187975_V02000002.1	1		Bacteria	Firmicutes	Bacilli	Lactobacillales	Streptococcaceae	Streptococcus
GCF.000007045_NC_003098.1	1		Bacteria	Firmicutes	Bacilli	Lactobacillales	Streptococcaceae	Streptococcus
GCF.000187995_W02000001.1	1		Bacteria	Firmicutes	Bacilli	Lactobacillales	Streptococcaceae	Streptococcus
GCF.000027165_NC_013853.1	1		Bacteria	Firmicutes	Bacilli	Lactobacillales	Streptococcaceae	Streptococcus
GCF.000027165_NC_013853.1	1		Bacteria	Firmicutes	Bacilli	Lactobacillales	Streptococcaceae	Streptococcus
GCF.000187995_W02000001.1	1		Bacteria	Firmicutes	Bacilli	Lactobacillales	Streptococcaceae	Streptococcus
GCF.000187975_V02000002.1	1		Bacteria	Firmicutes	Bacilli	Lactobacillales	Streptococcaceae	Streptococcus
GCF.000213825_NC_015558.1	1		Bacteria	Firmicutes	Bacilli	Lactobacillales	Streptococcaceae	Streptococcus
GCF.000164675_NC_015678.1	1		Bacteria	Firmicutes	Bacilli	Lactobacillales	Streptococcaceae	Streptococcus
GCF.000188055_Z02000001.1	1		Bacteria	Firmicutes	Bacilli	Lactobacillales	Streptococcaceae	Streptococcus
GCF.000017005_NC_009785.1	1		Bacteria	Firmicutes	Bacilli	Lactobacillales	Streptococcaceae	Streptococcus
GCF.000188035_Y02000005.1	1		Bacteria	Firmicutes	Bacilli	Lactobacillales	Streptococcaceae	Streptococcus
GCF.000006785_NC_002737.2	1		Bacteria	Firmicutes	Bacilli	Lactobacillales	Streptococcaceae	Streptococcus
GCF.000011825_NC_006448.1	1		Bacteria	Firmicutes	Bacilli	Lactobacillales	Streptococcaceae	Streptococcus
GCF.000026745_NC_012926.1	1		Bacteria	Firmicutes	Bacilli	Lactobacillales	Streptococcaceae	Streptococcus
GCF.000188035_Y02000005.1	1		Bacteria	Firmicutes	Bacilli	Lactobacillales	Streptococcaceae	Streptococcus
GCF.000026605_NC_012470.1	1		Bacteria	Firmicutes	Bacilli	Lactobacillales	Streptococcaceae	Streptococcus
GCF.000006785_NC_002737.2	1		Bacteria	Firmicutes	Bacilli	Lactobacillales	Streptococcaceae	Streptococcus
GCF.000009545_NC_012004.1	1		Bacteria	Firmicutes	Bacilli	Lactobacillales	Streptococcaceae	Streptococcus
GCF.000009545_NC_012004.1	1		Bacteria	Firmicutes	Bacilli	Lactobacillales	Streptococcaceae	Streptococcus
GCF.000187975_V02000002.1	1		Bacteria	Firmicutes	Bacilli	Lactobacillales	Streptococcaceae	Streptococcus
GCF.000011825_NC_006448.1	1		Bacteria	Firmicutes	Bacilli	Lactobacillales	Streptococcaceae	Streptococcus
GCF.000188015_X02000007.1	1		Bacteria	Firmicutes	Bacilli	Lactobacillales	Streptococcaceae	Streptococcus
GCF.000011825_NC_006448.1	1		Bacteria	Firmicutes	Bacilli	Lactobacillales	Streptococcaceae	Streptococcus
GCF.000017005_NC_009785.1	1		Bacteria	Firmicutes	Bacilli	Lactobacillales	Streptococcaceae	Streptococcus
GCF.000188055_Z02000001.1	1		Bacteria	Firmicutes	Bacilli	Lactobacillales	Streptococcaceae	Streptococcus
GCF.000007045_NC_003098.1	1		Bacteria	Firmicutes	Bacilli	Lactobacillales	Streptococcaceae	Streptococcus
GCF.000007265_NC_004116.1	1		Bacteria	Firmicutes	Bacilli	Lactobacillales	Streptococcaceae	Streptococcus
GCF.000014205_NC_009009.1	1		Bacteria	Firmicutes	Bacilli	Lactobacillales	Streptococcaceae	Streptococcus
GCF.000187995_W02000001.1	1		Bacteria	Firmicutes	Bacilli	Lactobacillales	Streptococcaceae	Streptococcus
GCF.000188015_X02000007.1	1		Bacteria	Firmicutes	Bacilli	Lactobacillales	Streptococcaceae	Streptococcus
GCF.000026745_NC_012926.1	1		Bacteria	Firmicutes	Bacilli	Lactobacillales	Streptococcaceae	Streptococcus
GCF.000006785_NC_002737.2	1		Bacteria	Firmicutes	Bacilli	Lactobacillales	Streptococcaceae	Streptococcus
GCF.000014205_NC_009009.1	1		Bacteria	Firmicutes	Bacilli	Lactobacillales	Streptococcaceae	Streptococcus
GCF.000007265_NC_004116.1	1		Bacteria	Firmicutes	Bacilli	Lactobacillales	Streptococcaceae	Streptococcus
GCF.000026065_NC_007576.1	1		Bacteria	Firmicutes	Bacilli	Lactobacillales
GCF.000026065_NC_007576.1	1		Bacteria	Firmicutes	Bacilli	Lactobacillales
GCF.000026065_NC_007576.1	1		Bacteria	Firmicutes	Bacilli	Lactobacillales
GCF.000026065_NC_007576.1	1		Bacteria	Firmicutes	Bacilli	Lactobacillales
GCF.000026065_NC_007576.1	1		Bacteria	Firmicutes	Bacilli	Lactobacillales
GCF.000026065_NC_007576.1	1		Bacteria	Firmicutes	Bacilli	Lactobacillales
GCF.000026065_NC_007576.1	1		Bacteria	Firmicutes	Bacilli	Lactobacillales
GCF.000161975__GG688422.1	1		Bacteria	Firmicutes	Clostridia	Clostridiales	[Mogibacteriaceae]
GCF.000161975__GG688422.1	1		Bacteria	Firmicutes	Clostridia	Clostridiales	[Mogibacteriaceae]
GCF.000024105_NC_013171.1	1		Bacteria	Firmicutes	Clostridia	Clostridiales	[Tissierellaceae]	Anaerococcus
GCF.000159095__GG666301.1	1		Bacteria	Firmicutes	Clostridia	Clostridiales	[Tissierellaceae]	Anaerococcus
GCF.000024105_NC_013171.1	1		Bacteria	Firmicutes	Clostridia	Clostridiales	[Tissierellaceae]	Anaerococcus
GCF.000024105_NC_013171.1	1		Bacteria	Firmicutes	Clostridia	Clostridiales	[Tissierellaceae]	Anaerococcus
GCF.000024105_NC_013171.1	1		Bacteria	Firmicutes	Clostridia	Clostridiales	[Tissierellaceae]	Anaerococcus
GCF.000010185_NC_010376.1	1		Bacteria	Firmicutes	Clostridia	Clostridiales	[Tissierellaceae]	Finegoldia
GCF.000010185_NC_010376.1	1		Bacteria	Firmicutes	Clostridia	Clostridiales	[Tissierellaceae]	Finegoldia
GCF.000010185_NC_010376.1	1		Bacteria	Firmicutes	Clostridia	Clostridiales	[Tissierellaceae]	Finegoldia
GCF.000010185_NC_010376.1	1		Bacteria	Firmicutes	Clostridia	Clostridiales	[Tissierellaceae]	Finegoldia
GCF.000154405__DS483514.1	1		Bacteria	Firmicutes	Clostridia	Clostridiales	[Tissierellaceae]	Parvimonas
GCF.000146345__GL397077.1	1		Bacteria	Firmicutes	Clostridia	Clostridiales	[Tissierellaceae]	Peptoniphilus
GCF.000221565_H01000001.1	1		Bacteria	Firmicutes	Clostridia	Clostridiales	[Tissierellaceae]	Peptoniphilus
GCF.000227315__JH165113.1	1		Bacteria	Firmicutes	Clostridia	Clostridiales	[Tissierellaceae]	Peptoniphilus
GCF.000221565_H01000001.1	1		Bacteria	Firmicutes	Clostridia	Clostridiales	[Tissierellaceae]	Peptoniphilus
GCF.000183565_P01000010.1	1		Bacteria	Firmicutes	Clostridia	Clostridiales	[Tissierellaceae]	Peptoniphilus
GCF.000221565_H01000001.1	1		Bacteria	Firmicutes	Clostridia	Clostridiales	[Tissierellaceae]	Peptoniphilus
GCF.000213255_NC_015520.1	1		Bacteria	Firmicutes	Clostridia	Clostridiales	Christensenellaceae
GCF.000213255_NC_015520.1	1		Bacteria	Firmicutes	Clostridia	Clostridiales	Christensenellaceae
GCF.000213255_NC_015520.1	1		Bacteria	Firmicutes	Clostridia	Clostridiales	Christensenellaceae
GCF.000016985_NC_009633.1	1		Bacteria	Firmicutes	Clostridia	Clostridiales	Clostridiaceae	Alkaliphilus	transvaalensis
GCF.000016985_NC_009633.1	1		Bacteria	Firmicutes	Clostridia	Clostridiales	Clostridiaceae	Alkaliphilus	transvaalensis
GCF.000016985_NC_009633.1	1		Bacteria	Firmicutes	Clostridia	Clostridiales	Clostridiaceae	Alkaliphilus	transvaalensis
GCF.000016985_NC_009633.1	1		Bacteria	Firmicutes	Clostridia	Clostridiales	Clostridiaceae	Alkaliphilus	transvaalensis
GCF.000016985_NC_009633.1	1		Bacteria	Firmicutes	Clostridia	Clostridiales	Clostridiaceae	Alkaliphilus	transvaalensis
GCF.000016985_NC_009633.1	1		Bacteria	Firmicutes	Clostridia	Clostridiales	Clostridiaceae	Alkaliphilus	transvaalensis
GCF.000016985_NC_009633.1	1		Bacteria	Firmicutes	Clostridia	Clostridiales	Clostridiaceae	Alkaliphilus	transvaalensis
GCF.000016985_NC_009633.1	1		Bacteria	Firmicutes	Clostridia	Clostridiales	Clostridiaceae	Alkaliphilus	transvaalensis
GCF.000016985_NC_009633.1	1		Bacteria	Firmicutes	Clostridia	Clostridiales	Clostridiaceae	Alkaliphilus	transvaalensis
GCF.000016985_NC_009633.1	1		Bacteria	Firmicutes	Clostridia	Clostridiales	Clostridiaceae	Alkaliphilus	transvaalensis
GCF.000018325_NC_009922.1	1		Bacteria	Firmicutes	Clostridia	Clostridiales	Clostridiaceae	Alkaliphilus
GCF.000018325_NC_009922.1	1		Bacteria	Firmicutes	Clostridia	Clostridiales	Clostridiaceae	Alkaliphilus
GCF.000018325_NC_009922.1	1		Bacteria	Firmicutes	Clostridia	Clostridiales	Clostridiaceae	Alkaliphilus
GCF.000018325_NC_009922.1	1		Bacteria	Firmicutes	Clostridia	Clostridiales	Clostridiaceae	Alkaliphilus
GCF.000018325_NC_009922.1	1		Bacteria	Firmicutes	Clostridia	Clostridiales	Clostridiaceae	Alkaliphilus
GCF.000018325_NC_009922.1	1		Bacteria	Firmicutes	Clostridia	Clostridiales	Clostridiaceae	Alkaliphilus
GCF.000018325_NC_009922.1	1		Bacteria	Firmicutes	Clostridia	Clostridiales	Clostridiaceae	Alkaliphilus
GCF.000018325_NC_009922.1	1		Bacteria	Firmicutes	Clostridia	Clostridiales	Clostridiaceae	Alkaliphilus
GCF.000009685_NC_003366.1	1		Bacteria	Firmicutes	Clostridia	Clostridiales	Clostridiaceae	Clostridium	perfringens
GCF.000009685_NC_003366.1	1		Bacteria	Firmicutes	Clostridia	Clostridiales	Clostridiaceae	Clostridium	perfringens
GCF.000009685_NC_003366.1	1		Bacteria	Firmicutes	Clostridia	Clostridiales	Clostridiaceae	Clostridium	perfringens
GCF.000009685_NC_003366.1	1		Bacteria	Firmicutes	Clostridia	Clostridiales	Clostridiaceae	Clostridium	perfringens
GCF.000009685_NC_003366.1	1		Bacteria	Firmicutes	Clostridia	Clostridiales	Clostridiaceae	Clostridium	perfringens
GCF.000009685_NC_003366.1	1		Bacteria	Firmicutes	Clostridia	Clostridiales	Clostridiaceae	Clostridium	perfringens
GCF.000009685_NC_003366.1	1		Bacteria	Firmicutes	Clostridia	Clostridiales	Clostridiaceae	Clostridium	perfringens
GCF.000009685_NC_003366.1	1		Bacteria	Firmicutes	Clostridia	Clostridiales	Clostridiaceae	Clostridium	perfringens
GCF.000009685_NC_003366.1	1		Bacteria	Firmicutes	Clostridia	Clostridiales	Clostridiaceae	Clostridium	perfringens
GCF.000009685_NC_003366.1	1		Bacteria	Firmicutes	Clostridia	Clostridiales	Clostridiaceae	Clostridium	perfringens
GCF.000230835__CM001240.1	1		Bacteria	Firmicutes	Clostridia	Clostridiales	Clostridiaceae	Clostridium
GCF.000237085_NC_016627.1	1		Bacteria	Firmicutes	Clostridia	Clostridiales	Clostridiaceae	Clostridium
GCF.000230835__CM001240.1	1		Bacteria	Firmicutes	Clostridia	Clostridiales	Clostridiaceae	Clostridium
GCF.000008765_NC_003030.1	1		Bacteria	Firmicutes	Clostridia	Clostridiales	Clostridiaceae	Clostridium
GCF.000014125_NC_008593.1	1		Bacteria	Firmicutes	Clostridia	Clostridiales	Clostridiaceae	Clostridium
GCF.000007625_NC_004557.1	1		Bacteria	Firmicutes	Clostridia	Clostridiales	Clostridiaceae	Clostridium
GCF.000014125_NC_008593.1	1		Bacteria	Firmicutes	Clostridia	Clostridiales	Clostridiaceae	Clostridium
GCF.000016965_NC_009617.1	1		Bacteria	Firmicutes	Clostridia	Clostridiales	Clostridiaceae	Clostridium
GCF.000008765_NC_003030.1	1		Bacteria	Firmicutes	Clostridia	Clostridiales	Clostridiaceae	Clostridium
GCF.000237085_NC_016627.1	1		Bacteria	Firmicutes	Clostridia	Clostridiales	Clostridiaceae	Clostridium
GCF.000230835__CM001240.1	1		Bacteria	Firmicutes	Clostridia	Clostridiales	Clostridiaceae	Clostridium
GCF.000230835__CM001240.1	1		Bacteria	Firmicutes	Clostridia	Clostridiales	Clostridiaceae	Clostridium
GCF.000008765_NC_003030.1	1		Bacteria	Firmicutes	Clostridia	Clostridiales	Clostridiaceae	Clostridium
GCF.000230835__CM001240.1	1		Bacteria	Firmicutes	Clostridia	Clostridiales	Clostridiaceae	Clostridium
GCF.000016965_NC_009617.1	1		Bacteria	Firmicutes	Clostridia	Clostridiales	Clostridiaceae	Clostridium
GCF.000008765_NC_003030.1	1		Bacteria	Firmicutes	Clostridia	Clostridiales	Clostridiaceae	Clostridium
GCF.000063585_NC_009495.1	1		Bacteria	Firmicutes	Clostridia	Clostridiales	Clostridiaceae	Clostridium
GCF.000014125_NC_008593.1	1		Bacteria	Firmicutes	Clostridia	Clostridiales	Clostridiaceae	Clostridium
GCF.000016965_NC_009617.1	1		Bacteria	Firmicutes	Clostridia	Clostridiales	Clostridiaceae	Clostridium
GCF.000063585_NC_009495.1	1		Bacteria	Firmicutes	Clostridia	Clostridiales	Clostridiaceae	Clostridium
GCF.000063585_NC_009495.1	1		Bacteria	Firmicutes	Clostridia	Clostridiales	Clostridiaceae	Clostridium
GCF.000230835__CM001240.1	1		Bacteria	Firmicutes	Clostridia	Clostridiales	Clostridiaceae	Clostridium
GCF.000014125_NC_008593.1	1		Bacteria	Firmicutes	Clostridia	Clostridiales	Clostridiaceae	Clostridium
GCF.000016965_NC_009617.1	1		Bacteria	Firmicutes	Clostridia	Clostridiales	Clostridiaceae	Clostridium
GCF.000237085_NC_016627.1	1		Bacteria	Firmicutes	Clostridia	Clostridiales	Clostridiaceae	Clostridium
GCF.000008765_NC_003030.1	1		Bacteria	Firmicutes	Clostridia	Clostridiales	Clostridiaceae	Clostridium
GCF.000025225_NC_013895.2	1		Bacteria	Firmicutes	Clostridia	Clostridiales	Clostridiaceae	Clostridium
GCF.000016965_NC_009617.1	1		Bacteria	Firmicutes	Clostridia	Clostridiales	Clostridiaceae	Clostridium
GCF.000237085_NC_016627.1	1		Bacteria	Firmicutes	Clostridia	Clostridiales	Clostridiaceae	Clostridium
GCF.000008765_NC_003030.1	1		Bacteria	Firmicutes	Clostridia	Clostridiales	Clostridiaceae	Clostridium
GCF.000016965_NC_009617.1	1		Bacteria	Firmicutes	Clostridia	Clostridiales	Clostridiaceae	Clostridium
GCF.000007625_NC_004557.1	1		Bacteria	Firmicutes	Clostridia	Clostridiales	Clostridiaceae	Clostridium
GCF.000007625_NC_004557.1	1		Bacteria	Firmicutes	Clostridia	Clostridiales	Clostridiaceae	Clostridium
GCF.000015865_NC_009012.1	1		Bacteria	Firmicutes	Clostridia	Clostridiales	Clostridiaceae	Clostridium
GCF.000016965_NC_009617.1	1		Bacteria	Firmicutes	Clostridia	Clostridiales	Clostridiaceae	Clostridium
GCF.000007625_NC_004557.1	1		Bacteria	Firmicutes	Clostridia	Clostridiales	Clostridiaceae	Clostridium
GCF.000014125_NC_008593.1	1		Bacteria	Firmicutes	Clostridia	Clostridiales	Clostridiaceae	Clostridium
GCF.000016965_NC_009617.1	1		Bacteria	Firmicutes	Clostridia	Clostridiales	Clostridiaceae	Clostridium
GCF.000230835__CM001240.1	1		Bacteria	Firmicutes	Clostridia	Clostridiales	Clostridiaceae	Clostridium
GCF.000016965_NC_009617.1	1		Bacteria	Firmicutes	Clostridia	Clostridiales	Clostridiaceae	Clostridium
GCF.000008765_NC_003030.1	1		Bacteria	Firmicutes	Clostridia	Clostridiales	Clostridiaceae	Clostridium
GCF.000016965_NC_009617.1	1		Bacteria	Firmicutes	Clostridia	Clostridiales	Clostridiaceae	Clostridium
GCF.000016965_NC_009617.1	1		Bacteria	Firmicutes	Clostridia	Clostridiales	Clostridiaceae	Clostridium
GCF.000237085_NC_016627.1	1		Bacteria	Firmicutes	Clostridia	Clostridiales	Clostridiaceae	Clostridium
GCF.000063585_NC_009495.1	1		Bacteria	Firmicutes	Clostridia	Clostridiales	Clostridiaceae	Clostridium
GCF.000008765_NC_003030.1	1		Bacteria	Firmicutes	Clostridia	Clostridiales	Clostridiaceae	Clostridium
GCF.000179595__JH556653.1	1		Bacteria	Firmicutes	Clostridia	Clostridiales	Clostridiaceae	Clostridium
GCF.000237085_NC_016627.1	1		Bacteria	Firmicutes	Clostridia	Clostridiales	Clostridiaceae	Clostridium
GCF.000230835__CM001240.1	1		Bacteria	Firmicutes	Clostridia	Clostridiales	Clostridiaceae	Clostridium
GCF.000016965_NC_009617.1	1		Bacteria	Firmicutes	Clostridia	Clostridiales	Clostridiaceae	Clostridium
GCF.000008765_NC_003030.1	1		Bacteria	Firmicutes	Clostridia	Clostridiales	Clostridiaceae	Clostridium
GCF.000230835__CM001240.1	1		Bacteria	Firmicutes	Clostridia	Clostridiales	Clostridiaceae	Clostridium
GCF.000016965_NC_009617.1	1		Bacteria	Firmicutes	Clostridia	Clostridiales	Clostridiaceae	Clostridium
GCF.000014125_NC_008593.1	1		Bacteria	Firmicutes	Clostridia	Clostridiales	Clostridiaceae	Clostridium
GCF.000063585_NC_009495.1	1		Bacteria	Firmicutes	Clostridia	Clostridiales	Clostridiaceae	Clostridium
GCF.000063585_NC_009495.1	1		Bacteria	Firmicutes	Clostridia	Clostridiales	Clostridiaceae	Clostridium
GCF.000008765_NC_003030.1	1		Bacteria	Firmicutes	Clostridia	Clostridiales	Clostridiaceae	Clostridium
GCF.000008765_NC_003030.1	1		Bacteria	Firmicutes	Clostridia	Clostridiales	Clostridiaceae	Clostridium
GCF.000063585_NC_009495.1	1		Bacteria	Firmicutes	Clostridia	Clostridiales	Clostridiaceae	Clostridium
GCF.000007625_NC_004557.1	1		Bacteria	Firmicutes	Clostridia	Clostridiales	Clostridiaceae	Clostridium
GCF.000063585_NC_009495.1	1		Bacteria	Firmicutes	Clostridia	Clostridiales	Clostridiaceae	Clostridium
GCF.000025225_NC_013895.2	1		Bacteria	Firmicutes	Clostridia	Clostridiales	Clostridiaceae	Clostridium
GCF.000014125_NC_008593.1	1		Bacteria	Firmicutes	Clostridia	Clostridiales	Clostridiaceae	Clostridium
GCF.000230835__CM001240.1	1		Bacteria	Firmicutes	Clostridia	Clostridiales	Clostridiaceae	Clostridium
GCF.000014125_NC_008593.1	1		Bacteria	Firmicutes	Clostridia	Clostridiales	Clostridiaceae	Clostridium
GCF.000016965_NC_009617.1	1		Bacteria	Firmicutes	Clostridia	Clostridiales	Clostridiaceae	Clostridium
GCF.000007625_NC_004557.1	1		Bacteria	Firmicutes	Clostridia	Clostridiales	Clostridiaceae	Clostridium
GCF.000179595__JH556655.1	1		Bacteria	Firmicutes	Clostridia	Clostridiales	Clostridiaceae	Clostridium
GCF.000014125_NC_008593.1	1		Bacteria	Firmicutes	Clostridia	Clostridiales	Clostridiaceae	Clostridium
GCF.000014125_NC_008593.1	1		Bacteria	Firmicutes	Clostridia	Clostridiales	Clostridiaceae	Clostridium
GCF.000015865_NC_009012.1	1		Bacteria	Firmicutes	Clostridia	Clostridiales	Clostridiaceae	Clostridium
GCF.000230835__CM001240.1	1		Bacteria	Firmicutes	Clostridia	Clostridiales	Clostridiaceae	Clostridium
GCF.000230835__CM001240.1	1		Bacteria	Firmicutes	Clostridia	Clostridiales	Clostridiaceae	Clostridium
GCF.000015865_NC_009012.1	1		Bacteria	Firmicutes	Clostridia	Clostridiales	Clostridiaceae	Clostridium
GCF.000063585_NC_009495.1	1		Bacteria	Firmicutes	Clostridia	Clostridiales	Clostridiaceae	Clostridium
GCF.000015865_NC_009012.1	1		Bacteria	Firmicutes	Clostridia	Clostridiales	Clostridiaceae	Clostridium
GCF.000230835__CM001240.1	1		Bacteria	Firmicutes	Clostridia	Clostridiales	Clostridiaceae	Clostridium
GCF.000189775_NC_015555.1	1		Bacteria	Firmicutes	Clostridia	Clostridiales	Clostridiaceae	Thermoanaerobacterium	saccharolyticum
GCF.000145615_NC_014410.1	1		Bacteria	Firmicutes	Clostridia	Clostridiales	Clostridiaceae	Thermoanaerobacterium	saccharolyticum
GCF.000145615_NC_014410.1	1		Bacteria	Firmicutes	Clostridia	Clostridiales	Clostridiaceae	Thermoanaerobacterium	saccharolyticum
GCF.000189775_NC_015555.1	1		Bacteria	Firmicutes	Clostridia	Clostridiales	Clostridiaceae	Thermoanaerobacterium	saccharolyticum
GCF.000189775_NC_015555.1	1		Bacteria	Firmicutes	Clostridia	Clostridiales	Clostridiaceae	Thermoanaerobacterium	saccharolyticum
GCF.000189775_NC_015555.1	1		Bacteria	Firmicutes	Clostridia	Clostridiales	Clostridiaceae	Thermoanaerobacterium	saccharolyticum
GCF.000145615_NC_014410.1	1		Bacteria	Firmicutes	Clostridia	Clostridiales	Clostridiaceae	Thermoanaerobacterium	saccharolyticum
GCF.000145615_NC_014410.1	1		Bacteria	Firmicutes	Clostridia	Clostridiales	Clostridiaceae	Thermoanaerobacterium	saccharolyticum
GCF.000189775_NC_015555.1	1		Bacteria	Firmicutes	Clostridia	Clostridiales	Clostridiaceae	Thermoanaerobacterium	saccharolyticum
GCF.000145615_NC_014410.1	1		Bacteria	Firmicutes	Clostridia	Clostridiales	Clostridiaceae	Thermoanaerobacterium	saccharolyticum
GCF.000145275_NC_014393.1	1		Bacteria	Firmicutes	Clostridia	Clostridiales	Clostridiaceae
GCF.000016505_NC_009706.1	1		Bacteria	Firmicutes	Clostridia	Clostridiales	Clostridiaceae
GCF.000158375__JH815223.1	1		Bacteria	Firmicutes	Clostridia	Clostridiales	Clostridiaceae
GCF.000016505_NC_009706.1	1		Bacteria	Firmicutes	Clostridia	Clostridiales	Clostridiaceae
GCF.000145275_NC_014393.1	1		Bacteria	Firmicutes	Clostridia	Clostridiales	Clostridiaceae
GCF.000145275_NC_014393.1	1		Bacteria	Firmicutes	Clostridia	Clostridiales	Clostridiaceae
GCF.000145275_NC_014393.1	1		Bacteria	Firmicutes	Clostridia	Clostridiales	Clostridiaceae
GCF.000145275_NC_014393.1	1		Bacteria	Firmicutes	Clostridia	Clostridiales	Clostridiaceae
GCF.000016505_NC_009706.1	1		Bacteria	Firmicutes	Clostridia	Clostridiales	Clostridiaceae
GCF.000016505_NC_009706.1	1		Bacteria	Firmicutes	Clostridia	Clostridiales	Clostridiaceae
GCF.000145275_NC_014393.1	1		Bacteria	Firmicutes	Clostridia	Clostridiales	Clostridiaceae
GCF.000016505_NC_009706.1	1		Bacteria	Firmicutes	Clostridia	Clostridiales	Clostridiaceae
GCF.000145275_NC_014393.1	1		Bacteria	Firmicutes	Clostridia	Clostridiales	Clostridiaceae
GCF.000016505_NC_009706.1	1		Bacteria	Firmicutes	Clostridia	Clostridiales	Clostridiaceae
GCF.000145275_NC_014393.1	1		Bacteria	Firmicutes	Clostridia	Clostridiales	Clostridiaceae
GCF.000145275_NC_014393.1	1		Bacteria	Firmicutes	Clostridia	Clostridiales	Clostridiaceae
GCF.000016505_NC_009706.1	1		Bacteria	Firmicutes	Clostridia	Clostridiales	Clostridiaceae
GCF.000154825__DS560019.1	1		Bacteria	Firmicutes	Clostridia	Clostridiales	Eubacteriaceae	Anaerofustis
GCF.000154825__DS560015.1	1		Bacteria	Firmicutes	Clostridia	Clostridiales	Eubacteriaceae	Anaerofustis
GCF.000152245_NC_014624.2	1		Bacteria	Firmicutes	Clostridia	Clostridiales	Eubacteriaceae	Pseudoramibacter_Eubacterium
GCF.000152245_NC_014624.2	1		Bacteria	Firmicutes	Clostridia	Clostridiales	Eubacteriaceae	Pseudoramibacter_Eubacterium
GCF.000152245_NC_014624.2	1		Bacteria	Firmicutes	Clostridia	Clostridiales	Eubacteriaceae	Pseudoramibacter_Eubacterium
GCF.000185505__GL622363.1	1		Bacteria	Firmicutes	Clostridia	Clostridiales	Eubacteriaceae	Pseudoramibacter_Eubacterium
GCF.000152245_NC_014624.2	1		Bacteria	Firmicutes	Clostridia	Clostridiales	Eubacteriaceae	Pseudoramibacter_Eubacterium
GCF.000152245_NC_014624.2	1		Bacteria	Firmicutes	Clostridia	Clostridiales	Eubacteriaceae	Pseudoramibacter_Eubacterium
GCF.000019165_NC_010337.2	1		Bacteria	Firmicutes	Clostridia	Clostridiales	Heliobacteriaceae
GCF.000019165_NC_010337.2	1		Bacteria	Firmicutes	Clostridia	Clostridiales	Heliobacteriaceae
GCF.000019165_NC_010337.2	1		Bacteria	Firmicutes	Clostridia	Clostridiales	Heliobacteriaceae
GCF.000019165_NC_010337.2	1		Bacteria	Firmicutes	Clostridia	Clostridiales	Heliobacteriaceae
GCF.000019165_NC_010337.2	1		Bacteria	Firmicutes	Clostridia	Clostridiales	Heliobacteriaceae
GCF.000019165_NC_010337.2	1		Bacteria	Firmicutes	Clostridia	Clostridiales	Heliobacteriaceae
GCF.000019165_NC_010337.2	1		Bacteria	Firmicutes	Clostridia	Clostridiales	Heliobacteriaceae
GCF.000019165_NC_010337.2	1		Bacteria	Firmicutes	Clostridia	Clostridiales	Heliobacteriaceae
GCF.000019165_NC_010337.2	1		Bacteria	Firmicutes	Clostridia	Clostridiales	Heliobacteriaceae
GCF.000019165_NC_010337.2	1		Bacteria	Firmicutes	Clostridia	Clostridiales	Heliobacteriaceae
GCF.000154505__DS499690.1	1		Bacteria	Firmicutes	Clostridia	Clostridiales	Lachnospiraceae	[Ruminococcus]	gnavus
GCF.000154505__DS499685.1	1		Bacteria	Firmicutes	Clostridia	Clostridiales	Lachnospiraceae	[Ruminococcus]	gnavus
GCF.000153925__DS264347.1	1		Bacteria	Firmicutes	Clostridia	Clostridiales	Lachnospiraceae	[Ruminococcus]	torques
GCF.000153925__DS264378.1	1		Bacteria	Firmicutes	Clostridia	Clostridiales	Lachnospiraceae	[Ruminococcus]	torques
GCF.000153925__DS264352.1	1		Bacteria	Firmicutes	Clostridia	Clostridiales	Lachnospiraceae	[Ruminococcus]	torques
GCF.000153925__DS264356.1	1		Bacteria	Firmicutes	Clostridia	Clostridiales	Lachnospiraceae	[Ruminococcus]	torques
GCF.000153885__DS264268.1	1		Bacteria	Firmicutes	Clostridia	Clostridiales	Lachnospiraceae	Anaerostipes
GCF.000153905__DS264307.1	1		Bacteria	Firmicutes	Clostridia	Clostridiales	Lachnospiraceae	Blautia	obeum
GCF.000156675__GG698591.1	1		Bacteria	Firmicutes	Clostridia	Clostridiales	Lachnospiraceae	Blautia	producta
GCF.000157975__GG657694.1	1		Bacteria	Firmicutes	Clostridia	Clostridiales	Lachnospiraceae	Blautia
GCF.000145035_NC_014387.1	1		Bacteria	Firmicutes	Clostridia	Clostridiales	Lachnospiraceae	Butyrivibrio
GCF.000145035_NC_014387.1	1		Bacteria	Firmicutes	Clostridia	Clostridiales	Lachnospiraceae	Butyrivibrio
GCF.000145035_NC_014387.1	1		Bacteria	Firmicutes	Clostridia	Clostridiales	Lachnospiraceae	Butyrivibrio
GCF.000145035_NC_014387.1	1		Bacteria	Firmicutes	Clostridia	Clostridiales	Lachnospiraceae	Butyrivibrio
GCF.000145035_NC_014388.1	1		Bacteria	Firmicutes	Clostridia	Clostridiales	Lachnospiraceae	Butyrivibrio
GCF.000145035_NC_014388.1	1		Bacteria	Firmicutes	Clostridia	Clostridiales	Lachnospiraceae	Butyrivibrio
GCF.000160035__KI535366.1	1		Bacteria	Firmicutes	Clostridia	Clostridiales	Lachnospiraceae	Catonella
GCF.000160035__KI535369.1	1		Bacteria	Firmicutes	Clostridia	Clostridiales	Lachnospiraceae	Catonella
GCF.000160035__KI535368.1	1		Bacteria	Firmicutes	Clostridia	Clostridiales	Lachnospiraceae	Catonella
GCF.000154425__DS483535.1	1		Bacteria	Firmicutes	Clostridia	Clostridiales	Lachnospiraceae	Coprococcus	eutactus
GCF.000154245__DS480312.1	1		Bacteria	Firmicutes	Clostridia	Clostridiales	Lachnospiraceae	Coprococcus	eutactus
GCF.000154425__DS483539.1	1		Bacteria	Firmicutes	Clostridia	Clostridiales	Lachnospiraceae	Coprococcus	eutactus
GCF.000154425__DS483526.1	1		Bacteria	Firmicutes	Clostridia	Clostridiales	Lachnospiraceae	Coprococcus	eutactus
GCF.000018685_NC_010001.1	1		Bacteria	Firmicutes	Clostridia	Clostridiales	Lachnospiraceae	Coprococcus
GCF.000018685_NC_010001.1	1		Bacteria	Firmicutes	Clostridia	Clostridiales	Lachnospiraceae	Coprococcus
GCF.000018685_NC_010001.1	1		Bacteria	Firmicutes	Clostridia	Clostridiales	Lachnospiraceae	Coprococcus
GCF.000018685_NC_010001.1	1		Bacteria	Firmicutes	Clostridia	Clostridiales	Lachnospiraceae	Coprococcus
GCF.000018685_NC_010001.1	1		Bacteria	Firmicutes	Clostridia	Clostridiales	Lachnospiraceae	Coprococcus
GCF.000018685_NC_010001.1	1		Bacteria	Firmicutes	Clostridia	Clostridiales	Lachnospiraceae	Coprococcus
GCF.000154305__DS499721.1	1		Bacteria	Firmicutes	Clostridia	Clostridiales	Lachnospiraceae	Coprococcus
GCF.000154305__DS499725.1	1		Bacteria	Firmicutes	Clostridia	Clostridiales	Lachnospiraceae	Coprococcus
GCF.000154305__DS499721.1	1		Bacteria	Firmicutes	Clostridia	Clostridiales	Lachnospiraceae	Coprococcus
GCF.000154305__DS499719.1	1		Bacteria	Firmicutes	Clostridia	Clostridiales	Lachnospiraceae	Coprococcus
GCF.000018685_NC_010001.1	1		Bacteria	Firmicutes	Clostridia	Clostridiales	Lachnospiraceae	Coprococcus
GCF.000018685_NC_010001.1	1		Bacteria	Firmicutes	Clostridia	Clostridiales	Lachnospiraceae	Coprococcus
GCF.000169235_A02000015.1	1		Bacteria	Firmicutes	Clostridia	Clostridiales	Lachnospiraceae	Dorea
GCF.000169235_A02000016.1	1		Bacteria	Firmicutes	Clostridia	Clostridiales	Lachnospiraceae	Dorea
GCF.000169235_A02000015.1	1		Bacteria	Firmicutes	Clostridia	Clostridiales	Lachnospiraceae	Dorea
GCF.000209385__KE150017.1	1		Bacteria	Firmicutes	Clostridia	Clostridiales	Lachnospiraceae	Dorea
GCF.000169235_A02000006.1	1		Bacteria	Firmicutes	Clostridia	Clostridiales	Lachnospiraceae	Dorea
GCF.000169235_A02000014.1	1		Bacteria	Firmicutes	Clostridia	Clostridiales	Lachnospiraceae	Dorea
GCF.000155875__GG662006.1	1		Bacteria	Firmicutes	Clostridia	Clostridiales	Lachnospiraceae	Dorea
GCF.000178835_NC_015275.1	1		Bacteria	Firmicutes	Clostridia	Clostridiales	Lachnospiraceae	Epulopiscium
GCF.000178835_NC_015275.1	1		Bacteria	Firmicutes	Clostridia	Clostridiales	Lachnospiraceae	Epulopiscium
GCF.000178835_NC_015275.1	1		Bacteria	Firmicutes	Clostridia	Clostridiales	Lachnospiraceae	Epulopiscium
GCF.000178835_NC_015275.1	1		Bacteria	Firmicutes	Clostridia	Clostridiales	Lachnospiraceae	Epulopiscium
GCF.000178835_NC_015275.1	1		Bacteria	Firmicutes	Clostridia	Clostridiales	Lachnospiraceae	Epulopiscium
GCF.000178835_NC_015275.1	1		Bacteria	Firmicutes	Clostridia	Clostridiales	Lachnospiraceae	Epulopiscium
GCF.000178835_NC_015275.1	1		Bacteria	Firmicutes	Clostridia	Clostridiales	Lachnospiraceae	Epulopiscium
GCF.000171335_Q01000069.3	1		Bacteria	Firmicutes	Clostridia	Clostridiales	Lachnospiraceae	Epulopiscium
GCF.000171335_Q01000022.3	1		Bacteria	Firmicutes	Clostridia	Clostridiales	Lachnospiraceae	Epulopiscium
GCF.000178835_NC_015275.1	1		Bacteria	Firmicutes	Clostridia	Clostridiales	Lachnospiraceae	Epulopiscium
GCF.000178835_NC_015275.1	1		Bacteria	Firmicutes	Clostridia	Clostridiales	Lachnospiraceae	Epulopiscium
GCF.000178835_NC_015275.1	1		Bacteria	Firmicutes	Clostridia	Clostridiales	Lachnospiraceae	Epulopiscium
GCF.000178835_NC_015275.1	1		Bacteria	Firmicutes	Clostridia	Clostridiales	Lachnospiraceae	Epulopiscium
GCF.000171335_Q01000002.3	1		Bacteria	Firmicutes	Clostridia	Clostridiales	Lachnospiraceae	Epulopiscium
GCF.000146185_NC_012778.1	1		Bacteria	Firmicutes	Clostridia	Clostridiales	Lachnospiraceae	Lachnospira
GCF.000146185_NC_012778.1	1		Bacteria	Firmicutes	Clostridia	Clostridiales	Lachnospiraceae	Lachnospira
GCF.000146185_NC_012778.1	1		Bacteria	Firmicutes	Clostridia	Clostridiales	Lachnospiraceae	Lachnospira
GCF.000146185_NC_012778.1	1		Bacteria	Firmicutes	Clostridia	Clostridiales	Lachnospiraceae	Lachnospira
GCF.000146185_NC_012778.1	1		Bacteria	Firmicutes	Clostridia	Clostridiales	Lachnospiraceae	Lachnospira
GCF.000242235__JH590863.1	1		Bacteria	Firmicutes	Clostridia	Clostridiales	Lachnospiraceae	Moryella
GCF.000242235__JH590862.1	1		Bacteria	Firmicutes	Clostridia	Clostridiales	Lachnospiraceae	Moryella
GCF.000242235__JH590862.1	1		Bacteria	Firmicutes	Clostridia	Clostridiales	Lachnospiraceae	Moryella
GCF.000242235__JH590864.1	1		Bacteria	Firmicutes	Clostridia	Clostridiales	Lachnospiraceae	Moryella
GCF.000242235__JH590865.1	1		Bacteria	Firmicutes	Clostridia	Clostridiales	Lachnospiraceae	Moryella
GCF.000238055__KE148312.1	1		Bacteria	Firmicutes	Clostridia	Clostridiales	Lachnospiraceae	Oribacterium
GCF.000238055__KE148312.1	1		Bacteria	Firmicutes	Clostridia	Clostridiales	Lachnospiraceae	Oribacterium
GCF.000238055__KE148312.1	1		Bacteria	Firmicutes	Clostridia	Clostridiales	Lachnospiraceae	Oribacterium
GCF.000160635__GG668538.1	1		Bacteria	Firmicutes	Clostridia	Clostridiales	Lachnospiraceae	Oribacterium
GCF.000160135__GG729933.1	1		Bacteria	Firmicutes	Clostridia	Clostridiales	Lachnospiraceae	Oribacterium
GCF.000238055__KE148312.1	1		Bacteria	Firmicutes	Clostridia	Clostridiales	Lachnospiraceae	Oribacterium
GCF.000225345_NC_015977.1	1		Bacteria	Firmicutes	Clostridia	Clostridiales	Lachnospiraceae	Roseburia
GCF.000225345_NC_015977.1	1		Bacteria	Firmicutes	Clostridia	Clostridiales	Lachnospiraceae	Roseburia
GCF.000225345_NC_015977.1	1		Bacteria	Firmicutes	Clostridia	Clostridiales	Lachnospiraceae	Roseburia
GCF.000225345_NC_015977.1	1		Bacteria	Firmicutes	Clostridia	Clostridiales	Lachnospiraceae	Roseburia
GCF.000160115__GG665866.1	1		Bacteria	Firmicutes	Clostridia	Clostridiales	Lachnospiraceae	Shuttleworthia
GCF.000183525__CM001487.1	1		Bacteria	Firmicutes	Clostridia	Clostridiales	Lachnospiraceae
GCF.000160115__GG665867.1	1		Bacteria	Firmicutes	Clostridia	Clostridiales	Lachnospiraceae
GCF.000183525__CM001487.1	1		Bacteria	Firmicutes	Clostridia	Clostridiales	Lachnospiraceae
GCF.000158075__GG657593.1	1		Bacteria	Firmicutes	Clostridia	Clostridiales	Lachnospiraceae
GCF.000144625_NC_014376.1	1		Bacteria	Firmicutes	Clostridia	Clostridiales	Lachnospiraceae
GCF.000183525__CM001487.1	1		Bacteria	Firmicutes	Clostridia	Clostridiales	Lachnospiraceae
GCF.000144625_NC_014376.1	1		Bacteria	Firmicutes	Clostridia	Clostridiales	Lachnospiraceae
GCF.000183525__CM001487.1	1		Bacteria	Firmicutes	Clostridia	Clostridiales	Lachnospiraceae
GCF.000209465__GL890617.1	1		Bacteria	Firmicutes	Clostridia	Clostridiales	Lachnospiraceae
GCF.000020605_NC_012781.1	1		Bacteria	Firmicutes	Clostridia	Clostridiales	Lachnospiraceae
GCF.000144625_NC_014376.1	1		Bacteria	Firmicutes	Clostridia	Clostridiales	Lachnospiraceae
GCF.000020605_NC_012781.1	1		Bacteria	Firmicutes	Clostridia	Clostridiales	Lachnospiraceae
GCF.000183525__CM001487.1	1		Bacteria	Firmicutes	Clostridia	Clostridiales	Lachnospiraceae
GCF.000020605_NC_012781.1	1		Bacteria	Firmicutes	Clostridia	Clostridiales	Lachnospiraceae
GCF.000233455__JH376438.1	1		Bacteria	Firmicutes	Clostridia	Clostridiales	Lachnospiraceae
GCF.000156015__GG663514.1	1		Bacteria	Firmicutes	Clostridia	Clostridiales	Lachnospiraceae
GCF.000160115__GG665866.1	1		Bacteria	Firmicutes	Clostridia	Clostridiales	Lachnospiraceae
GCF.000189595__GL834329.1	1		Bacteria	Firmicutes	Clostridia	Clostridiales	Lachnospiraceae
GCF.000173815_L02000018.1	1		Bacteria	Firmicutes	Clostridia	Clostridiales	Lachnospiraceae
GCF.000160115__GG665866.1	1		Bacteria	Firmicutes	Clostridia	Clostridiales	Lachnospiraceae
GCF.000144625_NC_014376.1	1		Bacteria	Firmicutes	Clostridia	Clostridiales	Lachnospiraceae
GCF.000159055__GG730316.1	1		Bacteria	Firmicutes	Clostridia	Clostridiales	Lachnospiraceae
GCF.000155435__DS990270.1	1		Bacteria	Firmicutes	Clostridia	Clostridiales	Lachnospiraceae
GCF.000154065__DS264394.1	1		Bacteria	Firmicutes	Clostridia	Clostridiales	Lachnospiraceae
GCF.000183525__CM001487.1	1		Bacteria	Firmicutes	Clostridia	Clostridiales	Lachnospiraceae
GCF.000020605_NC_012781.1	1		Bacteria	Firmicutes	Clostridia	Clostridiales	Lachnospiraceae
GCF.000235445__JH378846.1	1		Bacteria	Firmicutes	Clostridia	Clostridiales	Lachnospiraceae
GCF.000183525__CM001487.1	1		Bacteria	Firmicutes	Clostridia	Clostridiales	Lachnospiraceae
GCF.000144625_NC_014376.1	1		Bacteria	Firmicutes	Clostridia	Clostridiales	Lachnospiraceae
GCF.000185385__GL622312.1	1		Bacteria	Firmicutes	Clostridia	Clostridiales	Lachnospiraceae
GCF.000153905__DS264339.1	1		Bacteria	Firmicutes	Clostridia	Clostridiales	Lachnospiraceae
GCF.000020605_NC_012781.1	1		Bacteria	Firmicutes	Clostridia	Clostridiales	Lachnospiraceae
GCF.000144625_NC_014376.1	1		Bacteria	Firmicutes	Clostridia	Clostridiales	Lachnospiraceae
GCF.000190635_NC_015172.1	1		Bacteria	Firmicutes	Clostridia	Clostridiales	Peptococcaceae	Dehalobacter_Syntrophobotulus
GCF.000190635_NC_015172.1	1		Bacteria	Firmicutes	Clostridia	Clostridiales	Peptococcaceae	Dehalobacter_Syntrophobotulus
GCF.000190635_NC_015172.1	1		Bacteria	Firmicutes	Clostridia	Clostridiales	Peptococcaceae	Dehalobacter_Syntrophobotulus
GCF.000190635_NC_015172.1	1		Bacteria	Firmicutes	Clostridia	Clostridiales	Peptococcaceae	Dehalobacter_Syntrophobotulus
GCF.000231405__CP007032.1	1		Bacteria	Firmicutes	Clostridia	Clostridiales	Peptococcaceae	Desulfosporosinus	meridiei
GCF.000243135_NC_019903.1	1		Bacteria	Firmicutes	Clostridia	Clostridiales	Peptococcaceae	Desulfosporosinus	meridiei
GCF.000243155_NC_018017.1	1		Bacteria	Firmicutes	Clostridia	Clostridiales	Peptococcaceae	Desulfosporosinus	meridiei
[truncated: 2,090 more rows]
