# Supplementary material for: Marker genes as predictors of shared genomic function
Source: BMC Genomics. 2019 Apr 4;20:268. doi: 10.1186/s12864-019-5641-1 (PMC6449922; doi:10.1186/s12864-019-5641-1)
Supplement: Supplementary file 2 — Table S2. Summary of 16S rRNA copy statistics for each bacterial genome. Included is the number of 16S rRNA copies, the minimum and maximum length among copies, the average length of copies, and the minimum and maximum percent identity among copies. (XLSX 93 kb) [file 12864_2019_5641_MOESM2_ESM.xlsx]

## Sheet: 16S copy_#_stats
genome	copy_number	min_len	max_len	len_avg	min_%	max_%	number members with same copy number and % variation
GCF_000010625	2	1494	1532	1513	100	100	585
GCF_000010645	2	1494	1531	1512.5	100	100	585
GCF_000010985	2	1501	1570	1535.5	100	100	585
GCF_000006985	2	1449	1548	1498.5	100	100	585
GCF_000011565	2	1449	1544	1496.5	100	100	585
GCF_000007145	2	1547	1547	1547	100	100	585
GCF_000006905	2	1467	1491	1479	100	100	585
GCF_000012485	2	1506	1544	1525	100	100	585
GCF_000012505	2	1484	1506	1495	100	100	585
GCF_000012525	2	1484	1490	1487	100	100	585
GCF_000012745	2	1545	1545	1545	100	100	585
GCF_000012765	2	1533	1545	1539	100	100	585
GCF_000012805	2	1533	1548	1540.5	100	100	585
GCF_000012885	2	1560	1582	1571	100	100	585
GCF_000012925	2	1552	1558	1555	100	100	585
GCF_000013185	2	1566	1566	1566	100	100	585
GCF_000013205	2	1472	1566	1519	100	100	585
GCF_000013225	2	1472	1472	1472	100	100	585
GCF_000013345	2	1487	1517	1502	100	100	585
GCF_000013385	2	1517	1558	1537.5	100	100	585
GCF_000008725	2	1475	1550	1512.5	100	100	585
GCF_000007385	2	1487	1547	1517	100	100	585
GCF_000007985	2	1522	1556	1539	100	100	585
GCF_000008525	2	1496	1556	1526	100	100	585
GCF_000008325	2	1507	1539	1523	100	100	585
GCF_000008605	2	1489	1566	1527.5	100	100	585
GCF_000008185	2	1516	1556	1536	100	100	585
GCF_000008625	2	1516	1587	1551.5	100	100	585
GCF_000008885	2	1537	1557	1547	100	100	585
GCF_000008305	2	1528	1528	1528	100	100	585
GCF_000009305	2	1509	1539	1524	100	100	585
GCF_000009625	2	1490	1490	1490	100	100	585
GCF_000009725	2	1489	1492	1490.5	100	100	585
GCF_000009845	2	1539	1553	1546	100	100	585
GCF_000009985	2	1496	1496	1496	100	100	585
GCF_000015005	2	1528	1550	1539	100	100	585
GCF_000021645	2	1541	1541	1541	100	100	585
GCF_000091545	2	1504	1504	1504	100	100	585
GCF_000092565	2	1480	1509	1494.5	100	100	585
GCF_000159155	2	1516	1534	1525	100	100	585
GCF_000185905	2	1474	1546	1510	100	100	585
GCF_000191145	2	1474	1530	1502	100	100	585
GCF_000014265	2	1488	1538	1513	100	100	585
GCF_000014745	2	1471	1550	1510.5	100	100	585
GCF_000014785	2	1471	1544	1507.5	100	100	585
GCF_000014905	2	1502	1506	1504	100	100	585
GCF_000014965	2	1506	1569	1537.5	100	100	585
GCF_000015125	2	1503	1520	1511.5	100	100	585
GCF_000015445	2	1496	1548	1522	100	100	585
GCF_000016525	2	1486	1523	1504.5	100	100	585
GCF_000013605	2	1545	1545	1545	100	100	585
GCF_000013625	2	1542	1545	1543.5	100	100	585
GCF_000013665	2	1534	1540	1537	100	100	585
GCF_000013705	2	1540	1548	1544	100	100	585
GCF_000013745	2	1483	1497	1490	100	100	585
GCF_000013945	2	1515	1517	1516	100	100	585
GCF_000014245	2	1492	1526	1509	100	100	585
GCF_000014385	2	1506	1574	1540	100	100	585
GCF_000014585	2	1483	1575	1529	100	100	585
GCF_000015265	2	1536	1536	1536	100	100	585
GCF_000015305	2	1536	1537	1536.5	100	100	585
GCF_000015405	2	1532	1538	1535	100	100	585
GCF_000015505	2	1532	1537	1534.5	100	100	585
GCF_000015585	2	1537	1550	1543.5	100	100	585
GCF_000016665	2	1479	1520	1499.5	100	100	585
GCF_000016725	2	1479	1497	1488	100	100	585
GCF_000016745	2	1497	1556	1526.5	100	100	585
GCF_000016765	2	1494	1556	1525	100	100	585
GCF_000017185	2	1470	1478	1474	100	100	585
GCF_000017505	2	1559	1781	1670	100	100	585
GCF_000017545	2	1515	1559	1537	100	100	585
GCF_000017645	2	1487	1487	1487	100	100	585
GCF_000017685	2	1499	1553	1526	100	100	585
GCF_000017805	2	1480	1514	1497	100	100	585
GCF_000017845	2	1480	1486	1483	100	100	585
GCF_000018105	2	1502	1548	1525	100	100	585
GCF_000018145	2	1470	1502	1486	100	100	585
GCF_000018425	2	1702	1702	1702	100	100	585
GCF_000018605	2	1521	1702	1611.5	100	100	585
GCF_000018785	2	1514	1537	1525.5	100	100	585
GCF_000018885	2	1514	1546	1530	100	100	585
GCF_000019145	2	1493	1561	1527	100	100	585
GCF_000019485	2	1491	1544	1517.5	100	100	585
GCF_000019785	2	1488	1535	1511.5	100	100	585
GCF_000020385	2	1562	1567	1564.5	100	100	585
GCF_000020465	2	1504	1562	1533	100	100	585
GCF_000020505	2	1507	1561	1534	100	100	585
GCF_000020785	2	1555	1561	1558	100	100	585
GCF_000020965	2	1540	1545	1542.5	100	100	585
GCF_000021425	2	1546	1582	1564	100	100	585
GCF_000021485	2	1546	1546	1546	100	100	585
GCF_000021545	2	1525	1546	1535.5	100	100	585
GCF_000021565	2	1525	1537	1531	100	100	585
GCF_000021685	2	1526	1537	1531.5	100	100	585
GCF_000021745	2	1500	1509	1504.5	100	100	585
GCF_000021805	2	1490	1500	1495	100	100	585
GCF_000021905	2	1554	1570	1562	100	100	585
GCF_000022045	2	1487	1531	1509	100	100	585
GCF_000022265	2	1470	1560	1515	100	100	585
GCF_000022725	2	1490	1497	1493.5	100	100	585
GCF_000023105	2	1537	1557	1547	100	100	585
GCF_000023265	2	1515	1528	1521.5	100	100	585
GCF_000023325	2	1523	1546	1534.5	100	100	585
GCF_000023345	2	1543	1546	1544.5	100	100	585
GCF_000023705	2	1548	1553	1550.5	100	100	585
GCF_000023725	2	1521	1548	1534.5	100	100	585
GCF_000023745	2	1521	1550	1535.5	100	100	585
GCF_000023785	2	1453	1550	1501.5	100	100	585
GCF_000023885	2	1525	1530	1527.5	100	100	585
GCF_000023925	2	1525	1532	1528.5	100	100	585
GCF_000023985	2	1473	1481	1477	100	100	585
GCF_000024085	2	1554	1562	1558	100	100	585
GCF_000024125	2	1528	1530	1529	100	100	585
GCF_000024165	2	1528	1542	1535	100	100	585
GCF_000024185	2	1478	1542	1510	100	100	585
GCF_000024325	2	1545	1558	1551.5	100	100	585
GCF_000024345	2	1521	1558	1539.5	100	100	585
GCF_000024365	2	1521	1526	1523.5	100	100	585
GCF_000024545	2	1527	1527	1527	100	100	585
GCF_000024605	2	1526	1589	1557.5	100	100	585
GCF_000024625	2	1479	1589	1534	100	100	585
GCF_000024725	2	1479	1545	1512	100	100	585
GCF_000024765	2	1538	1545	1541.5	100	100	585
GCF_000024785	2	1532	1538	1535	100	100	585
GCF_000024805	2	1532	1559	1545.5	100	100	585
GCF_000024985	2	1509	1532	1520.5	100	100	585
GCF_000025005	2	1505	1509	1507	100	100	585
GCF_000025125	2	1488	1556	1522	100	100	585
GCF_000025225	2	1538	1538	1538	100	100	585
GCF_000025525	2	1483	1483	1483	100	100	585
GCF_000025685	2	1481	1481	1481	100	100	585
GCF_000025705	2	1481	1547	1514	100	100	585
GCF_000025725	2	1547	1556	1551.5	100	100	585
GCF_000025845	2	1526	1553	1539.5	100	100	585
GCF_000025905	2	1540	1557	1548.5	100	100	585
GCF_000026125	2	1542	1547	1544.5	100	100	585
GCF_000026145	2	1496	1542	1519	100	100	585
GCF_000026205	2	1496	1526	1511	100	100	585
GCF_000046705	2	1496	1496	1496	100	100	585
GCF_000055945	2	1543	1555	1549	100	100	585
GCF_000058485	2	1517	1572	1544.5	100	100	585
GCF_000063505	2	1482	1488	1485	100	100	585
GCF_000069925	2	1529	1537	1533	100	100	585
GCF_000085865	2	1528	1530	1529	100	100	585
GCF_000087965	2	1528	1547	1537.5	100	100	585
GCF_000091725	2	1530	1548	1539	100	100	585
GCF_000091985	2	1502	1545	1523.5	100	100	585
GCF_000092105	2	1484	1534	1509	100	100	585
GCF_000092125	2	1492	1534	1513	100	100	585
GCF_000092205	2	1569	1569	1569	100	100	585
GCF_000092225	2	1526	1569	1547.5	100	100	585
GCF_000092305	2	1495	1542	1518.5	100	100	585
GCF_000092405	2	1532	1739	1635.5	100	100	585
GCF_000092425	2	1514	1739	1626.5	100	100	585
GCF_000092585	2	1537	1559	1548	100	100	585
GCF_000092785	2	1545	1558	1551.5	100	100	585
GCF_000093065	2	1544	1562	1553	100	100	585
GCF_000144605	2	1465	1537	1501	100	100	585
GCF_000145295	2	1497	1520	1508.5	100	100	585
GCF_000146065	2	1522	1602	1562	100	100	585
GCF_000147715	2	1537	1547	1542	100	100	585
GCF_000147875	2	1475	1496	1485.5	100	100	585
GCF_000152625	2	1470	1470	1470	100	100	585
GCF_000165485	2	1550	1555	1552.5	100	100	585
GCF_000166095	2	1486	1487	1486.5	100	100	585
GCF_000181475	2	1542	1547	1544.5	100	100	585
GCF_000183425	2	1528	1554	1541	100	100	585
GCF_000183745	2	1538	1538	1538	100	100	585
GCF_000184345	2	1552	1552	1552	100	100	585
GCF_000184435	2	1529	1552	1540.5	100	100	585
GCF_000190755	2	1536	1536	1536	100	100	585
GCF_000191585	2	1492	1492	1492	100	100	585
GCF_000191785	2	1492	1539	1515.5	100	100	585
GCF_000195315	2	1511	1515	1513	100	100	585
GCF_000195975	2	1480	1482	1481	100	100	585
GCF_000196315	2	1531	1551	1541	100	100	585
GCF_000196435	2	1498	1555	1526.5	100	100	585
GCF_000196535	2	1493	1550	1521.5	100	100	585
GCF_000196655	2	1486	1549	1517.5	100	100	585
GCF_000199675	2	1499	1535	1517	100	100	585
GCF_000200595	2	1499	1502	1500.5	100	100	585
GCF_000202635	2	1502	1525	1513.5	100	100	585
GCF_000210915	2	1556	1556	1556	100	100	585
GCF_000212375	2	1530	1540	1535	100	100	585
GCF_000212395	2	1523	1540	1531.5	100	100	585
GCF_000212695	2	1531	1551	1541	100	100	585
GCF_000212735	2	1518	1531	1524.5	100	100	585
GCF_000214155	2	1546	1546	1546	100	100	585
GCF_000214275	2	1538	1545	1541.5	100	100	585
GCF_000214375	2	1538	1566	1552	100	100	585
GCF_000214415	2	1474	1566	1520	100	100	585
GCF_000214825	2	1546	1574	1560	100	100	585
GCF_000217795	2	1471	1576	1523.5	100	100	585
GCF_000218625	2	1563	1563	1563	100	100	585
GCF_000220135	2	1541	1591	1566	100	100	585
GCF_000223985	2	1481	1534	1507.5	100	100	585
GCF_000230555	2	1496	1496	1496	100	100	585
GCF_000230695	2	1548	1548	1548	100	100	585
GCF_000236665	2	1549	1549	1549	100	100	585
GCF_000236705	2	1525	1548	1536.5	100	100	585
GCF_000243115	2	1536	1553	1544.5	100	100	585
GCF_000243235	2	1526	1692	1609	100	100	585
GCF_000259275	2	1508	1508	1508	100	100	585
GCF_000265385	2	1529	1531	1530	100	100	585
GCF_000265425	2	1504	1527	1515.5	100	100	585
GCF_000266885	2	1517	1517	1517	100	100	585
GCF_000266905	2	1517	1534	1525.5	100	100	585
GCF_000266925	2	1534	1540	1537	100	100	585
GCF_000153125	2	1545	1604	1574.5	100	100	585
GCF_000153145	2	1529	1545	1537	100	100	585
GCF_000153165	2	1529	1536	1532.5	100	100	585
GCF_000153225	2	1524	1536	1530	100	100	585
GCF_000153245	2	1524	1549	1536.5	100	100	585
GCF_000153285	2	1483	1549	1516	100	100	585
GCF_000153765	2	1535	1535	1535	100	100	585
GCF_000154225	2	1554	1554	1554	100	100	585
GCF_000154245	2	1529	1554	1541.5	100	100	585
GCF_000154285	2	1529	1548	1538.5	100	100	585
GCF_000154345	2	1543	1556	1549.5	100	100	585
GCF_000154465	2	1512	1534	1523	100	100	585
GCF_000154705	2	1494	1528	1511	100	100	585
GCF_000154825	2	1469	1525	1497	100	100	585
GCF_000154945	2	1501	1539	1520	100	100	585
GCF_000236035	2	1308	1501	1404.5	100	100	585
GCF_000155575	2	1464	1492	1478	100	100	585
GCF_000155635	2	1484	1484	1484	100	100	585
GCF_000155675	2	1472	1484	1478	100	100	585
GCF_000155735	2	1472	1474	1473	100	100	585
GCF_000155855	2	1474	1542	1508	100	100	585
GCF_000156115	2	1471	1471	1471	100	100	585
GCF_000156175	2	1471	1514	1492.5	100	100	585
GCF_000156355	2	1471	1543	1507	100	100	585
GCF_000156695	2	1062	1532	1297	100	100	585
GCF_000161835	2	1469	1469	1469	100	100	585
GCF_000161975	2	1516	1516	1516	100	100	585
GCF_000165715	2	1504	1555	1529.5	100	100	585
GCF_000168295	2	1561	1561	1561	100	100	585
GCF_000169255	2	1508	1558	1533	100	100	585
GCF_000169335	2	1486	1508	1497	100	100	585
GCF_000169395	2	1470	1520	1495	100	100	585
GCF_000169415	2	1454	1470	1462	100	100	585
GCF_000170875	2	1471	1472	1471.5	100	100	585
GCF_000170895	2	1471	1536	1503.5	100	100	585
GCF_000171875	2	1529	1529	1529	100	100	585
GCF_000171895	2	1529	1580	1554.5	100	100	585
GCF_000172075	2	1556	1580	1568	100	100	585
GCF_000172995	2	1481	1536	1508.5	100	100	585
GCF_000173095	2	1535	1535	1535	100	100	585
GCF_000176915	2	1554	1565	1559.5	100	100	585
GCF_000177535	2	1530	1558	1544	100	100	585
GCF_000177615	2	1515	1530	1522.5	100	100	585
GCF_000178815	2	1493	1493	1493	100	100	585
GCF_000179575	2	1477	1526	1501.5	100	100	585
GCF_000183545	2	1550	1558	1554	100	100	585
GCF_000184685	2	1531	1562	1546.5	100	100	585
GCF_000185145	2	1473	1541	1507	100	100	585
GCF_000185965	2	1547	1557	1552	100	100	585
GCF_000186245	2	1523	1547	1535	100	100	585
GCF_000186885	2	1561	1561	1561	100	100	585
GCF_000188155	2	1493	1556	1524.5	100	100	585
GCF_000189295	2	1555	1555	1555	100	100	585
GCF_000191045	2	1535	1586	1560.5	100	100	585
GCF_000192745	2	1488	1488	1488	100	100	585
GCF_000194135	2	1663	1663	1663	100	100	585
GCF_000194605	2	1536	1663	1599.5	100	100	585
GCF_000196175	2	1526	1556	1541	100	100	585
GCF_000204415	2	1482	1561	1521.5	100	100	585
GCF_000209655	2	1552	1552	1552	100	100	585
GCF_000210375	2	1493	1493	1493	100	100	585
GCF_000214095	2	1544	1544	1544	100	100	585
GCF_000214355	2	1566	1566	1566	100	100	585
GCF_000218895	2	1510	1525	1517.5	100	100	585
GCF_000221025	2	1546	1546	1546	100	100	585
GCF_000224085	2	1530	1531	1530.5	100	100	585
GCF_000224475	2	1482	1485	1483.5	100	100	585
GCF_000227665	2	1546	1546	1546	100	100	585
GCF_000230895	2	1529	1565	1547	100	100	585
GCF_000237865	2	1481	1526	1503.5	100	100	585
GCF_000238215	2	1534	1540	1537	100	100	585
GCF_000241055	2	1520	1576	1548	100	100	585
GCF_000242135	2	1524	1551	1537.5	100	100	585
GCF_000243395	2	1534	1534	1534	100	100	585
GCF_000243415	2	1530	1534	1532	100	100	585
GCF_000245755	2	1532	1535	1533.5	100	100	585
GCF_000245775	2	1535	1564	1549.5	100	100	585
GCF_000251105	2	1479	1524	1501.5	100	100	585
GCF_000253015	2	1496	1509	1502.5	100	100	585
GCF_000260135	2	1491	1527	1509	100	100	585
GCF_000265295	2	1512	1512	1512	100	100	585
GCF_000269605	2	1512	1546	1529	100	100	585
GCF_000270285	2	1511	1524	1517.5	100	100	585
GCF_000273375	2	1498	1534	1516	100	100	585
GCF_000275865	2	1471	1540	1505.5	100	100	585
GCF_000277715	2	1540	1540	1540	100	100	585
GCF_000278155	2	1496	1496	1496	100	100	585
GCF_000279995	2	1495	1495	1495	100	100	585
GCF_000281175	2	1510	1510	1510	100	100	585
GCF_000283515	2	1495	1568	1531.5	100	100	585
GCF_000294715	2	1497	1497	1497	100	100	585
GCF_000295715	2	1118	1522	1320	100	100	585
GCF_000296485	2	1540	1554	1547	100	100	585
GCF_000296505	2	1554	1555	1554.5	100	100	585
GCF_000296795	2	1555	1589	1572	100	100	585
GCF_000297055	2	1552	1572	1562	100	100	585
GCF_000297115	2	1532	1552	1542	100	100	585
GCF_000298315	2	1484	1525	1504.5	100	100	585
GCF_000299235	2	1565	1565	1565	100	100	585
GCF_000300005	2	1546	1546	1546	100	100	585
GCF_000300045	2	1543	1546	1544.5	100	100	585
GCF_000300115	2	1490	1533	1511.5	100	100	585
GCF_000301055	2	1557	1559	1558	100	100	585
GCF_000301075	2	1532	1559	1545.5	100	100	585
GCF_000304215	2	1535	1535	1535	100	100	585
GCF_000306765	2	1481	1481	1481	100	100	585
GCF_000309885	2	1515	1515	1515	100	100	585
GCF_000309945	2	1494	1515	1504.5	100	100	585
GCF_000310145	2	1542	1546	1544	100	100	585
GCF_000312565	2	1439	1496	1467.5	100	100	585
GCF_000312625	2	1439	1572	1505.5	100	100	585
GCF_000316515	2	1483	1491	1487	100	100	585
GCF_000316605	2	1489	1493	1491	100	100	585
GCF_000317065	2	1486	1490	1488	100	100	585
GCF_000317085	2	1485	1486	1485.5	100	100	585
GCF_000317305	2	1532	1532	1532	100	100	585
GCF_000317475	2	1489	1508	1498.5	100	100	585
GCF_000317555	2	1490	1495	1492.5	100	100	585
GCF_000317575	2	1495	1495	1495	100	100	585
GCF_000327045	2	1487	1540	1513.5	100	100	585
GCF_000328665	2	1481	1545	1513	100	100	585
GCF_000328765	2	1530	1530	1530	100	100	585
GCF_000332075	2	1495	1495	1495	100	100	585
GCF_000332095	2	1494	1495	1494.5	100	100	585
GCF_000332115	2	1494	1531	1512.5	100	100	585
GCF_000332175	2	1486	1486	1486	100	100	585
GCF_000332275	2	1488	1488	1488	100	100	585
GCF_000332515	2	1498	1519	1508.5	100	100	585
GCF_000341355	2	1493	1533	1513	100	100	585
GCF_000341385	2	1493	1508	1500.5	100	100	585
GCF_000344805	2	1494	1533	1513.5	100	100	585
GCF_000347675	2	1496	1542	1519	100	100	585
GCF_000348585	2	1547	1547	1547	100	100	585
GCF_000349975	2	1504	1545	1524.5	100	100	585
GCF_000364325	2	1526	1541	1533.5	100	100	585
GCF_000364425	2	1526	1536	1531	100	100	585
GCF_000368865	2	1086	1544	1315	100	100	585
GCF_000371805	2	1501	1564	1532.5	100	100	585
GCF_000371925	2	1501	1505	1503	100	100	585
GCF_000372865	2	1546	1546	1546	100	100	585
GCF_000373905	2	1536	1536	1536	100	100	585
GCF_000374045	2	1535	1535	1535	100	100	585
GCF_000374465	2	1496	1496	1496	100	100	585
GCF_000375425	2	1527	1527	1527	100	100	585
GCF_000376245	2	1539	1539	1539	100	100	585
GCF_000376625	2	1535	1535	1535	100	100	585
GCF_000376665	2	1490	1544	1517	100	100	585
GCF_000376825	2	1535	1535	1535	100	100	585
GCF_000377645	2	1538	1538	1538	100	100	585
GCF_000378005	2	1536	1536	1536	100	100	585
GCF_000378025	2	1493	1536	1514.5	100	100	585
GCF_000379045	2	1494	1494	1494	100	100	585
GCF_000380985	2	1540	1540	1540	100	100	585
GCF_000381625	2	1508	1508	1508	100	100	585
GCF_000382325	2	1470	1470	1470	100	100	585
GCF_000383795	2	1532	1537	1534.5	100	100	585
GCF_000384235	2	1535	1561	1548	100	100	585
GCF_000384355	2	1548	1548	1548	100	100	585
GCF_000403315	2	1539	1539	1539	100	100	585
GCF_000403435	2	1533	1538	1535.5	100	100	585
GCF_000403475	2	1538	1542	1540	100	100	585
GCF_000403495	2	1542	1552	1547	100	100	585
GCF_000411175	2	1530	1548	1539	100	100	585
GCF_000412995	2	1546	1577	1561.5	100	100	585
GCF_000413015	2	1543	1577	1560	100	100	585
GCF_000413055	2	1552	1552	1552	100	100	585
GCF_000413435	2	1517	1583	1550	100	100	585
GCF_000420065	2	1552	1552	1552	100	100	585
GCF_000420305	2	1498	1498	1498	100	100	585
GCF_000420545	2	1431	1545	1488	100	100	585
GCF_000421445	2	1528	1569	1548.5	100	100	585
GCF_000421465	2	1528	1538	1533	100	100	585
GCF_000421625	2	1523	1523	1523	100	100	585
GCF_000422345	2	1536	1536	1536	100	100	585
GCF_000422745	2	1529	1529	1529	100	100	585
GCF_000425325	2	1530	1530	1530	100	100	585
GCF_000427095	2	1541	1541	1541	100	100	585
GCF_000427445	2	1491	1491	1491	100	100	585
GCF_000427645	2	1494	1545	1519.5	100	100	585
GCF_000427685	2	1165	1484	1324.5	100	100	585
GCF_000428885	2	1544	1544	1544	100	100	585
GCF_000429065	2	1542	1542	1542	100	100	585
GCF_000429125	2	1532	1532	1532	100	100	585
GCF_000430705	2	1544	1544	1544	100	100	585
GCF_000447675	2	1496	1568	1532	100	100	585
GCF_000470885	2	1520	1521	1520.5	100	100	585
GCF_000473085	2	1490	1490	1490	100	100	585
GCF_000473225	2	1469	1471	1470	100	100	585
GCF_000477435	2	1533	1533	1533	100	100	585
GCF_000478885	2	1518	1556	1537	100	100	585
GCF_000483485	2	1550	1550	1550	100	100	585
GCF_000495255	2	1526	1539	1532.5	100	100	585
GCF_000499765	2	1483	1483	1483	100	100	585
GCF_000499785	2	1483	1530	1506.5	100	100	585
GCF_000504245	2	1482	1538	1510	100	100	585
GCF_000507245	2	1532	1542	1537	100	100	585
GCF_000507845	2	1539	1668	1603.5	100	100	585
GCF_000507865	2	1506	1668	1587	100	100	585
GCF_000510805	2	1027	1537	1282	100	100	585
GCF_000511655	2	1564	1595	1579.5	100	100	585
GCF_000513295	2	1489	1489	1489	100	100	585
GCF_000513315	2	1480	1489	1484.5	100	100	585
GCF_000513435	2	1475	1480	1477.5	100	100	585
GCF_000513775	2	1546	1569	1557.5	100	100	585
GCF_000515315	2	1539	1544	1541.5	100	100	585
GCF_000516535	2	1488	1521	1504.5	100	100	585
GCF_000517565	2	1568	1568	1568	100	100	585
GCF_000517625	2	1473	1568	1520.5	100	100	585
GCF_000518225	2	1505	1505	1505	100	100	585
GCF_000518365	2	1495	1495	1495	100	100	585
GCF_000518985	2	1492	1492	1492	100	100	585
GCF_000519005	2	1492	1532	1512	100	100	585
GCF_000521505	2	1554	1554	1554	100	100	585
GCF_000523275	2	1513	1516	1514.5	100	100	585
GCF_000526175	2	1488	1552	1520	100	100	585
GCF_000526195	2	1488	1661	1574.5	100	100	585
GCF_000526275	2	1470	1470	1470	100	100	585
GCF_000526315	2	1492	1541	1516.5	100	100	585
GCF_000559085	2	1013	1529	1271	100	100	585
GCF_000565215	2	1531	1531	1531	100	100	585
GCF_000565485	2	1575	1575	1575	100	100	585
GCF_000576675	2	1539	1543	1541	100	100	585
GCF_000585395	2	1522	1556	1539	100	100	585
GCF_000590925	2	1471	1532	1501.5	100	100	585
GCF_000612055	2	1538	1538	1538	100	100	585
GCF_000612685	2	1546	1566	1556	100	100	585
GCF_000612885	2	1532	1569	1550.5	100	100	585
GCF_000621005	2	1517	1517	1517	100	100	585
GCF_000621125	2	1534	1534	1534	100	100	585
GCF_000622325	2	1469	1469	1469	100	100	585
GCF_000622345	2	1467	1469	1468	100	100	585
GCF_000622365	2	1465	1467	1466	100	100	585
GCF_000622385	2	1465	1467	1466	100	100	585
GCF_000622405	2	1467	1468	1467.5	100	100	585
GCF_000622425	2	1468	1468	1468	100	100	585
GCF_000626635	2	1530	1530	1530	100	100	585
GCF_000632805	2	1546	1563	1554.5	100	100	585
GCF_000633935	2	1545	1545	1545	100	100	585
GCF_000685015	2	1535	1536	1535.5	100	100	585
GCF_000685355	2	1528	1529	1528.5	100	100	585
GCF_000688035	2	1528	1532	1530	100	100	585
GCF_000688335	2	1525	1526	1525.5	100	100	585
GCF_000702445	2	1481	1481	1481	100	100	585
GCF_000703085	2	1548	1557	1552.5	100	100	585
GCF_000710755	2	1541	1543	1542	100	100	585
GCF_000711195	2	1545	1545	1545	100	100	585
GCF_000711225	2	1535	1536	1535.5	100	100	585
GCF_000711245	2	1410	1544	1477	100	100	585
GCF_000711295	2	1544	1551	1547.5	100	100	585
GCF_000712075	2	1490	1517	1503.5	100	100	585
GCF_000723505	2	1515	1525	1520	100	100	585
GCF_000723565	2	1489	1569	1529	100	100	585
GCF_000724625	2	1514	1554	1534	100	100	585
GCF_000725385	2	1546	1566	1556	100	100	585
GCF_000725425	2	1491	1530	1510.5	100	100	585
GCF_000731955	2	1560	1563	1561.5	100	100	585
GCF_000733775	2	1539	1539	1539	100	100	585
GCF_000733945	2	1531	1552	1541.5	100	100	585
GCF_000735105	2	1435	1523	1479	100	100	585
GCF_000735585	2	1494	1494	1494	100	100	585
GCF_000737575	2	1484	1484	1484	100	100	585
GCF_000737905	2	1538	1551	1544.5	100	100	585
GCF_000737985	2	1546	1551	1548.5	100	100	585
GCF_000738435	2	1470	1470	1470	100	100	585
GCF_000739065	2	1492	1534	1513	100	100	585
GCF_000742835	2	1502	1555	1528.5	100	100	585
GCF_000743705	2	1469	1469	1469	100	100	585
GCF_000744415	2	1539	1565	1552	100	100	585
GCF_000744775	2	1525	1563	1544	100	100	585
GCF_000744885	2	1519	1546	1532.5	100	100	585
GCF_000744955	2	1471	1520	1495.5	100	100	585
GCF_000745065	2	1519	1519	1519	100	100	585
GCF_000745185	2	1506	1528	1517	100	100	585
GCF_000746205	2	1042	1158	1100	100	100	585
GCF_000751535	2	1544	1544	1544	100	100	585
GCF_000752215	2	1532	1568	1550	100	100	585
GCF_000755145	2	1553	1555	1554	100	100	585
GCF_000756305	2	1495	1536	1515.5	100	100	585
GCF_000756715	2	1557	1557	1557	100	100	585
GCF_000757605	2	1514	1514	1514	100	100	585
GCF_000762265	2	1480	1480	1480	100	100	585
GCF_000762855	2	1502	1518	1510	100	100	585
GCF_000762985	2	1535	1535	1535	100	100	585
GCF_000764535	2	1490	1492	1491	100	100	585
GCF_000765905	2	1501	1501	1501	100	100	585
GCF_000766885	2	1351	1526	1438.5	100	100	585
GCF_000767275	2	1515	1515	1515	100	100	585
GCF_000768065	2	1495	1539	1517	100	100	585
GCF_000770795	2	1548	1548	1548	100	100	585
GCF_000785495	2	1452	1523	1487.5	100	100	585
GCF_000789235	2	1528	1528	1528	100	100	585
GCF_000798645	2	1490	1539	1514.5	100	100	585
GCF_000799385	2	1531	1531	1531	100	100	585
GCF_000799465	2	1528	1531	1529.5	100	100	585
GCF_000801315	2	1511	1511	1511	100	100	585
GCF_000814825	2	1518	1518	1518	100	100	585
GCF_000815185	2	1547	1547	1547	100	100	585
GCF_000819565	2	1469	1532	1500.5	100	100	585
GCF_000821265	2	1516	1557	1536.5	100	100	585
GCF_000828075	2	1543	1566	1554.5	100	100	585
GCF_000828715	2	1532	1532	1532	100	100	585
GCF_000828895	2	1532	1543	1537.5	100	100	585
GCF_000828915	2	1533	1543	1538	100	100	585
GCF_000829235	2	1484	1556	1520	100	100	585
GCF_000831385	2	1525	1525	1525	100	100	585
GCF_000876675	2	1496	1522	1509	100	100	585
GCF_000934725	2	1537	1549	1543	100	100	585
GCF_000934745	2	1109	1537	1323	100	100	585
GCF_000934755	2	1109	1560	1334.5	100	100	585
GCF_000950575	2	1545	1545	1545	100	100	585
GCF_000953015	2	1538	1546	1542	100	100	585
GCF_000953195	2	1513	1546	1529.5	100	100	585
GCF_000963865	2	1537	1537	1537	100	100	585
GCF_000968055	2	1523	1536	1529.5	100	100	585
GCF_000968135	2	1502	1523	1512.5	100	100	585
GCF_000969445	2	1492	1492	1492	100	100	585
GCF_000971295	2	1491	1491	1491	100	100	585
GCF_000972495	2	1063	1556	1309.5	100	100	585
GCF_000972765	2	1566	1566	1566	100	100	585
GCF_000973105	2	1530	1531	1530.5	100	100	585
GCF_000974285	2	1530	1571	1550.5	100	100	585
GCF_000981035	2	1499	1544	1521.5	100	100	585
GCF_000986825	2	1529	1529	1529	100	100	585
GCF_001007875	2	1543	1543	1543	100	100	585
GCF_001008165	2	1495	1507	1501	100	100	585
GCF_001010805	2	1495	1536	1515.5	100	100	585
GCF_001020565	2	1538	1538	1538	100	100	585
GCF_001027025	2	1545	1554	1549.5	100	100	585
GCF_001038505	2	1471	1471	1471	100	100	585
GCF_001042695	2	1550	1550	1550	100	100	585
GCF_001046955	2	1469	1469	1469	100	100	585
GCF_001050095	2	1565	1565	1565	100	100	585
GCF_001078055	2	1512	1512	1512	100	100	585
GCF_001182045	2	1545	1545	1545	100	100	585
GCF_001185205	2	1492	1492	1492	100	100	585
GCF_001189535	2	1519	1529	1524	100	100	585
GCF_001190945	2	1517	1531	1524	100	100	585
GCF_001243975	2	1554	1572	1563	100	100	585
GCF_001247745	2	1529	1531	1530	100	100	585
GCF_001260615	2	1526	1526	1526	100	100	585
GCF_001267925	2	1541	1555	1548	100	100	585
GCF_001270295	2	1542	1542	1542	100	100	585
GCF_001278055	2	1558	1558	1558	100	100	585
GCF_001278115	2	1525	1558	1541.5	100	100	585
GCF_001280865	2	1520	1524	1522	100	100	585
GCF_001281405	2	1496	1496	1496	100	100	585
GCF_001281505	2	1530	1535	1532.5	100	100	585
GCF_001282625	2	1543	1543	1543	100	100	585
GCF_001282665	2	1538	1543	1540.5	100	100	585
GCF_001282785	2	1472	1531	1501.5	100	100	585
GCF_001291445	2	1530	1530	1530	100	100	585
GCF_001294535	2	1468	1530	1499	100	100	585
GCF_001298545	2	1532	1532	1532	100	100	585
GCF_001305615	2	1470	1470	1470	100	100	585
GCF_001305965	2	1496	1496	1496	100	100	585
GCF_001306415	2	1531	1531	1531	100	100	585
GCF_001310225	2	1519	1519	1519	100	100	585
GCF_001310255	2	1464	1519	1491.5	100	100	585
GCF_001314225	2	1529	1529	1529	100	100	585
GCF_001375495	2	1540	1540	1540	100	100	585
GCF_001402915	2	1487	1490	1488.5	100	100	585
GCF_001412575	2	1543	1543	1543	100	100	585
GCF_001413925	2	1522	1522	1522	100	100	585
GCF_001413955	2	1522	1528	1525	100	100	585
GCF_001418685	2	1525	1525	1525	100	100	585
GCF_001442515	2	1550	1550	1550	100	100	585
GCF_001442785	2	1550	1550	1550	100	100	585
GCF_001444425	2	1535	1541	1538	100	100	585
GCF_001456025	2	1494	1541	1517.5	100	100	585
GCF_001458355	2	1469	1469	1469	100	100	585
GCF_001458435	2	1469	1469	1469	100	100	585
GCF_001458595	2	1469	1524	1496.5	100	100	585
GCF_001460635	2	1524	1659	1591.5	100	100	585
GCF_000006175	2	1470	1556	1513	100	100	585
GCF_000006625	2	1537	1538	1537.5	100	100	585
GCF_000006685	2	1537	1554	1545.5	100	100	585
GCF_000006725	2	1547	1554	1550.5	100	100	585
GCF_000010325	3	1547	1548	1547.67	100	100	258
GCF_000010525	3	1486	1540	1504	100	100	258
GCF_000010665	3	1531	1553	1545.67	100	100	258
GCF_000011025	3	1535	1570	1546.67	100	100	258
GCF_000006965	3	1484	1535	1501	100	100	258
GCF_000011965	3	1467	1467	1467	100	100	258
GCF_000012605	3	1562	1562	1562	100	100	258
GCF_000013325	3	1472	1487	1482	100	100	258
GCF_000007065	3	1487	1558	1510.67	100	100	258
GCF_000008985	3	1496	1523	1514	100	100	258
GCF_000009085	3	1513	1513	1513	100	100	258
GCF_000008565	3	1502	1510	1504.67	100	100	258
GCF_000009365	3	1543	1543	1543	100	100	258
GCF_000010285	3	1532	1539	1536.67	100	100	258
GCF_000012905	3	1465	1538	1489.33	100	100	258
GCF_000017145	3	1478	1528	1494.67	100	100	258
GCF_000165905	3	1516	1516	1516	100	100	258
GCF_000195715	3	1530	1532	1531.33	100	100	258
GCF_000317935	3	1527	1534	1531.67	100	100	258
GCF_000318015	3	1532	1534	1532.67	100	100	258
GCF_000014865	3	1502	1544	1516	100	100	258
GCF_000015085	3	1520	1520	1520	100	100	258
GCF_000015325	3	1537	1555	1543	100	100	258
GCF_000015765	3	1479	1482	1480	100	100	258
GCF_000016425	3	1488	1523	1511.33	100	100	258
GCF_000013725	3	1483	1548	1504.67	100	100	258
GCF_000014145	3	1526	1526	1526	100	100	258
GCF_000014285	3	1492	1506	1501.33	100	100	258
GCF_000015345	3	1537	1538	1537.67	100	100	258
GCF_000016265	3	1488	1629	1535	100	100	258
GCF_000017225	3	1471	1478	1473.33	100	100	258
GCF_000017465	3	1560	1781	1707.33	100	100	258
GCF_000017585	3	1516	1516	1516	100	100	258
GCF_000017725	3	1514	1562	1530	100	100	258
GCF_000018005	3	1518	1518	1518	100	100	258
GCF_000018265	3	1523	1523	1523	100	100	258
GCF_000019205	3	1518	1532	1522.67	100	100	258
GCF_000019225	3	1518	1540	1532.67	100	100	258
GCF_000019285	3	1537	1540	1538	100	100	258
GCF_000020205	3	1547	1547	1547	100	100	258
GCF_000020225	3	1516	1547	1526.33	100	100	258
GCF_000021965	3	1472	1485	1476.33	100	100	258
GCF_000022305	3	1537	1560	1544.67	100	100	258
GCF_000022905	3	1529	1552	1536.67	100	100	258
GCF_000023025	3	1529	1533	1531.67	100	100	258
GCF_000023145	3	1516	1531	1526	100	100	258
GCF_000023825	3	1453	1526	1501.67	100	100	258
GCF_000023865	3	1517	1530	1525.67	100	100	258
GCF_000024025	3	1523	1541	1529	100	100	258
GCF_000024265	3	1518	1518	1518	100	100	258
GCF_000024965	3	1532	1570	1544.67	100	100	258
GCF_000025345	3	1475	1532	1513	100	100	258
GCF_000025485	3	1531	1532	1531.67	100	100	258
GCF_000025885	3	1484	1540	1521.33	100	100	258
GCF_000054005	3	1493	1496	1494	100	100	258
GCF_000067205	3	1542	1566	1550	100	100	258
GCF_000070465	3	1542	1554	1546	100	100	258
GCF_000092045	3	1484	1502	1490	100	100	258
GCF_000092945	3	1541	1541	1541	100	100	258
GCF_000093025	3	1534	1544	1540.67	100	100	258
GCF_000093145	3	1541	1572	1551.33	100	100	258
GCF_000145235	3	1521	1555	1532.67	100	100	258
GCF_000145255	3	1521	1542	1535	100	100	258
GCF_000147835	3	1496	1533	1508.33	100	100	258
GCF_000164695	3	1536	1536	1536	100	100	258
GCF_000166295	3	1526	1543	1537.33	100	100	258
GCF_000166395	3	1507	1543	1519	100	100	258
GCF_000175215	3	1465	1561	1497	100	100	258
GCF_000178115	3	1504	1529	1512.33	100	100	258
GCF_000183135	3	1531	1547	1536.33	100	100	258
GCF_000190555	3	1504	1504	1504	100	100	258
GCF_000195335	3	1511	1536	1527.67	100	100	258
GCF_000196135	3	1482	1503	1496	100	100	258
GCF_000196675	3	1486	1534	1518	100	100	258
GCF_000198515	3	1534	1539	1537.33	100	100	258
GCF_000198775	3	1535	1539	1536.33	100	100	258
GCF_000203895	3	1468	1525	1487	100	100	258
GCF_000212675	3	1551	1566	1556	100	100	258
GCF_000214175	3	1530	1546	1535.33	100	100	258
GCF_000214725	3	1486	1486	1486	100	100	258
GCF_000215105	3	1531	1540	1534	100	100	258
GCF_000217995	3	1487	1487	1487	100	100	258
GCF_000219045	3	1545	1546	1545.33	100	100	258
GCF_000219105	3	1544	1546	1544.67	100	100	258
GCF_000221045	3	1540	1540	1540	100	100	258
GCF_000226625	3	1551	1551	1551	100	100	258
GCF_000242595	3	1557	1575	1563.33	100	100	258
GCF_000250675	3	1518	1541	1525.67	100	100	258
GCF_000255135	3	1549	1578	1558.67	100	100	258
GCF_000265465	3	1504	1523	1516.67	100	100	258
GCF_000153045	3	1484	1545	1504.33	100	100	258
GCF_000153305	3	1468	1483	1473	100	100	258
GCF_000153705	3	1485	1525	1499	100	100	258
GCF_000158095	3	1486	1486	1486	100	100	258
GCF_000158155	3	1486	1545	1525.33	100	100	258
GCF_000161775	3	1467	1470	1468.67	100	100	258
GCF_000162575	3	1500	1500	1500	100	100	258
GCF_000165835	3	1527	1542	1537	100	100	258
GCF_000169355	3	1486	1520	1508.67	100	100	258
GCF_000170775	3	1472	1520	1488	100	100	258
GCF_000185745	3	1554	1554	1554	100	100	258
GCF_000186345	3	1523	1526	1525	100	100	258
GCF_000204645	3	1482	1537	1518.67	100	100	258
GCF_000214665	3	1535	1566	1545.33	100	100	258
GCF_000224005	3	1530	1530	1530	100	100	258
GCF_000227745	3	1533	1546	1537.33	100	100	258
GCF_000236165	3	1540	1547	1542.33	100	100	258
GCF_000243015	3	1538	1538	1538	100	100	258
GCF_000243215	3	1472	1539	1516.67	100	100	258
GCF_000244975	3	1529	1543	1533.67	100	100	258
GCF_000245795	3	1556	1564	1558.67	100	100	258
GCF_000246855	3	1337	1538	1471	100	100	258
GCF_000250635	3	1524	1586	1544.67	100	100	258
GCF_000253275	3	1496	1516	1509	100	100	258
GCF_000258175	3	1529	1531	1529.67	100	100	258
GCF_000260115	3	1527	1527	1527	100	100	258
GCF_000278115	3	1497	1540	1511.33	100	100	258
GCF_000280015	3	1495	1497	1496.33	100	100	258
GCF_000283575	3	1522	1538	1532.67	100	100	258
GCF_000284035	3	1524	1528	1525.33	100	100	258
GCF_000287615	3	1022	1022	1022	100	100	258
GCF_000295655	3	1522	1522	1522	100	100	258
GCF_000296465	3	1521	1540	1533.67	100	100	258
GCF_000301035	3	1557	1557	1557	100	100	258
GCF_000305785	3	1546	1547	1546.33	100	100	258
GCF_000305935	3	1544	1547	1545	100	100	258
GCF_000306725	3	1481	1481	1481	100	100	258
GCF_000315465	3	1548	1559	1551.67	100	100	258
GCF_000316115	3	1491	1491	1491	100	100	258
GCF_000316665	3	1487	1489	1487.67	100	100	258
GCF_000317025	3	1492	1494	1492.67	100	100	258
GCF_000317125	3	1492	1492	1492	100	100	258
GCF_000317145	3	1488	1492	1489.33	100	100	258
GCF_000319245	3	1542	1556	1546.67	100	100	258
GCF_000330885	3	1487	1487	1487	100	100	258
GCF_000331105	3	1519	1561	1533.33	100	100	258
GCF_000331735	3	1539	1540	1539.67	100	100	258
GCF_000340795	3	1491	1542	1525	100	100	258
GCF_000340825	3	1542	1542	1542	100	100	258
GCF_000340865	3	1542	1542	1542	100	100	258
GCF_000340905	3	1522	1542	1535.33	100	100	258
GCF_000341395	3	1508	1562	1544	100	100	258
GCF_000341735	3	1545	1545	1545	100	100	258
GCF_000350525	3	1530	1530	1530	100	100	258
GCF_000353285	3	1485	1530	1500	100	100	258
GCF_000367205	3	1535	1535	1535	100	100	258
GCF_000371965	3	1468	1505	1480.33	100	100	258
GCF_000372825	3	1490	1490	1490	100	100	258
GCF_000373205	3	1494	1494	1494	100	100	258
GCF_000373485	3	1538	1538	1538	100	100	258
GCF_000374405	3	1463	1531	1486	100	100	258
GCF_000375465	3	1527	1539	1535	100	100	258
GCF_000376885	3	1535	1546	1542.33	100	100	258
GCF_000379125	3	1493	1494	1493.33	100	100	258
GCF_000379545	3	1494	1494	1494	100	100	258
GCF_000381085	3	1552	1552	1552	100	100	258
GCF_000381365	3	1534	1534	1534	100	100	258
GCF_000382185	3	1542	1542	1542	100	100	258
GCF_000383855	3	1537	1545	1542.33	100	100	258
GCF_000383995	3	1474	1523	1506.67	100	100	258
GCF_000384075	3	1529	1573	1543.67	100	100	258
GCF_000384315	3	1525	1561	1537	100	100	258
GCF_000407485	3	1485	1568	1540	100	100	258
GCF_000411155	3	1548	1548	1548	100	100	258
GCF_000413315	3	1531	1552	1538	100	100	258
GCF_000421145	3	1543	1543	1543	100	100	258
GCF_000421825	3	1540	1540	1540	100	100	258
GCF_000423185	3	1490	1490	1490	100	100	258
GCF_000423805	3	1492	1492	1492	100	100	258
GCF_000427625	3	1491	1545	1527	100	100	258
GCF_000427905	3	1540	1540	1540	100	100	258
GCF_000447205	3	1496	1564	1518.67	100	100	258
GCF_000473305	3	1537	1550	1541.33	100	100	258
GCF_000478685	3	1534	1558	1549.33	100	100	258
GCF_000487995	3	1558	1559	1558.33	100	100	258
GCF_000488195	3	1545	1558	1549.33	100	100	258
GCF_000494755	3	1526	1526	1526	100	100	258
GCF_000496595	3	1485	1485	1485	100	100	258
GCF_000505725	3	1008	1532	1357.33	100	100	258
GCF_000511305	3	1531	1531	1531	100	100	258
GCF_000512355	3	1548	1548	1548	100	100	258
GCF_000515275	3	1544	1544	1544	100	100	258
GCF_000520875	3	1484	1484	1484	100	100	258
GCF_000523235	3	1516	1519	1517	100	100	258
GCF_000526215	3	1522	1661	1568.33	100	100	258
GCF_000526415	3	1505	1505	1505	100	100	258
GCF_000526715	3	1551	1551	1551	100	100	258
GCF_000564855	3	1528	1529	1528.33	100	100	258
GCF_000576555	3	1514	1514	1514	100	100	258
GCF_000577275	3	1488	1488	1488	100	100	258
GCF_000583775	3	1518	1518	1518	100	100	258
GCF_000585375	3	1522	1535	1526.33	100	100	258
GCF_000620305	3	1543	1805	1636.67	100	100	258
GCF_000620705	3	1532	1532	1532	100	100	258
GCF_000622165	3	1000	1531	1354	100	100	258
GCF_000661955	3	1547	1547	1547	100	100	258
GCF_000686585	3	1541	1551	1547	100	100	258
GCF_000687935	3	1523	1525	1524	100	100	258
GCF_000699585	3	1536	1537	1536.67	100	100	258
GCF_000702325	3	1554	1554	1554	100	100	258
GCF_000705335	3	1301	1555	1468.33	100	100	258
GCF_000710735	3	1543	1543	1543	100	100	258
GCF_000711305	3	1551	1563	1559	100	100	258
GCF_000715355	3	1540	1542	1541	100	100	258
GCF_000715495	3	1523	1523	1523	100	100	258
GCF_000725405	3	1530	1546	1535.33	100	100	258
GCF_000731315	3	1485	1542	1504	100	100	258
GCF_000733935	3	1531	1552	1545	100	100	258
GCF_000736415	3	1519	1519	1519	100	100	258
GCF_000737595	3	1484	1484	1484	100	100	258
GCF_000737865	3	1538	1538	1538	100	100	258
GCF_000739085	3	1492	1530	1517.33	100	100	258
GCF_000744105	3	1534	1559	1542.33	100	100	258
GCF_000744325	3	1474	1573	1507	100	100	258
GCF_000744465	3	1490	1490	1490	100	100	258
GCF_000744555	3	1533	1533	1533	100	100	258
GCF_000744875	3	1318	1546	1470	100	100	258
GCF_000745515	3	1523	1523	1523	100	100	258
GCF_000747315	3	1528	1528	1528	100	100	258
GCF_000762845	3	1480	1502	1494.67	100	100	258
GCF_000765695	3	1499	1499	1499	100	100	258
GCF_000766805	3	1526	1526	1526	100	100	258
GCF_000767465	3	1495	1515	1501.67	100	100	258
GCF_000799565	3	1526	1528	1526.67	100	100	258
GCF_000815225	3	1540	1547	1542.33	100	100	258
GCF_000816495	3	1557	1589	1578.33	100	100	258
GCF_000817295	3	1484	1583	1550	100	100	258
GCF_000817955	3	1559	1559	1559	100	100	258
GCF_000826085	3	1531	1531	1531	100	100	258
GCF_000832015	3	1541	1574	1552.33	100	100	258
GCF_000934685	3	1521	1521	1521	100	100	258
GCF_000934705	3	1521	1549	1539.67	100	100	258
GCF_000941055	3	1519	1556	1531.33	100	100	258
GCF_000952035	3	1535	1535	1535	100	100	258
GCF_000953635	3	1550	1550	1550	100	100	258
GCF_000960975	3	1483	1489	1485	100	100	258
GCF_000967425	3	1486	1486	1486	100	100	258
GCF_000967805	3	1523	1524	1523.67	100	100	258
GCF_000970085	3	1482	1487	1485.33	100	100	258
GCF_000974425	3	1510	1571	1530.33	100	100	258
GCF_000987835	3	1514	1529	1519	100	100	258
GCF_001007995	3	1507	1507	1507	100	100	258
GCF_001017435	3	1539	1539	1539	100	100	258
GCF_001042635	3	1536	1536	1536	100	100	258
GCF_001043175	3	1547	1651	1581.67	100	100	258
GCF_001190745	3	1516	1517	1516.33	100	100	258
GCF_001262055	3	1555	1555	1555	100	100	258
GCF_001262075	3	1537	1555	1543	100	100	258
GCF_001274635	3	1519	1530	1526.33	100	100	258
GCF_001306465	3	1518	1518	1518	100	100	258
GCF_001307765	3	1471	1545	1495.67	100	100	258
GCF_001314305	3	1529	1547	1541	100	100	258
GCF_001375555	3	1540	1575	1563.33	100	100	258
GCF_001432305	3	1543	1558	1548	100	100	258
GCF_001433395	3	1542	1543	1542.33	100	100	258
GCF_001442535	3	1550	1550	1550	100	100	258
GCF_001443605	3	1535	1550	1540	100	100	258
GCF_000006605	3	1470	1538	1515.33	100	100	258
GCF_000010585	4	1486	1560	1541.5	100	100	137
GCF_000006845	4	1536	1545	1542.75	100	100	137
GCF_000007045	4	1514	1555	1524.25	100	100	137
GCF_000012305	4	1586	1586	1586	100	100	137
GCF_000012425	4	1543	1544	1543.75	100	100	137
GCF_000012545	4	1490	1491	1490.75	100	100	137
GCF_000012685	4	1544	1544	1544	100	100	137
GCF_000012965	4	1525	1558	1533.25	100	100	137
GCF_000007525	4	1530	1542	1533.5	100	100	137
GCF_000008805	4	1510	1544	1535.5	100	100	137
GCF_000007585	4	1542	1544	1542.5	100	100	137
GCF_000007785	4	1522	1545	1527.75	100	100	137
GCF_000009125	4	1483	1545	1529.5	100	100	137
GCF_000009705	4	1489	1519	1497	100	100	137
GCF_000011545	4	1493	1534	1521.5	100	100	137
GCF_000013085	4	1477	1477	1477	100	100	137
GCF_000026745	4	1543	1544	1543.75	100	100	137
GCF_000027165	4	1538	1544	1539.5	100	100	137
GCF_000092025	4	1480	1504	1486	100	100	137
GCF_000014445	4	1560	1560	1560	100	100	137
GCF_000014565	4	1523	1586	1538.75	100	100	137
GCF_000016185	4	1490	1490	1490	100	100	137
GCF_000016285	4	1488	1490	1488.5	100	100	137
GCF_000015045	4	1532	1564	1556	100	100	137
GCF_000016905	4	1572	1582	1574.5	100	100	137
GCF_000017165	4	1470	1562	1493	100	100	137
GCF_000017305	4	1528	1528	1528	100	100	137
GCF_000017405	4	1491	1528	1500.25	100	100	137
GCF_000020485	4	1504	1561	1546.75	100	100	137
GCF_000020685	4	1502	1510	1507.25	100	100	137
GCF_000021725	4	1509	1556	1520.75	100	100	137
GCF_000021865	4	1471	1497	1477.5	100	100	137
GCF_000023125	4	1516	1537	1521.25	100	100	137
GCF_000023285	4	1515	1523	1521	100	100	137
GCF_000024385	4	1526	1539	1535.25	100	100	137
GCF_000024405	4	1528	1538	1530.5	100	100	137
GCF_000024445	4	1528	1542	1538.5	100	100	137
GCF_000025965	4	1547	1549	1547.5	100	100	137
GCF_000026405	4	1526	1559	1550.75	100	100	137
GCF_000061505	4	1531	1545	1541.5	100	100	137
GCF_000067045	4	1499	1550	1511.75	100	100	137
GCF_000067165	4	1499	1567	1549.5	100	100	137
GCF_000072485	4	1542	1547	1545.75	100	100	137
GCF_000092265	4	1522	1542	1537	100	100	137
GCF_000092505	4	1559	1559	1559	100	100	137
GCF_000143625	4	1543	1546	1545.25	100	100	137
GCF_000144675	4	1522	1531	1528.75	100	100	137
GCF_000165465	4	1536	1555	1550.25	100	100	137
GCF_000186385	4	1503	1503	1503	100	100	137
GCF_000189535	4	1527	1532	1530.75	100	100	137
GCF_000192845	4	1524	1539	1527.75	100	100	137
GCF_000196295	4	1551	1580	1558.25	100	100	137
GCF_000196515	4	1493	1555	1508.5	100	100	137
GCF_000236685	4	1548	1549	1548.25	100	100	137
GCF_000242915	4	1020	1520	1395	100	100	137
GCF_000261025	4	1542	1542	1542	100	100	137
GCF_000265405	4	1527	1529	1527.5	100	100	137
GCF_000269565	4	1532	1532	1532	100	100	137
GCF_000270185	4	1554	1556	1555.5	100	100	137
GCF_000154765	4	1469	1528	1483.75	100	100	137
GCF_000163775	4	1553	1553	1553	100	100	137
GCF_000163875	4	1534	1553	1538.75	100	100	137
GCF_000164675	4	1555	1555	1555	100	100	137
GCF_000168975	4	1487	1488	1487.75	100	100	137
GCF_000169035	4	1511	1512	1511.25	100	100	137
GCF_000169175	4	1506	1570	1522	100	100	137
GCF_000179635	4	1518	1561	1528.75	100	100	137
GCF_000196015	4	1539	1539	1539	100	100	137
GCF_000226565	4	1538	1538	1538	100	100	137
GCF_000233695	4	1566	1567	1566.25	100	100	137
GCF_000242255	4	1541	1545	1544	100	100	137
GCF_000242635	4	1512	1527	1523.25	100	100	137
GCF_000264455	4	1512	1512	1512	100	100	137
GCF_000275725	4	1534	1540	1538.5	100	100	137
GCF_000300135	4	1490	1557	1540.25	100	100	137
GCF_000310065	4	1494	1546	1533	100	100	137
GCF_000315525	4	1495	1495	1495	100	100	137
GCF_000316625	4	1489	1490	1489.75	100	100	137
GCF_000317515	4	1492	1493	1492.25	100	100	137
GCF_000325705	4	1528	1528	1528	100	100	137
GCF_000328705	4	1472	1526	1512	100	100	137
GCF_000341345	4	1533	1533	1533	100	100	137
GCF_000347695	4	1496	1541	1529.75	100	100	137
GCF_000374125	4	1535	1535	1535	100	100	137
GCF_000377745	4	1542	1542	1542	100	100	137
GCF_000378345	4	1456	1456	1456	100	100	137
GCF_000385925	4	1556	1560	1559	100	100	137
GCF_000389965	4	1523	1523	1523	100	100	137
GCF_000411555	4	1517	1544	1523.75	100	100	137
GCF_000423345	4	1538	1538	1538	100	100	137
GCF_000423705	4	1492	1492	1492	100	100	137
GCF_000442645	4	1536	1536	1536	100	100	137
GCF_000444995	4	1468	1532	1484	100	100	137
GCF_000445105	4	1322	1495	1445	100	100	137
GCF_000445145	4	1495	1495	1495	100	100	137
GCF_000455605	4	1526	1526	1526	100	100	137
GCF_000463355	4	1552	1561	1558.5	100	100	137
GCF_000468535	4	1537	1538	1537.5	100	100	137
GCF_000471645	4	1541	1541	1541	100	100	137
GCF_000488215	4	1544	1545	1544.25	100	100	137
GCF_000492175	4	1539	1539	1539	100	100	137
GCF_000504285	4	1532	1538	1533.5	100	100	137
GCF_000517125	4	1535	1535	1535	100	100	137
GCF_000526295	4	1470	1541	1523.25	100	100	137
GCF_000526795	4	1517	1538	1522.25	100	100	137
GCF_000585155	4	1519	1519	1519	100	100	137
GCF_000590555	4	1532	1546	1535.75	100	100	137
GCF_000620065	4	1498	1498	1498	100	100	137
GCF_000620225	4	1543	1543	1543	100	100	137
GCF_000621145	4	1534	1561	1554.25	100	100	137
GCF_000626675	4	1530	1537	1535.25	100	100	137
GCF_000686545	4	1541	1541	1541	100	100	137
GCF_000711315	4	1547	1563	1551	100	100	137
GCF_000732945	4	1541	1542	1541.25	100	100	137
GCF_000737515	4	1517	1564	1529	100	100	137
GCF_000739455	4	1529	1530	1529.5	100	100	137
GCF_000744275	4	1523	1565	1533.5	100	100	137
GCF_000745175	4	1506	1506	1506	100	100	137
GCF_000746095	4	1545	1545	1545	100	100	137
GCF_000807215	4	1538	1538	1538	100	100	137
GCF_000826105	4	1531	1548	1543.75	100	100	137
GCF_000826185	4	1530	1557	1536.75	100	100	137
GCF_000831645	4	1555	1574	1569.25	100	100	137
GCF_000938975	4	1533	1533	1533	100	100	137
GCF_000940805	4	1546	1548	1546.5	100	100	137
GCF_000952975	4	1538	1538	1538	100	100	137
GCF_000953215	4	1513	1517	1516	100	100	137
GCF_000953655	4	1547	1550	1547.75	100	100	137
GCF_000967915	4	1535	1544	1537.75	100	100	137
GCF_000980835	4	1543	1543	1543	100	100	137
GCF_001020985	4	1541	1541	1541	100	100	137
GCF_001021045	4	1541	1542	1541.75	100	100	137
GCF_001050135	4	1529	1559	1536.5	100	100	137
GCF_001051995	4	1543	1543	1543	100	100	137
GCF_001274535	4	1519	1519	1519	100	100	137
GCF_001298655	4	1532	1543	1540.25	100	100	137
GCF_001431725	4	1545	1545	1545	100	100	137
GCF_000007105	3	1494	1537	1508.33	99	99	133
GCF_000008485	3	1475	1494	1481.33	99	99	133
GCF_000008345	3	1537	1539	1537.67	99	99	133
GCF_000009805	3	1517	1563	1532.67	99	99	133
GCF_000018545	3	1478	1481	1480	99	99	133
GCF_000023405	3	1523	1541	1529	99	99	133
GCF_000024905	3	1510	1523	1515	99	99	133
GCF_000015365	3	1537	1548	1544.33	99	99	133
GCF_000015565	3	1496	1542	1526.67	99	99	133
GCF_000014725	3	1483	1706	1615	99	99	133
GCF_000019845	3	1495	1535	1508.33	99	99	133
GCF_000021285	3	1543	1582	1569	99	99	133
GCF_000021705	3	1526	1556	1546	99	99	133
GCF_000021825	3	1490	1497	1494.67	99	99	133
GCF_000021945	3	1485	1570	1513.33	99	99	133
GCF_000022205	3	1470	1470	1470	99	99	133
GCF_000022325	3	1537	1547	1543.67	99	99	133
GCF_000023465	3	1533	1558	1541.33	99	99	133
GCF_000023845	3	1517	1526	1520	99	99	133
GCF_000024885	3	1512	1530	1518	99	99	133
GCF_000025325	3	1475	1565	1505	99	99	133
GCF_000025865	3	1484	1526	1498	99	99	133
GCF_000060345	3	1517	1531	1526.33	99	99	133
GCF_000063445	3	1488	1529	1502.33	99	99	133
GCF_000069945	3	1530	1537	1532.33	99	99	133
GCF_000091125	3	1494	1547	1511.67	99	99	133
GCF_000143825	3	1528	1531	1529	99	99	133
GCF_000144645	3	1522	1541	1528.33	99	99	133
GCF_000145315	3	1497	1554	1535	99	99	133
GCF_000146505	3	1501	1501	1501	99	99	133
GCF_000147335	3	1491	1549	1510.33	99	99	133
GCF_000153465	3	1492	1538	1507.33	99	99	133
GCF_000166135	3	1487	1510	1502.33	99	99	133
GCF_000166275	3	1526	1529	1527.33	99	99	133
GCF_000185805	3	1593	1593	1593	99	99	133
GCF_000204155	3	1522	1522	1522	99	99	133
GCF_000212915	3	1518	1539	1532	99	99	133
GCF_000213255	3	1539	1546	1543	99	99	133
GCF_000217715	3	1471	1572	1504.67	99	99	133
GCF_000219725	3	1551	1551	1551	99	99	133
GCF_000230715	3	1472	1548	1497.33	99	99	133
GCF_000230735	3	1472	1473	1472.67	99	99	133
GCF_000253035	3	1546	1548	1546.67	99	99	133
GCF_000255295	3	1540	1549	1543.33	99	99	133
GCF_000265505	3	1523	1534	1530.33	99	99	133
GCF_000153485	3	1525	1553	1534.33	99	99	133
GCF_000154565	3	1521	1528	1525.67	99	99	133
GCF_000154725	3	1494	1529	1517	99	99	133
GCF_000157935	3	1542	1564	1549.33	99	99	133
GCF_000158215	3	1543	1544	1543.67	99	99	133
GCF_000160035	3	1543	1544	1543.33	99	99	133
GCF_000160055	3	1543	1575	1564.33	99	99	133
GCF_000165795	3	1504	1527	1519.33	99	99	133
GCF_000170755	3	1513	1526	1519.67	99	99	133
GCF_000171335	3	1528	1529	1528.33	99	99	133
GCF_000172095	3	1469	1556	1498	99	99	133
GCF_000183665	3	1504	1506	1504.67	99	99	133
GCF_000183725	3	1504	1515	1511.33	99	99	133
GCF_000188015	3	1551	1554	1553	99	99	133
GCF_000195895	3	1489	1577	1518.33	99	99	133
GCF_000244955	3	1543	1578	1554.67	99	99	133
GCF_000245815	3	1337	1557	1483.33	99	99	133
GCF_000260965	3	1538	1543	1540.67	99	99	133
GCF_000284015	3	1528	1551	1535.67	99	99	133
GCF_000284255	3	1519	1537	1531	99	99	133
GCF_000284315	3	1522	1573	1556	99	99	133
GCF_000296815	3	1516	1589	1540.33	99	99	133
GCF_000306255	3	1514	1514	1514	99	99	133
GCF_000306785	3	1481	1528	1512.33	99	99	133
GCF_000315565	3	1490	1492	1491.33	99	99	133
GCF_000316575	3	1483	1493	1489.67	99	99	133
GCF_000317045	3	1490	1492	1491.33	99	99	133
GCF_000317105	3	1485	1492	1489.33	99	99	133
GCF_000317615	3	1489	1533	1503.67	99	99	133
GCF_000317635	3	1489	1495	1491.33	99	99	133
GCF_000317675	3	1488	1495	1491	99	99	133
GCF_000325745	3	1486	1528	1500.33	99	99	133
GCF_000328725	3	1525	1531	1528.67	99	99	133
GCF_000331995	3	1540	1543	1541.33	99	99	133
GCF_000332135	3	1493	1531	1505.67	99	99	133
GCF_000332195	3	1486	1494	1491	99	99	133
GCF_000332295	3	1488	1488	1488	99	99	133
GCF_000344615	3	1542	1542	1542	99	99	133
GCF_000346595	3	1498	1503	1501.33	99	99	133
GCF_000371705	3	1522	1546	1537.33	99	99	133
GCF_000383955	3	1518	1525	1520.67	99	99	133
GCF_000383975	3	1474	1518	1488.67	99	99	133
GCF_000403255	3	1539	1542	1541	99	99	133
GCF_000403355	3	1515	1547	1526.33	99	99	133
GCF_000403375	3	1011	1562	1362.67	99	99	133
GCF_000403415	3	1531	1538	1535.67	99	99	133
GCF_000403455	3	1533	1538	1536.33	99	99	133
GCF_000403845	3	1330	1542	1470.67	99	99	133
GCF_000407505	3	1485	1565	1538.33	99	99	133
GCF_000411375	3	1438	1541	1506.67	99	99	133
GCF_000411515	3	1541	1544	1543	99	99	133
GCF_000421285	3	1569	1585	1574.33	99	99	133
GCF_000427365	3	1541	1541	1541	99	99	133
GCF_000478585	3	1538	1556	1550	99	99	133
GCF_000478905	3	1518	1561	1544.67	99	99	133
GCF_000504145	3	1555	1566	1559.33	99	99	133
GCF_000504205	3	1482	1482	1482	99	99	133
GCF_000510645	3	1527	1528	1527.33	99	99	133
GCF_000516515	3	1488	1488	1488	99	99	133
GCF_000519045	3	1532	1545	1540.67	99	99	133
GCF_000519265	3	1540	1558	1552	99	99	133
GCF_000525635	3	1524	1526	1525.33	99	99	133
GCF_000525655	3	1526	1534	1531.33	99	99	133
GCF_000526355	3	1492	1529	1516.67	99	99	133
GCF_000527095	3	1535	1535	1535	99	99	133
GCF_000687975	3	1504	1553	1536.67	99	99	133
GCF_000688015	3	1528	1553	1536.33	99	99	133
GCF_000702505	3	1521	1558	1533.33	99	99	133
GCF_000703065	3	1541	1557	1551.67	99	99	133
GCF_000759025	3	1524	1524	1524	99	99	133
GCF_000764555	3	1490	1545	1526.67	99	99	133
GCF_000800395	3	1511	1547	1523	99	99	133
GCF_000816845	3	1484	1484	1484	99	99	133
GCF_000828815	3	1532	1558	1549.33	99	99	133
GCF_000955735	3	1543	1547	1544.33	99	99	133
GCF_000969905	3	1486	1489	1488	99	99	133
GCF_000969965	3	1488	1489	1488.33	99	99	133
GCF_000970045	3	1482	1488	1484	99	99	133
GCF_000970265	3	1485	1487	1485.67	99	99	133
GCF_000970285	3	1485	1485	1485	99	99	133
GCF_000973085	3	1530	1566	1542	99	99	133
GCF_001021085	3	1501	1541	1514.33	99	99	133
GCF_001027285	3	1539	1545	1541	99	99	133
GCF_001050475	3	1582	1582	1582	99	99	133
GCF_001189295	3	1557	1569	1565	99	99	133
GCF_001274895	3	1528	1528	1528	99	99	133
GCF_001280565	3	1520	1522	1520.67	99	99	133
GCF_001407835	3	1531	1531	1531	99	99	133
GCF_000012225	2	1539	1539	1539	99	99	63
GCF_000008245	2	1509	1509	1509	99	99	63
GCF_000008645	2	1489	1489	1489	99	99	63
GCF_000011445	2	1525	1527	1526	99	99	63
GCF_000020945	2	1540	1540	1540	99	99	63
GCF_000023225	2	1550	1550	1550	99	99	63
GCF_000063605	2	1550	1550	1550	99	99	63
GCF_000069225	2	1529	1529	1529	99	99	63
GCF_000092865	2	1529	1529	1529	99	99	63
GCF_000143085	2	1549	1553	1551	99	99	63
GCF_000143985	2	1544	1545	1544.5	99	99	63
GCF_000154805	2	1305	1400	1352.5	99	99	63
GCF_000166055	2	1486	1486	1486	99	99	63
GCF_000179595	2	1518	1518	1518	99	99	63
GCF_000183405	2	1554	1554	1554	99	99	63
GCF_000184705	2	1558	1559	1558.5	99	99	63
GCF_000237285	2	1501	1502	1501.5	99	99	63
GCF_000253235	2	1532	1532	1532	99	99	63
GCF_000263195	2	1510	1510	1510	99	99	63
GCF_000265365	2	1531	1532	1531.5	99	99	63
GCF_000153105	2	1520	1604	1562	99	99	63
GCF_000153905	2	1537	1540	1538.5	99	99	63
GCF_000154505	2	1034	1543	1288.5	99	99	63
GCF_000159335	2	1571	1571	1571	99	99	63
GCF_000174435	2	1565	1648	1606.5	99	99	63
GCF_000174755	2	1521	1521	1521	99	99	63
GCF_000175855	2	1489	1489	1489	99	99	63
GCF_000183385	2	1550	1550	1550	99	99	63
GCF_000187895	2	1128	1315	1221.5	99	99	63
GCF_000211855	2	1526	1526	1526	99	99	63
GCF_000218545	2	1525	1526	1525.5	99	99	63
GCF_000225825	2	1529	1529	1529	99	99	63
GCF_000236585	2	1525	1525	1525	99	99	63
GCF_000244515	2	1514	1515	1514.5	99	99	63
GCF_000245055	2	1554	1555	1554.5	99	99	63
GCF_000315445	2	1559	1559	1559	99	99	63
GCF_000331575	2	1463	1504	1483.5	99	99	63
GCF_000334155	2	1531	1550	1540.5	99	99	63
GCF_000348785	2	1528	1528	1528	99	99	63
GCF_000372965	2	1490	1490	1490	99	99	63
GCF_000384965	2	1496	1496	1496	99	99	63
GCF_000385435	2	1496	1497	1496.5	99	99	63
GCF_000403295	2	1539	1539	1539	99	99	63
GCF_000420645	2	1527	1527	1527	99	99	63
GCF_000427405	2	1509	1509	1509	99	99	63
GCF_000526155	2	1552	1552	1552	99	99	63
GCF_000568815	2	1513	1513	1513	99	99	63
GCF_000613185	2	1533	1533	1533	99	99	63
GCF_000622145	2	1000	1470	1235	99	99	63
GCF_000695835	2	1549	1550	1549.5	99	99	63
GCF_000737325	2	1564	1564	1564	99	99	63
GCF_000741215	2	1385	1522	1453.5	99	99	63
GCF_000751975	2	1557	1557	1557	99	99	63
GCF_000763385	2	1274	1489	1381.5	99	99	63
GCF_000797495	2	1539	1540	1539.5	99	99	63
GCF_000828635	2	1545	1545	1545	99	99	63
GCF_000828855	2	1532	1532	1532	99	99	63
GCF_000875755	2	1534	1534	1534	99	99	63
GCF_000964245	2	1535	1535	1535	99	99	63
GCF_000981765	2	1542	1542	1542	99	99	63
GCF_001189495	2	1519	1519	1519	99	99	63
GCF_001280515	2	1522	1522	1522	99	99	63
GCF_001454945	2	1540	1540	1540	99	99	63
GCF_000006765	4	1536	1536	1536	99	99.33	60
GCF_000010185	4	1532	1541	1534.25	99	99.33	60
GCF_000011705	4	1493	1528	1514.25	99	99.33	60
GCF_000011985	4	1552	1572	1567	99	99.33	60
GCF_000016565	4	1546	1547	1546.25	99	99.33	60
GCF_000017005	4	1538	1562	1556	99	99.33	60
GCF_000020025	4	1497	1543	1508.5	99	99.33	60
GCF_000024925	4	1512	1532	1527	99	99.33	60
GCF_000062885	4	1529	1545	1533.25	99	99.33	60
GCF_000091765	4	1530	1574	1563	99	99.33	60
GCF_000091785	4	1545	1574	1552.25	99	99.33	60
GCF_000092245	4	1522	1526	1523	99	99.33	60
GCF_000092365	4	1495	1543	1530.5	99	99.33	60
GCF_000144405	4	1537	1544	1538.75	99	99.33	60
GCF_000166195	4	1510	1529	1524.25	99	99.33	60
GCF_000166415	4	1507	1553	1540.5	99	99.33	60
GCF_000172175	4	1535	1535	1535	99	99.33	60
GCF_000190635	4	1527	1576	1563.5	99	99.33	60
GCF_000196875	4	1549	1559	1551.5	99	99.33	60
GCF_000214785	4	1486	1574	1552	99	99.33	60
GCF_000153725	4	1461	1485	1471	99	99.33	60
GCF_000154305	4	1445	1548	1519.5	99	99.33	60
GCF_000163895	4	1534	1544	1541.5	99	99.33	60
GCF_000172155	4	1469	1545	1526	99	99.33	60
GCF_000176235	4	1532	1563	1554.75	99	99.33	60
GCF_000185705	4	1554	1554	1554	99	99.33	60
GCF_000190735	4	1535	1536	1535.25	99	99.33	60
GCF_000213805	4	1544	1544	1544	99	99.33	60
GCF_000224785	4	1571	1571	1571	99	99.33	60
GCF_000238095	4	1481	1534	1520.75	99	99.33	60
GCF_000270305	4	1511	1543	1535	99	99.33	60
GCF_000273785	4	1498	1534	1525	99	99.33	60
GCF_000297395	4	1189	1521	1437	99	99.33	60
GCF_000317435	4	1489	1532	1500	99	99.33	60
GCF_000317495	4	1492	1508	1496	99	99.33	60
GCF_000317535	4	1490	1492	1490.5	99	99.33	60
GCF_000317835	4	1515	1515	1515	99	99.33	60
GCF_000328685	4	1469	1481	1473.25	99	99.33	60
GCF_000368685	4	1472	1545	1526.75	99	99.33	60
GCF_000368905	4	1086	1544	1429.5	99	99.33	60
GCF_000403395	4	1531	1562	1538.75	99	99.33	60
GCF_000406925	4	1273	1568	1486.75	99	99.33	60
GCF_000422165	4	1574	1574	1574	99	99.33	60
GCF_000427665	4	1484	1494	1486.5	99	99.33	60
GCF_000473145	4	1469	1469	1469	99	99.33	60
GCF_000504165	4	1555	1556	1555.75	99	99.33	60
GCF_000590475	4	1546	1546	1546	99	99.33	60
GCF_000599985	4	1541	1550	1543.25	99	99.33	60
GCF_000600005	4	1541	1548	1546	99	99.33	60
GCF_000763575	4	1274	1666	1568	99	99.33	60
GCF_000807275	4	1537	1538	1537.25	99	99.33	60
GCF_000818015	4	1545	1559	1549	99	99.33	60
GCF_000818035	4	1545	1551	1549.5	99	99.33	60
GCF_000819445	4	1534	1536	1534.5	99	99.33	60
GCF_000820865	4	1338	1558	1502.5	99	99.33	60
GCF_000826145	4	1426	1557	1522	99	99.33	60
GCF_000935065	4	1523	1523	1523	99	99.33	60
GCF_000953135	4	1546	1546	1546	99	99.33	60
GCF_001281465	4	1496	1536	1525.25	99	99.33	60
GCF_001457875	4	1548	1563	1559.25	99	99.33	60
GCF_000010825	5	1501	1501	1501	100	100	55
GCF_000012985	5	1525	1541	1537.8	100	100	55
GCF_000007805	5	1518	1518	1518	100	100	55
GCF_000009225	5	1524	1547	1542.4	100	100	55
GCF_000009545	5	1536	1553	1549.6	100	100	55
GCF_000010105	5	1523	1547	1527.8	100	100	55
GCF_000223375	5	1467	1554	1484.8	100	100	55
GCF_000014025	5	1518	1518	1518	100	100	55
GCF_000018665	5	1521	1541	1537	100	100	55
GCF_000022025	5	1531	1531	1531	100	100	55
GCF_000022685	5	1490	1540	1500	100	100	55
GCF_000023445	5	1543	1558	1555	100	100	55
GCF_000024065	5	1523	1556	1548.2	100	100	55
GCF_000024565	5	1526	1527	1526.2	100	100	55
GCF_000055785	5	1493	1543	1533	100	100	55
GCF_000189775	5	1532	1592	1580	100	100	55
GCF_000213825	5	1544	1554	1552	100	100	55
GCF_000270145	5	1547	1554	1552.6	100	100	55
GCF_000164155	5	1524	1524	1524	100	100	55
GCF_000169455	5	1463	1465	1464.6	100	100	55
GCF_000170735	5	1465	1513	1503.4	100	100	55
GCF_000182745	5	1497	1497	1497	100	100	55
GCF_000187975	5	1128	1564	1404.2	100	100	55
GCF_000188055	5	1554	1556	1555.6	100	100	55
GCF_000196235	5	1526	1533	1531.6	100	100	55
GCF_000240075	5	1520	1520	1520	100	100	55
GCF_000242335	5	1540	1545	1541	100	100	55
GCF_000269945	5	1554	1554	1554	100	100	55
GCF_000273175	5	1534	1534	1534	100	100	55
GCF_000283555	5	1495	1522	1516.6	100	100	55
GCF_000284235	5	1519	1519	1519	100	100	55
GCF_000297025	5	1572	1572	1572	100	100	55
GCF_000300815	5	1529	1529	1529	100	100	55
GCF_000311765	5	1489	1489	1489	100	100	55
GCF_000316645	5	1489	1490	1489.2	100	100	55
GCF_000368825	5	1544	1544	1544	100	100	55
GCF_000412695	5	1544	1546	1545.6	100	100	55
GCF_000418365	5	1536	1536	1536	100	100	55
GCF_000473205	5	1469	1469	1469	100	100	55
GCF_000495935	5	1522	1522	1522	100	100	55
GCF_000511355	5	1473	1531	1484.6	100	100	55
GCF_000513535	5	1546	1556	1550	100	100	55
GCF_000527155	5	1535	1546	1543.8	100	100	55
GCF_000550765	5	1495	1495	1495	100	100	55
GCF_000550805	5	1531	1534	1531.6	100	100	55
GCF_000583045	5	1492	1492	1492	100	100	55
GCF_000687915	5	1518	1525	1523.2	100	100	55
GCF_000758165	5	1541	1541	1541	100	100	55
GCF_000818395	5	1536	1536	1536	100	100	55
GCF_000829905	5	1531	1531	1531	100	100	55
GCF_000993785	5	1514	1535	1530.8	100	100	55
GCF_001005215	5	1548	1548	1548	100	100	55
GCF_001021065	5	1541	1542	1541.2	100	100	55
GCF_001267175	5	1555	1555	1555	100	100	55
GCF_001303875	5	1470	1525	1481	100	100	55
GCF_000012665	4	1544	1562	1548.5	99	99	44
GCF_000012865	4	1542	1582	1571.75	99	99	44
GCF_000014205	4	1551	1557	1552.5	99	99	44
GCF_000015865	4	1482	1535	1521.75	99	99	44
GCF_000020005	4	1543	1543	1543	99	99	44
GCF_000020725	4	1507	1561	1547.5	99	99	44
GCF_000024105	4	1529	1562	1538	99	99	44
GCF_000024945	4	1532	1570	1560	99	99	44
GCF_000025645	4	1472	1603	1570.25	99	99	44
GCF_000025925	4	1533	1557	1539	99	99	44
GCF_000147355	4	1491	1522	1514.25	99	99	44
GCF_000147695	4	1545	1608	1561.75	99	99	44
GCF_000175115	4	1561	1561	1561	99	99	44
GCF_000180175	4	1536	1550	1544.5	99	99	44
GCF_000190595	4	1527	1541	1530.5	99	99	44
GCF_000193205	4	1546	1555	1552.75	99	99	44
GCF_000208405	4	1562	1562	1562	99	99	44
GCF_000218235	4	1487	1539	1523.5	99	99	44
GCF_000237995	4	1502	1588	1566.5	99	99	44
GCF_000238055	4	1531	1588	1546	99	99	44
GCF_000153025	4	1534	1545	1542.25	99	99	44
GCF_000154425	4	1298	1528	1461.75	99	99	44
GCF_000154445	4	1298	1512	1458.5	99	99	44
GCF_000160115	4	1542	1543	1542.25	99	99	44
GCF_000190435	4	1540	1546	1542	99	99	44
GCF_000190535	4	1536	1540	1537	99	99	44
GCF_000195275	4	1577	1577	1577	99	99	44
GCF_000196275	4	1513	1533	1518	99	99	44
GCF_000221605	4	1533	1568	1559	99	99	44
GCF_000237365	4	1490	1649	1531.25	99	99	44
GCF_000296385	4	1441	1541	1516	99	99	44
GCF_000317695	4	1490	1495	1491.75	99	99	44
GCF_000364225	4	1437	1541	1513	99	99	44
GCF_000368625	4	1545	1547	1545.5	99	99	44
GCF_000369505	4	1545	1585	1574.5	99	99	44
GCF_000407165	4	1273	1566	1492.75	99	99	44
GCF_000407565	4	1568	1568	1568	99	99	44
GCF_000411355	4	1369	1539	1469	99	99	44
GCF_000413895	4	1531	1583	1570	99	99	44
GCF_000454065	4	1288	1593	1431	99	99	44
GCF_000463505	4	1560	1562	1560.75	99	99	44
GCF_000550785	4	1495	1534	1524.25	99	99	44
GCF_000686925	4	1540	1540	1540	99	99	44
GCF_000751675	4	1515	1519	1518	99	99	44
GCF_000007345	3	1487	1487	1487	99	99.33	39
GCF_000015885	3	1546	1546	1546	99	99.33	39
GCF_000020645	3	1502	1502	1502	99	99.33	39
GCF_000025625	3	1472	1472	1472	99	99.33	39
GCF_000143225	3	1543	1544	1543.33	99	99.33	39
GCF_000177635	3	1529	1529	1529	99	99.33	39
GCF_000212355	3	1530	1533	1531.67	99	99.33	39
GCF_000222485	3	1532	1532	1532	99	99.33	39
GCF_000233775	3	1538	1539	1538.33	99	99.33	39
GCF_000247715	3	1531	1532	1531.67	99	99.33	39
GCF_000171775	3	1506	1506	1506	99	99.33	39
GCF_000173615	3	1525	1525	1525	99	99.33	39
GCF_000173915	3	1560	1561	1560.33	99	99.33	39
GCF_000204335	3	1561	1561	1561	99	99.33	39
GCF_000208385	3	1534	1534	1534	99	99.33	39
GCF_000221565	3	1533	1533	1533	99	99.33	39
GCF_000230275	3	1565	1565	1565	99	99.33	39
GCF_000237825	3	1526	1526	1526	99	99.33	39
GCF_000296445	3	1521	1521	1521	99	99.33	39
GCF_000330705	3	1557	1558	1557.67	99	99.33	39
GCF_000341895	3	1553	1553	1553	99	99.33	39
GCF_000355905	3	1524	1525	1524.67	99	99.33	39
GCF_000478565	3	1538	1538	1538	99	99.33	39
GCF_000612485	3	1542	1543	1542.67	99	99.33	39
GCF_000621525	3	1269	1270	1269.67	99	99.33	39
GCF_000686125	3	1518	1518	1518	99	99.33	39
GCF_000688115	3	1546	1546	1546	99	99.33	39
GCF_000724605	3	1554	1554	1554	99	99.33	39
GCF_000733925	3	1531	1531	1531	99	99.33	39
GCF_000741175	3	1529	1533	1531.33	99	99.33	39
GCF_000743945	3	1559	1559	1559	99	99.33	39
GCF_000827125	3	1566	1566	1566	99	99.33	39
GCF_000828515	3	1539	1546	1543.67	99	99.33	39
GCF_000966245	3	1534	1538	1535.33	99	99.33	39
GCF_001263175	3	1560	1560	1560	99	99.33	39
GCF_001275345	3	1535	1535	1535	99	99.33	39
GCF_001299455	3	1532	1532	1532	99	99.33	39
GCF_001302585	3	1525	1525	1525	99	99.33	39
GCF_001402875	3	1490	1490	1490	99	99.33	39
GCF_000010605	6	1532	1560	1536.67	100	100	30
GCF_000007945	6	1545	1555	1546.67	100	100	30
GCF_000008065	6	1584	1584	1584	100	100	30
GCF_000009765	6	1532	1552	1535.33	100	100	30
GCF_000027305	6	1538	1549	1547.17	100	100	30
GCF_000013645	6	1534	1542	1535.33	100	100	30
GCF_000014925	6	1532	1549	1534.83	100	100	30
GCF_000017245	6	1471	1554	1539.83	100	100	30
GCF_000021045	6	1543	1545	1543.33	100	100	30
GCF_000024865	6	1524	1530	1529	100	100	30
GCF_000091305	6	1494	1532	1525.67	100	100	30
GCF_000092385	6	1532	1543	1534.17	100	100	30
GCF_000148725	6	1485	1558	1497.17	100	100	30
GCF_000209675	6	1540	1562	1543.67	100	100	30
GCF_000179395	6	1526	1526	1526	100	100	30
GCF_000270205	6	1524	1554	1529	100	100	30
GCF_000349325	6	1532	1532	1532	100	100	30
GCF_000376645	6	1535	1545	1542.67	100	100	30
GCF_000442905	6	1069	1553	1469.5	100	100	30
GCF_000444875	6	1532	1532	1532	100	100	30
GCF_000497445	6	1532	1532	1532	100	100	30
GCF_000739045	6	1534	1534	1534	100	100	30
GCF_000744255	6	1527	1565	1558.67	100	100	30
GCF_000745345	6	1531	1536	1531.83	100	100	30
GCF_000746525	6	1547	1547	1547	100	100	30
GCF_000761215	6	1532	1547	1534.5	100	100	30
GCF_000785535	6	1523	1544	1540.5	100	100	30
GCF_001244545	6	1531	1531	1531	100	100	30
GCF_001281115	6	1534	1534	1534	100	100	30
GCF_001281315	6	1534	1543	1540.83	100	100	30
GCF_000007645	5	1554	1554	1554	99	99	28
GCF_000011065	5	1380	1483	1462	98	99	28
GCF_000009405	5	1543	1557	1554	99	99	28
GCF_000009865	5	1539	1556	1552.6	99	99	28
GCF_000010145	5	1558	1585	1579.6	99	99	28
GCF_000012245	5	1538	1542	1538.8	99	99	28
GCF_000014465	5	1574	1575	1574.8	99	99	28
GCF_000019405	5	1488	1544	1532.8	99	99	28
GCF_000020605	5	1538	1544	1542.8	99	99	28
GCF_000092905	5	1529	1547	1542.8	99	99	28
GCF_000146185	5	1540	1602	1552.6	99	99	28
GCF_000179675	5	1518	1537	1533	99	99	28
GCF_000219805	5	1551	1591	1583	99	99	28
GCF_000157355	5	1532	1564	1557.6	99	99	28
GCF_000242235	5	1524	1542	1537.8	99	99	28
GCF_000247605	5	1529	1588	1543.8	99	99	28
GCF_000283615	5	1563	1563	1563	99	99	28
GCF_000371425	5	1549	1549	1549	99	99	28
GCF_000403335	5	1529	1551	1542.6	99	99	28
GCF_000407365	5	1568	1568	1568	99	99	28
GCF_000419525	5	1542	1542	1542	99	99	28
GCF_000512915	5	1541	1577	1548.2	99	99	28
GCF_000526375	5	1376	1529	1497.2	99	99	28
GCF_000526735	5	1538	1551	1540.6	99	99	28
GCF_000585315	5	1542	1542	1542	99	99	28
GCF_000702525	5	1521	1542	1537.8	99	99	28
GCF_000819545	5	1532	1539	1535	99	99	28
GCF_000831485	5	1525	1555	1548.6	98	99	28
GCF_000196855	4	1559	1559	1559	99	99.5	17
GCF_000156335	4	1471	1471	1471	99	99.5	17
GCF_000156615	4	1530	1530	1530	99	99.5	17
GCF_000307375	4	1542	1542	1542	99	99.5	17
GCF_000320365	4	1539	1539	1539	99	99.5	17
GCF_000355675	4	1544	1544	1544	99	99.5	17
GCF_000364165	4	1533	1533	1533	99	99.5	17
GCF_000482545	4	1536	1536	1536	99	99.5	17
GCF_000512895	4	1576	1577	1576.5	99	99.5	17
GCF_000689415	4	1545	1545	1545	99	99.5	17
GCF_000722635	4	1550	1552	1550.5	99	99.5	17
GCF_000723465	4	1515	1516	1515.25	99	99.5	17
GCF_000766795	4	1526	1526	1526	99	99.5	17
GCF_000835165	4	1527	1527	1527	99	99.5	17
GCF_000973725	4	1530	1530	1530	99	99.5	17
GCF_000981525	4	1554	1554	1554	99	99.5	17
GCF_001039265	4	1475	1483	1479.5	99	99.5	17
GCF_000012405	4	1543	1543	1543	99	99.17	16
GCF_000008465	4	1557	1558	1557.5	99	99.17	16
GCF_000196835	4	1459	1459	1459	99	99.17	16
GCF_000013445	4	1475	1479	1478	99	99.17	16
GCF_000153185	4	1537	1539	1538.25	99	99.17	16
GCF_000176155	4	1553	1568	1564.25	99	99.17	16
GCF_000193395	4	1537	1537	1537	99	99.17	16
GCF_000225345	4	1540	1540	1540	99	99.17	16
GCF_000155555	4	1486	1492	1490.5	99	99.17	16
GCF_000262545	4	1535	1537	1535.5	99	99.17	16
GCF_000307105	4	1569	1569	1569	99	99.17	16
GCF_000526935	4	1555	1555	1555	99	99.17	16
GCF_000767055	4	1535	1535	1535	99	99.17	16
GCF_000829395	4	1586	1586	1586	99	99.17	16
GCF_001183965	4	1560	1561	1560.5	99	99.17	16
GCF_001263755	4	1521	1523	1522	99	99.17	16
GCF_000012265	5	1502	1549	1539.6	99	99.5	16
GCF_000007465	5	1552	1560	1553.6	99	99.5	16
GCF_000009285	5	1539	1547	1540.6	99	99.5	16
GCF_000016885	5	1582	1585	1582.6	99	99.5	16
GCF_000019945	5	1490	1570	1506	99	99.5	16
GCF_000023245	5	1527	1550	1531.8	99	99.5	16
GCF_000026605	5	1561	1579	1564.6	99	99.5	16
GCF_000144695	5	1531	1541	1539	99	99.5	16
GCF_000195815	5	1530	1573	1538.6	99	99.5	16
GCF_000215085	5	1540	1546	1541.2	99	99.5	16
GCF_000154845	5	1070	1539	1442.4	99	99.5	16
GCF_000187995	5	1201	1551	1480.8	99	99.5	16
GCF_000188035	5	1553	1555	1554	99	99.5	16
GCF_000317855	5	1515	1560	1548.8	99	99.5	16
GCF_000332735	5	1498	1558	1546	99	99.5	16
GCF_000378405	5	1456	1542	1524.8	99	99.5	16
GCF_000007265	7	1491	1551	1542.43	100	100	15
GCF_000012005	7	1542	1572	1546.29	100	100	15
GCF_000021025	7	1545	1545	1545	100	100	15
GCF_000022085	7	1492	1658	1515.71	100	100	15
GCF_000270085	7	1530	1547	1544.57	100	100	15
GCF_000259175	7	1545	1545	1545	100	100	15
GCF_000283495	7	1568	1568	1568	100	100	15
GCF_000317595	7	1495	1533	1522.43	100	100	15
GCF_000340375	7	1455	1552	1499.57	100	100	15
GCF_000367925	7	1583	1583	1583	100	100	15
GCF_000463345	7	1526	1552	1548.29	100	100	15
GCF_000488275	7	1544	1545	1544.86	100	100	15
GCF_000752095	7	1532	1555	1535.29	100	100	15
GCF_000830005	7	1531	1532	1531.86	100	100	15
GCF_000011305	5	1530	1568	1537.8	99	99.17	14
GCF_000007325	5	1502	1539	1509.4	99	99.17	14
GCF_000014525	5	1551	1574	1569.4	99	99.17	14
GCF_000203855	5	1528	1571	1562.4	99	99.17	14
GCF_000014505	5	1560	1587	1581	99	99.17	14
GCF_000092985	5	1534	1541	1539	99	99.17	14
GCF_000331025	5	1533	1561	1555.4	99	99.17	14
GCF_000349945	5	1545	1545	1545	99	99.17	14
GCF_000517085	5	1292	1533	1484.8	99	99.17	14
GCF_000585335	5	1524	1542	1528.6	99	99.17	14
GCF_000585355	5	1527	1535	1533.4	99	99.17	14
GCF_001282725	5	1472	1532	1520	99	99.17	14
GCF_001433715	5	1540	1542	1540.4	99	99.17	14
GCF_001457815	5	1522	1548	1542.8	99	99.17	14
GCF_000006865	6	1545	1548	1547.5	99	99.6	13
GCF_000009065	6	1489	1545	1498.33	99	99	13
GCF_000009925	6	1537	1587	1545.33	99	99.1	13
GCF_000009905	6	1556	1576	1572.67	99	99	13
GCF_000010125	6	1523	1558	1552.17	99	99.1	13
GCF_000064305	6	1500	1524	1504	99	99.1	13
GCF_000174395	6	1516	1549	1542.33	99	99.1	13
GCF_000016825	6	1585	1585	1585	99	99	13
GCF_000021885	6	1471	1554	1540.17	99	99.1	13
GCF_000024005	6	1481	1541	1531	99	99.1	13
GCF_000024285	6	1518	1545	1540.5	99	99	13
GCF_000025085	6	1505	1556	1547.5	99	99	13
GCF_000144625	6	1465	1541	1528.33	99	99.1	13
GCF_000147815	6	1533	1537	1533.83	99	99.6	13
GCF_000169235	6	1307	1542	1502.83	99	99	13
GCF_000196795	6	1545	1556	1548.33	99	99.6	13
GCF_000185885	6	1554	1557	1556.33	99	99.1	13
GCF_000224985	6	1571	1572	1571.83	99	99.1	13
GCF_000237085	6	1525	1649	1628.33	99	99.6	13
GCF_000271405	6	1563	1575	1569.17	99	99.1	13
GCF_000299355	6	1535	1565	1540.17	99	99.1	13
GCF_000347635	6	1541	1544	1542.17	99	99.6	13
GCF_000368565	6	1213	1590	1512.5	99	99.1	13
GCF_000371785	6	1544	1564	1560.67	99	99.6	13
GCF_000384175	6	1477	1568	1530.5	99	99.6	13
GCF_000407185	6	1566	1568	1567.67	99	99.1	13
GCF_000407605	6	1565	1569	1566.33	99	99.6	13
GCF_000526995	6	1542	1542	1542	99	99	13
GCF_000620845	6	1568	1568	1568	99	99	13
GCF_000688655	6	1427	1546	1523.5	99	99	13
GCF_000696485	6	1523	1542	1538.83	99	99.6	13
GCF_000702485	6	1558	1558	1558	99	99	13
GCF_000710775	6	1541	1552	1550.17	99	99.6	13
GCF_000711235	6	1410	1538	1515.17	99	99.6	13
GCF_000745265	6	1528	1536	1534.67	99	99	13
GCF_000829415	6	1546	1586	1552.67	99	99.6	13
GCF_001042715	6	1538	1652	1596.5	98	99	13
GCF_001188915	6	1556	1558	1557	99	99.6	13
GCF_000005845	7	1531	1542	1540.43	99	99.07	11
GCF_000011645	7	1544	1557	1554	99	99.07	11
GCF_000093085	7	1562	1572	1570.57	99	99.07	11
GCF_000184325	7	1515	1563	1555.43	99	99.07	11
GCF_000196155	7	1539	1556	1551.86	99	99.07	11
GCF_000225325	7	1572	1587	1584.57	99	99.07	11
GCF_000526495	7	1505	1650	1629	99	99.07	11
GCF_000703165	7	1522	1555	1550.29	99	99.07	11
GCF_000759475	7	1546	1550	1548.14	99	99.07	11
GCF_001191005	7	1531	1540	1538.71	99	99.07	11
GCF_001403635	7	1509	1519	1517.57	99	99.07	11
GCF_000011825	6	1547	1555	1553.67	99	99.3	10
GCF_000020045	6	1497	1534	1527.83	99	99.3	10
GCF_000213055	6	1526	1535	1533.5	99	99.3	10
GCF_000307165	6	1569	1576	1574.83	99	99.3	10
GCF_000368025	6	1090	1583	1323.67	99	99.3	10
GCF_000407545	6	1565	1568	1567.5	99	99.3	10
GCF_000407585	6	1568	1569	1568.67	99	99.3	10
GCF_000688375	6	1302	1536	1495.33	99	99.3	10
GCF_000750535	6	1530	1585	1572.33	99	99.3	10
GCF_000816085	6	1540	1557	1554.17	99	99.3	10
GCF_000012845	7	1538	1542	1540.57	99	99.27	9
GCF_000018085	7	1548	1550	1548.29	99	99.27	9
GCF_000025945	7	1533	1550	1547	99	99.27	9
GCF_000027225	7	1522	1555	1549.71	99	99.27	9
GCF_000196615	7	1549	1550	1549.14	99	99.27	9
GCF_000383915	7	1513	1545	1524.43	99	99.27	9
GCF_000757785	7	1514	1556	1550	99	99.27	9
GCF_001420915	7	1541	1556	1545.29	99	99.27	9
GCF_001432245	7	1545	1558	1556.14	99	99.27	9
GCF_000010425	5	1537	1542	1539.8	99	99.3	8
GCF_000152245	5	1528	1528	1528	99	99.3	8
GCF_000189415	5	1526	1527	1526.4	99	99.3	8
GCF_000242435	5	1575	1575	1575	99	99.3	8
GCF_000161755	5	1464	1467	1466.4	99	99.3	8
GCF_000312705	5	1490	1490	1490	99	99.3	8
GCF_000371625	5	1522	1524	1522.4	99	99.3	8
GCF_000756005	5	1536	1536	1536	99	99.3	8
GCF_000013425	5	1555	1557	1555.6	99	99.1	7
GCF_000195755	5	1541	1541	1541	99	99.1	7
GCF_000186265	5	1526	1526	1526	99	99.1	7
GCF_000227705	5	1615	1615	1615	99	99.1	7
GCF_000298115	5	1584	1584	1584	99	99.1	7
GCF_000331305	5	1486	1488	1487.2	99	99.1	7
GCF_000340565	5	1326	1491	1458	99	99.1	7
GCF_000007625	6	1519	1519	1519	99	99.2	7
GCF_000009485	6	1536	1557	1539.5	99	99.2	7
GCF_000016645	6	1520	1520	1520	99	99.2	7
GCF_000019365	6	1488	1537	1496.67	99	99.2	7
GCF_000317975	6	1566	1570	1568.33	99	99.2	7
GCF_000730685	6	1542	1542	1542	99	99.2	7
GCF_000744375	6	1474	1565	1549.83	99	99.2	7
GCF_000009745	9	1492	1554	1546.44	99	99.25	7
GCF_000146165	9	1509	1534	1531.22	99	99.25	7
GCF_000019905	9	1495	1570	1561.67	99	99.25	7
GCF_000145275	9	1520	1542	1522.44	99	99.25	7
GCF_000368765	9	1004	1544	1476	99	99.25	7
GCF_000968375	9	1518	1545	1521.11	99	99.25	7
GCF_001244735	9	1422	1670	1551.11	99	99.25	7
GCF_000014225	5	1538	1538	1538	99	99.4	6
GCF_000022645	5	1540	1540	1540	99	99.6	6
GCF_000172975	5	1536	1536	1536	99	99.4	6
GCF_000252445	5	1509	1509	1509	99	99.6	6
GCF_000294515	5	1445	1541	1521.8	99	99.6	6
GCF_000328625	5	1545	1546	1545.2	99	99.6	6
GCF_000723905	5	1557	1557	1557	99	99.4	6
GCF_000732725	5	1540	1543	1542.4	99	99.4	6
GCF_000821085	5	1557	1557	1557	99	99.6	6
GCF_000967895	5	1544	1544	1544	99	99.6	6
GCF_001297705	5	1086	1086	1086	99	99.4	6
GCF_000006785	6	1335	1336	1335.17	99	99.4	6
GCF_000007745	6	1545	1547	1545.67	99	99.4	6
GCF_000176115	6	1532	1537	1532.83	99	99.4	6
GCF_000210895	6	1546	1546	1546	99	99.4	6
GCF_000245355	6	1532	1532	1532	99	99.4	6
GCF_000612865	6	1521	1569	1561	99	99.4	6
GCF_000012825	7	1538	1548	1539.43	99	99	6
GCF_000009345	7	1489	1502	1490.86	99	99.67	6
GCF_000009825	7	1517	1555	1548.14	99	99	6
GCF_000023605	7	1548	1553	1551.43	99	99.67	6
GCF_000026065	7	1580	1580	1580	99	99.05	6
GCF_000026105	7	1538	1547	1545.71	99	99.67	6
GCF_000091565	7	1547	1566	1550.43	99	99	6
GCF_000147055	7	1549	1549	1549	99	99.05	6
GCF_000243075	7	1552	1554	1553	99	99.05	6
GCF_000252955	7	1548	1549	1548.43	99	99	6
GCF_000284095	7	1565	1658	1605.43	99	99	6
GCF_000284515	7	1571	1571	1571	99	99.05	6
GCF_000359525	7	1525	1533	1531.86	99	99.67	6
GCF_000478605	7	1534	1556	1537.14	99	99.67	6
GCF_000527175	7	1545	1546	1545.14	99	99.67	6
GCF_000632515	7	1562	1563	1562.43	99	99.05	6
GCF_000702945	7	1544	1562	1546.57	99	99	6
GCF_001026985	7	1554	1554	1554	99	99.05	6
GCF_000006745	8	1534	1542	1536	99	99.14	6
GCF_000648515	8	1554	1554	1554	99	99.14	6
GCF_000712055	8	1513	1518	1516.25	99	99.14	6
GCF_001278705	8	1558	1558	1558	99	99.14	6
GCF_001278755	8	1558	1559	1558.88	99	99.14	6
GCF_001455325	8	1540	1543	1541.62	99	99.14	6
GCF_000018865	3	1474	1481	1478.33	98	98	5
GCF_000016545	3	1517	1548	1537.33	98	98	5
GCF_000154525	3	1416	1543	1493.33	98	98	5
GCF_000218405	3	1535	1540	1538.33	98	98	5
GCF_001299475	3	1532	1536	1534.67	98	98	5
GCF_000011325	6	1524	1525	1524.17	99	99.07	5
GCF_000019725	6	1488	1488	1488	99	99.07	5
GCF_000145035	6	1555	1555	1555	99	99.07	5
GCF_000217675	6	1558	1572	1565	99	99.07	5
GCF_000761155	6	1547	1547	1547	99	99.07	5
GCF_000300455	7	1552	1552	1552	99	99.19	5
GCF_000335815	7	1538	1538	1538	99	99.19	5
GCF_000695235	7	1534	1535	1534.86	99	99.19	5
GCF_000800255	7	1075	1547	1479.43	99	99.19	5
GCF_000832305	7	1536	1536	1536	99	99.19	5
GCF_000007705	8	1546	1546	1546	100	100	5
GCF_000013765	8	1497	1546	1539.38	99	99.05	5
GCF_000018685	8	1536	1541	1537.25	99	99.05	5
GCF_000493735	8	1539	1573	1568.75	99	99.05	5
GCF_000577895	8	1524	1524	1524	100	100	5
GCF_000599885	8	1550	1550	1550	100	100	5
GCF_000744815	8	1522	1528	1522.75	100	100	5
GCF_000747525	8	1530	1556	1533.25	98	99.05	5
GCF_000752035	8	1430	1557	1540	99	99.05	5
GCF_000753355	8	1515	1517	1516.25	100	100	5
GCF_000009685	10	1490	1520	1516.3	99	99	5
GCF_000019165	10	1493	1538	1528.8	98	99	5
GCF_000169195	10	1506	1572	1554.2	99	99	5
GCF_000179615	10	1477	1562	1553.3	99	99	5
GCF_000445995	10	1563	1565	1563.8	99	99	5
GCF_000315365	2	1547	1584	1565.5	98	98	4
GCF_000332415	2	1517	1519	1518	98	98	4
GCF_000380225	2	1492	1493	1492.5	98	98	4
GCF_000559065	2	1013	1490	1251.5	79	79	4
GCF_000876225	2	1522	1522	1522	98	98	4
GCF_001247715	2	1474	1531	1502.5	79	79	4
GCF_001421325	2	1417	1495	1456	79	79	4
GCF_001426945	2	1026	1496	1261	79	79	4
GCF_000197735	6	1534	1534	1534	99	99.67	4
GCF_000284295	6	1522	1523	1522.17	99	99.67	4
GCF_000300095	6	1533	1536	1535.5	99	99.67	4
GCF_000347595	6	1544	1544	1544	99	99.67	4
GCF_000006925	7	1335	1542	1512.29	99	99.4	4
GCF_000007565	7	1518	1558	1523.71	99	99.13	4
GCF_000017665	7	1487	1553	1543.57	99	99.13	4
GCF_000069965	7	1530	1554	1550.57	99	99.13	4
GCF_000283875	7	1490	1551	1542.29	99	99.4	4
GCF_000331005	7	1474	1533	1518	99	99.4	4
GCF_000368045	7	1090	1545	1432.57	99	99.13	4
GCF_000384195	7	1535	1535	1535	99	99.4	4
GCF_000215745	8	1554	1571	1556.25	99	99.19	4
GCF_000240185	8	1467	1527	1519.25	99	99.19	4
GCF_000016065	8	1546	1550	1549.38	99	99.48	4
GCF_000019045	8	1559	1561	1560.12	99	99.04	4
GCF_000165505	8	1531	1550	1533.38	99	99.19	4
GCF_000178855	8	1482	1483	1482.38	99	99.04	4
GCF_000195575	8	1536	1573	1568.38	99	99.48	4
GCF_000242455	8	1512	1540	1515.5	99	99.48	4
GCF_000597785	8	1553	1553	1553	99	99.04	4
GCF_000744115	8	1534	1573	1568.12	99	99.19	4
GCF_001262605	8	1520	1521	1520.62	99	99.04	4
GCF_001282685	8	1152	1538	1468	99	99.48	4
GCF_000056065	9	1555	1573	1570.22	99	99.04	4
GCF_000271665	9	1568	1668	1600.56	99	99.07	4
GCF_000473245	9	1471	1555	1545	99	99.07	4
GCF_000702605	9	1567	1571	1569.78	99	99.04	4
GCF_000703125	9	1522	1548	1524.89	99	99.07	4
GCF_000724485	9	1556	1557	1556.11	99	99.07	4
GCF_000961095	9	1483	1562	1552.78	99	99.04	4
GCF_000152985	2	1534	1675	1604.5	76	76	3
GCF_000298295	2	1275	1525	1400	76	76	3
GCF_000467855	2	1533	1536	1534.5	76	76	3
GCF_000384135	3	1561	1568	1563.33	98	98.67	3
GCF_000708505	3	1307	1555	1472	98	98.67	3
GCF_000969885	3	1486	1488	1486.67	98	98.67	3
GCF_000212415	4	1523	1566	1555	99	99.67	3
GCF_000398925	4	1538	1538	1538	98	98.5	3
GCF_000722565	4	1552	1567	1563.25	98	98.5	3
GCF_000741685	4	1538	1546	1540.75	99	99.67	3
GCF_000967825	4	1304	1524	1439.5	99	99.67	3
GCF_001403615	4	1509	1509	1509	98	98.5	3
GCF_000196035	6	1486	1555	1537.5	99	99.13	3
GCF_000025305	6	1565	1565	1565	99	99.13	3
GCF_000237145	6	1523	1524	1523.17	99	99.47	3
GCF_000240165	6	1532	1532	1532	99	99.13	3
GCF_000253335	6	1555	1555	1555	99	99.47	3
GCF_000504125	6	1566	1566	1566	99	99.47	3
GCF_000011245	7	1568	1568	1568	99	99.14	3
GCF_000010085	7	1547	1697	1568.57	99	99.47	3
GCF_000148645	7	1558	1559	1558.14	99	99.14	3
GCF_000192865	7	1524	1548	1543.14	99	99.47	3
GCF_000241955	7	1551	1551	1551	99	99.48	3
GCF_000344785	7	1533	1542	1534.29	99	99.47	3
GCF_000597865	7	1538	1538	1538	99	99.14	3
GCF_000759445	7	1166	1555	1493	99	99.48	3
GCF_001420595	7	1556	1556	1556	99	99.48	3
GCF_000011145	8	1554	1555	1554.25	99	99	3
GCF_000025565	8	1510	1551	1540.12	99	99.29	3
GCF_000016165	8	1549	1629	1619	99	99	3
GCF_000022065	8	1487	1658	1636.38	98	98.71	3
GCF_000022885	8	1497	1552	1545.12	99	99.29	3
GCF_000091465	8	1552	1566	1564	98	98.71	3
GCF_000214435	8	1474	1540	1529.25	99	99	3
GCF_000235605	8	1576	1578	1576.5	98	98.71	3
GCF_000511405	8	1473	1564	1552.62	99	99.29	3
GCF_000009785	9	1532	1563	1559.44	99	99	3
GCF_000293805	9	1560	1560	1560	99	99	3
GCF_000744755	9	1561	1563	1562.67	99	99	3
GCF_000015745	10	1550	1566	1562.4	99	99.03	3
GCF_000016985	10	1517	1538	1535.9	100	100	3
GCF_000744785	10	1525	1528	1527.7	100	100	3
GCF_000758725	10	1564	1566	1564.2	99	99.03	3
GCF_000772105	10	1548	1565	1561.5	99	99.03	3
GCF_001278805	10	1557	1559	1557.2	100	100	3
GCF_000158975	2	1467	1471	1469	85	85	2
GCF_000231275	2	1392	1535	1463.5	62	62	2
GCF_000304735	2	1463	1543	1503	82	82	2
GCF_000376445	2	1480	1481	1480.5	97	97	2
GCF_000465855	2	1526	1555	1540.5	82	82	2
GCF_000517065	2	1292	1531	1411.5	62	62	2
GCF_000612845	2	1023	1521	1272	85	85	2
GCF_001457795	2	1522	1525	1523.5	97	97	2
GCF_000023965	3	1473	1475	1473.67	91	94	2
GCF_000155955	3	1415	1568	1517	91	94	2
GCF_000220625	3	1521	1523	1521.67	98	98.33	2
GCF_000247495	3	1588	1590	1588.67	98	98.33	2
GCF_000522465	3	1238	1519	1425.33	99	99.67	2
GCF_000733475	3	1326	1532	1463.33	99	99.67	2
GCF_000369105	4	1545	1586	1565.5	98	98.33	2
GCF_000710505	4	1492	1510	1500	97	98.33	2
GCF_000153925	5	1509	1540	1533	98	98.67	2
GCF_000384035	5	1523	1573	1562.6	99	99.67	2
GCF_000703005	5	1534	1542	1539	98	98.67	2
GCF_000972575	5	1063	1558	1309.2	99	99.67	2
GCF_000709915	6	1531	1532	1531.83	99	99.27	2
GCF_001013905	6	1534	1534	1534	99	99.27	2
GCF_000008925	7	1505	1528	1517.14	99	99.2	2
GCF_000286435	7	1548	1548	1548	99	99.29	2
GCF_000438825	7	1547	1549	1547.57	99	99.33	2
GCF_000706725	7	1553	1554	1553.29	99	99.33	2
GCF_001049335	7	1469	1553	1536.71	99	99.2	2
GCF_000005825	7	1556	1556	1556	99	99.29	2
GCF_000015245	8	1552	1552	1552	99	99.21	2
GCF_000018325	8	1518	1518	1518	99	99.75	2
GCF_000262305	8	1543	1553	1551.75	99	99.1	2
GCF_000725365	8	1566	1569	1566.62	99	99.1	2
GCF_000744185	8	1569	1573	1569.5	99	99.33	2
GCF_000744825	8	1522	1573	1565.88	99	99.33	2
GCF_000829195	8	1556	1556	1556	99	99.75	2
GCF_001420715	8	1556	1556	1556	99	99.21	2
GCF_000014705	9	1523	1550	1547	99	99.75	2
GCF_000026085	9	1538	1580	1542.67	99	99.57	2
GCF_000269985	9	1530	1532	1530.22	99	99.39	2
GCF_000283655	9	1488	1563	1505.33	98	98.82	2
GCF_000389635	9	1513	1513	1513	100	100	2
GCF_000687955	9	1504	1523	1506.11	99	99.39	2
GCF_000696185	9	1523	1549	1526.56	100	100	2
GCF_000744285	9	1523	1573	1567.33	99	99.75	2
GCF_000744655	9	1184	1533	1488	99	99.57	2
GCF_000940995	9	1546	1572	1559.56	98	98.82	2
GCF_000009045	10	1552	1555	1554.1	99	99.07	2
GCF_000015285	10	1552	1555	1554.5	99	99.11	2
GCF_000196735	10	1534	1556	1552.8	99	99.44	2
GCF_000153405	10	1468	1553	1544.5	99	99.44	2
GCF_000177235	10	1561	1561	1561	99	99.02	2
GCF_000178395	10	1563	1565	1564	99	99.07	2
GCF_000178875	10	1535	1546	1544.3	99	99.11	2
GCF_000600105	10	1548	1558	1556.3	99	99.22	2
GCF_000745125	10	1519	1574	1564.4	99	99.22	2
GCF_000757885	10	1565	1565	1565	99	99.02	2
GCF_000445445	11	1495	1801	1719.91	97	98.24	2
GCF_000503775	11	1541	1541	1541	99	99.24	2
GCF_000011805	12	1528	1552	1549.92	99	99.29	2
GCF_000018025	12	1518	1552	1547.5	99	99.29	2
GCF_000242715	2	1020	1040	1030	58	58	1
GCF_000179835	2	1431	1533	1482	90	90	1
GCF_000255655	2	1234	1537	1385.5	30	30	1
GCF_000337775	2	1473	1481	1477	94	94	1
GCF_000455225	2	1462	1556	1509	83	83	1
GCF_000495815	2	1458	1463	1460.5	80	80	1
GCF_000758865	2	1533	1569	1551	81	81	1
GCF_000785105	2	1452	1453	1452.5	91	91	1
GCF_001045675	2	1512	1547	1529.5	81	81	1
GCF_000223905	3	1473	1481	1475.67	94	96	1
GCF_000312365	3	1536	1552	1542	43	61.67	1
GCF_000828085	3	1484	1543	1505.67	79	79	1
GCF_001421785	3	1021	1354	1145.33	69	72	1
GCF_000007085	4	1487	1633	1548.5	93	95.33	1
GCF_000092645	4	1540	1545	1542.75	93	95.17	1
GCF_000400635	4	1525	1538	1528.25	98	98.67	1
GCF_000723205	4	1414	1726	1547.75	74	86.83	1
GCF_000020585	5	1524	1538	1532.4	98	98.8	1
GCF_000026505	5	1559	1579	1575	99	99.33	1
GCF_000023905	5	1522	1527	1523	98	98.7	1
GCF_000145615	5	1520	1600	1543.6	98	98.83	1
GCF_000332335	5	1145	1555	1390.8	64	85.7	1
GCF_000349845	5	1545	1545	1545	99	99.2	1
GCF_000507785	5	1539	1542	1540.8	98	98.5	1
GCF_000730385	5	1537	1539	1538	93	95.8	1
GCF_001011035	5	1536	1538	1536.6	99	99.4	1
GCF_001028775	5	1541	1556	1544.6	95	98.3	1
GCF_000010045	6	1496	1697	1651	97	97.4	1
GCF_000020365	6	1567	1567	1567	98	98.93	1
GCF_000190575	6	1504	1543	1535.33	98	98.6	1
GCF_000196455	6	1498	1641	1581.83	98	98.5	1
GCF_000243135	6	1536	1743	1674.5	97	98.2	1
GCF_000243155	6	1577	1692	1669.67	97	98.7	1
GCF_000176515	6	1163	1554	1443.17	99	99.33	1
GCF_000403825	6	1457	1542	1513.67	99	99.8	1
GCF_000702965	6	1534	1555	1545.5	82	88.7	1
GCF_000744835	6	1318	1572	1493.67	99	99.7	1
GCF_000006825	6	1547	1552	1550.67	99	99	1
GCF_000016505	7	1517	1517	1517	99	99.1	1
GCF_000183525	7	1528	1548	1539.29	98	98.67	1
GCF_000169155	7	1570	1678	1585.71	98	98.81	1
GCF_000368925	7	1456	1546	1532.86	99	99.53	1
GCF_000426625	7	1523	1527	1523.57	99	99.71	1
GCF_000513215	7	1552	1552	1552	99	99.1	1
GCF_000968195	7	1502	1546	1539	97	98.2	1
GCF_001006005	7	1551	1551	1551	99	99.1	1
GCF_001294445	7	1530	1539	1537.71	77	93.43	1
GCF_001307195	7	1545	1545	1545	100	100	1
GCF_000203835	8	1459	3179	1754.88	66	90.76	1
GCF_000014885	8	1549	1550	1549.5	99	99.36	1
GCF_000023065	8	1533	1557	1554	98	98.76	1
GCF_000214215	8	1530	1545	1543.12	99	99.52	1
GCF_000231405	8	1576	1577	1576.12	99	99.54	1
GCF_000233715	8	1533	1703	1578.38	97	98.05	1
GCF_000248095	8	1584	1586	1585.62	99	99.11	1
GCF_000585195	8	1262	1519	1486.88	78	93.71	1
GCF_000742675	8	1555	1556	1555.25	99	99.25	1
GCF_001188365	8	1402	1558	1538.5	99	99.07	1
GCF_000012325	9	1553	1586	1557.33	99	99.32	1
GCF_000063585	9	1524	1524	1524	99	99.03	1
GCF_000196395	9	1553	1555	1554.78	99	99.28	1
GCF_000255115	9	1555	1669	1585.56	98	98.75	1
GCF_000244895	9	1578	1674	1599.22	98	98.31	1
GCF_000484505	9	1514	1550	1519.56	99	99.21	1
GCF_000612505	9	1543	1569	1562.67	97	98.43	1
GCF_000702585	9	1542	1568	1564.33	99	99.04	1
GCF_000744705	9	1184	1525	1487.11	99	99.54	1
GCF_000942395	9	1513	1514	1513.11	99	99.19	1
GCF_001444405	9	1535	1535	1535	99	99.58	1
GCF_000014805	10	1550	1574	1552.4	99	99.58	1
GCF_000014125	10	1518	1519	1518.9	99	99.19	1
GCF_000019525	10	1491	1551	1544.2	98	98.97	1
GCF_000024205	10	1478	1580	1566.7	97	97.94	1
GCF_000744225	10	1527	1569	1532	99	99.5	1
GCF_000758625	10	1541	1557	1553.8	98	98.58	1
GCF_000758665	10	1557	1565	1563.8	98	98.53	1
GCF_000758705	10	1562	1566	1565.6	99	99.06	1
GCF_000789395	10	1520	1522	1520.4	99	99.16	1
GCF_000960825	10	1348	1503	1476.3	99	99.04	1
GCF_000008765	11	1510	1547	1514.27	99	99.47	1
GCF_000009205	11	1506	1507	1506.91	99	99.24	1
GCF_000008165	11	1509	1518	1510.64	99	99.13	1
GCF_000196095	11	1471	1546	1477.82	99	99.04	1
GCF_000017705	11	1499	1562	1553.73	99	99	1
GCF_000018285	11	1523	1550	1547.55	99	99.62	1
GCF_000025805	11	1553	1556	1553.36	99	99.16	1
GCF_000176795	11	1163	1565	1527.55	99	99.02	1
GCF_000178835	11	1493	1542	1532.09	97	98.36	1
GCF_000231385	11	1577	1578	1577.18	98	98.85	1
GCF_000340885	11	1522	1542	1523.82	99	99.16	1
GCF_000744935	11	1520	1520	1520	99	99.29	1
GCF_000758685	11	1562	1566	1563.27	98	98.96	1
GCF_000953735	11	1547	1547	1547	99	99.36	1
GCF_000972245	11	1556	1556	1556	99	99.05	1
GCF_001050115	11	1559	1565	1559.55	99	99.8	1
GCF_000023585	12	1533	1549	1547	99	99	1
GCF_000196495	12	1536	1555	1553.42	99	99.13	1
GCF_000219535	12	1547	1549	1548.5	99	99.02	1
GCF_000242895	12	1527	1556	1552.67	99	99.11	1
GCF_000271325	12	1559	1566	1563.08	98	98.89	1
GCF_000473995	12	1518	1522	1520.33	99	99.15	1
GCF_000723525	12	1487	1569	1551.67	99	99.73	1
GCF_000747345	12	1528	1557	1554.42	99	99.04	1
GCF_000949425	12	1562	1562	1562	99	99.17	1
GCF_000007825	13	1554	1556	1555.85	99	99.23	1
GCF_000017425	13	1491	1560	1554.69	99	99.17	1
GCF_000230835	13	1473	1519	1514.08	99	99.03	1
GCF_000505545	13	1008	1564	1466.31	99	99.65	1
GCF_000687515	13	1543	1560	1544.38	99	99.21	1
GCF_001243895	13	1467	1554	1547.23	99	99.71	1
GCF_000008505	14	1509	1555	1513.07	99	99.09	1
GCF_000016965	14	1517	1572	1520.93	99	99	1
GCF_000091325	14	1532	1560	1551.14	99	99.36	1
GCF_000250655	14	1541	1549	1542.29	99	99.16	1
GCF_000010165	15	1541	1585	1543.93	99	99.02	1
GCF_000196255	15	1503	1593	1564.13	98	98.73	1
GCF_000725345	15	1514	1670	1592.67	98	98.86	1
GCF_000473545	16	1466	1566	1559.62	99	99.07	1
GCF_000686145	20	1507	1518	1507.9	99	99.16	1
