# Supplementary material for: Marker genes as predictors of shared genomic function
Source: BMC Genomics. 2019 Apr 4;20:268. doi: 10.1186/s12864-019-5641-1 (PMC6449922; doi:10.1186/s12864-019-5641-1)
Supplement: Supplementary file 3 — Table S3. A list showing the ratio of shared genes for each bacterial genome comparison. Data is included for each of the three datasets; Full-length 16S rRNA, V4 16S rRNA, and MLSA. (XLSX 1048 kb) [file 12864_2019_5641_MOESM3_ESM.xlsx]

## Sheet: ALL_DATA
Dataset	Percent_ID	Percent_Shared_Genes
1	99	0.968254
1	99	0.962808		NOTE
1	99	0.961423		Dataset 1 = Full-length 16S
1	99	0.960317		Dataset 2 = V4 16S
1	99	0.957458		Dataset 1 = MLSA
1	99	0.939215
1	99	0.934154
1	99	0.925225
1	99	0.923925
1	99	0.923825
1	99	0.923132
1	99	0.922583
1	99	0.919808
1	99	0.917775
1	99	0.900441
1	99	0.897122
1	99	0.897044
1	99	0.894437
1	99	0.891338
1	99	0.889049
1	99	0.88756
1	99	0.886224
1	99	0.885492
1	99	0.884816
1	99	0.88449
1	99	0.883663
1	99	0.883639
1	99	0.882102
1	99	0.881948
1	99	0.881439
1	99	0.881069
1	99	0.880298
1	99	0.879591
1	99	0.879257
1	99	0.879254
1	99	0.877791
1	99	0.87616
1	99	0.875122
1	99	0.875025
1	99	0.87495
1	99	0.874835
1	99	0.87482
1	99	0.873515
1	99	0.872
1	99	0.871163
1	99	0.870009
1	99	0.868432
1	99	0.866998
1	99	0.866773
1	99	0.86609
1	99	0.866046
1	99	0.865999
1	99	0.865836
1	99	0.864452
1	99	0.863428
1	99	0.862229
1	99	0.861425
1	99	0.859681
1	99	0.858969
1	99	0.85868
1	99	0.856781
1	99	0.856749
1	99	0.855986
1	99	0.855357
1	99	0.855194
1	99	0.854283
1	99	0.853949
1	99	0.853522
1	99	0.853476
1	99	0.853385
1	99	0.852675
1	99	0.852304
1	99	0.852204
1	99	0.851261
1	99	0.850634
1	99	0.850544
1	99	0.849346
1	99	0.848242
1	99	0.848043
1	99	0.847105
1	99	0.847052
1	99	0.846314
1	99	0.846182
1	99	0.845575
1	99	0.845506
1	99	0.845489
1	99	0.845341
1	99	0.845136
1	99	0.844978
1	99	0.844976
1	99	0.844743
1	99	0.844284
1	99	0.844
1	99	0.843718
1	99	0.842753
1	99	0.842423
1	99	0.842391
1	99	0.842039
1	99	0.841719
1	99	0.841539
1	99	0.84143
1	99	0.841374
1	99	0.841361
1	99	0.841088
1	99	0.840509
1	99	0.840091
1	99	0.840082
1	99	0.840066
1	99	0.839416
1	99	0.83898
1	99	0.838752
1	99	0.838384
1	99	0.838319
1	99	0.83818
1	99	0.838069
1	99	0.837046
1	99	0.83619
1	99	0.835677
1	99	0.834955
1	99	0.834592
1	99	0.834307
1	99	0.833437
1	99	0.832235
1	99	0.830191
1	99	0.830092
1	99	0.829912
1	99	0.829545
1	99	0.829474
1	99	0.829183
1	99	0.82851
1	99	0.827926
1	99	0.827724
1	99	0.82762
1	99	0.826936
1	99	0.82688
1	99	0.826856
1	99	0.826442
1	99	0.82623
1	99	0.825566
1	99	0.825156
1	99	0.825017
1	99	0.824017
1	99	0.822886
1	99	0.822319
1	99	0.821308
1	99	0.820566
1	99	0.820043
1	99	0.817296
1	99	0.817194
1	99	0.816548
1	99	0.815784
1	99	0.815773
1	99	0.81466
1	99	0.814165
1	99	0.81413
1	99	0.813898
1	99	0.81338
1	99	0.813195
1	99	0.8126
1	99	0.812365
1	99	0.811876
1	99	0.810692
1	99	0.810608
1	99	0.810418
1	99	0.81034
1	99	0.809664
1	99	0.809558
1	99	0.808845
1	99	0.808703
1	99	0.808448
1	99	0.8082
1	99	0.80746
1	99	0.80714
1	99	0.806112
1	99	0.805254
1	99	0.804211
1	99	0.804167
1	99	0.803395
1	99	0.802594
1	99	0.802477
1	99	0.800277
1	99	0.800119
1	99	0.799669
1	99	0.799524
1	99	0.799103
1	99	0.798392
1	99	0.797336
1	99	0.797182
1	99	0.797179
1	99	0.797015
1	99	0.796857
1	99	0.796821
1	99	0.796142
1	99	0.796049
1	99	0.795894
1	99	0.795361
1	99	0.795225
1	99	0.794898
1	99	0.794213
1	99	0.793775
1	99	0.792995
1	99	0.79282
1	99	0.792147
1	99	0.792087
1	99	0.791979
1	99	0.789884
1	99	0.789557
1	99	0.789445
1	99	0.789441
1	99	0.789358
1	99	0.787466
1	99	0.786867
1	99	0.785915
1	99	0.785323
1	99	0.784411
1	99	0.783939
1	99	0.782253
1	99	0.782021
1	99	0.781697
1	99	0.781278
1	99	0.779997
1	99	0.778968
1	99	0.778957
1	99	0.778891
1	99	0.777892
1	99	0.777778
1	99	0.777248
1	99	0.777021
1	99	0.776887
1	99	0.776567
1	99	0.776383
1	99	0.776258
1	99	0.77624
1	99	0.775524
1	99	0.775212
1	99	0.775129
1	99	0.775052
1	99	0.77504
1	99	0.77414
1	99	0.773741
1	99	0.772954
1	99	0.772805
1	99	0.772275
1	99	0.772176
1	99	0.7714
1	99	0.771167
1	99	0.771029
1	99	0.770582
1	99	0.770201
1	99	0.769643
1	99	0.76943
1	99	0.768211
1	99	0.768141
1	99	0.76777
1	99	0.766601
1	99	0.766363
1	99	0.766
1	99	0.765675
1	99	0.765357
1	99	0.765144
1	99	0.764969
1	99	0.764888
1	99	0.764392
1	99	0.764234
1	99	0.764181
1	99	0.763692
1	99	0.763474
1	99	0.762756
1	99	0.762239
1	99	0.761182
1	99	0.760893
1	99	0.75968
1	99	0.758275
1	99	0.758091
1	99	0.757714
1	99	0.757263
1	99	0.75695
1	99	0.75508
1	99	0.755078
1	99	0.754535
1	99	0.754318
1	99	0.753792
1	99	0.753293
1	99	0.752622
1	99	0.751882
1	99	0.751729
1	99	0.751684
1	99	0.751639
1	99	0.750412
1	99	0.75018
1	99	0.750078
1	99	0.750026
1	99	0.749903
1	99	0.749307
1	99	0.748021
1	99	0.747201
1	99	0.746004
1	99	0.746
1	99	0.745531
1	99	0.745369
1	99	0.743915
1	99	0.743792
1	99	0.742466
1	99	0.742234
1	99	0.742022
1	99	0.741615
1	99	0.741176
1	99	0.740899
1	99	0.740526
1	99	0.740309
1	99	0.740219
1	99	0.740218
1	99	0.73926
1	99	0.739023
1	99	0.738994
1	99	0.738215
1	99	0.738189
1	99	0.736594
1	99	0.736511
1	99	0.735935
1	99	0.734081
1	99	0.733934
1	99	0.73371
1	99	0.733061
1	99	0.732572
1	99	0.732567
1	99	0.732226
1	99	0.731744
1	99	0.73171
1	99	0.731537
1	99	0.729754
1	99	0.729119
1	99	0.728483
1	99	0.727354
1	99	0.726741
1	99	0.725561
1	99	0.72463
1	99	0.723547
1	99	0.723411
1	99	0.723361
1	99	0.722196
1	99	0.720734
1	99	0.71913
1	99	0.718647
1	99	0.71739
1	99	0.712591
1	99	0.712318
1	99	0.712289
1	99	0.707528
1	99	0.707515
1	99	0.706758
1	99	0.706073
1	99	0.703704
1	99	0.703368
1	99	0.702703
1	99	0.702121
1	99	0.701086
1	99	0.700853
1	99	0.699316
1	99	0.695312
1	99	0.69396
1	99	0.693489
1	99	0.691132
1	99	0.690632
1	99	0.689564
1	99	0.68409
1	99	0.682346
1	99	0.682285
1	99	0.680929
1	99	0.678803
1	99	0.67586
1	99	0.673351
1	99	0.672442
1	99	0.672038
1	99	0.670244
1	99	0.668717
1	99	0.667166
1	99	0.665505
1	99	0.664589
1	99	0.662532
1	99	0.661979
1	99	0.659257
1	99	0.658415
1	99	0.657985
1	99	0.648782
1	99	0.647163
1	99	0.646749
1	99	0.644979
1	99	0.644529
1	99	0.635976
1	99	0.63532
1	99	0.633517
1	99	0.632647
1	99	0.618708
1	99	0.618234
1	99	0.617375
1	99	0.592295
1	99	0.577502
1	99	0.566592
1	99	0.564006
1	99	0.548223
1	99	0.533624
1	99	0.5245
1	99	0.489128
1	99	0.388206
1	99	0.342293
1	99	0.338141
1	99	0.323172
1	99	0.304631
1	98	0.983882
1	98	0.980743
1	98	0.968816
1	98	0.966547
1	98	0.966062
1	98	0.96198
1	98	0.955792
1	98	0.955594
1	98	0.951027
1	98	0.949468
1	98	0.948127
1	98	0.937337
1	98	0.935972
1	98	0.935519
1	98	0.924522
1	98	0.911636
1	98	0.909925
1	98	0.909091
1	98	0.908936
1	98	0.905655
1	98	0.904057
1	98	0.899774
1	98	0.899411
1	98	0.89607
1	98	0.889946
1	98	0.888702
1	98	0.888421
1	98	0.887788
1	98	0.883003
1	98	0.882913
1	98	0.882171
1	98	0.880952
1	98	0.878337
1	98	0.877595
1	98	0.875624
1	98	0.875351
1	98	0.875072
1	98	0.874058
1	98	0.873852
1	98	0.873485
1	98	0.872471
1	98	0.871434
1	98	0.871347
1	98	0.870853
1	98	0.870081
1	98	0.86944
1	98	0.868755
1	98	0.866795
1	98	0.865363
1	98	0.864636
1	98	0.86462
1	98	0.86448
1	98	0.862563
1	98	0.862132
1	98	0.86158
1	98	0.86137
1	98	0.861078
1	98	0.861029
1	98	0.860347
1	98	0.859917
1	98	0.859658
1	98	0.85802
1	98	0.85786
1	98	0.857082
1	98	0.857023
1	98	0.856994
1	98	0.856841
1	98	0.856501
1	98	0.856242
1	98	0.856219
1	98	0.85591
1	98	0.8552
1	98	0.855025
1	98	0.854744
1	98	0.85414
1	98	0.853254
1	98	0.852996
1	98	0.852573
1	98	0.851203
1	98	0.850998
1	98	0.850509
1	98	0.850484
1	98	0.850161
1	98	0.849265
1	98	0.849161
1	98	0.848895
1	98	0.848008
1	98	0.846876
1	98	0.846576
1	98	0.846463
1	98	0.846411
1	98	0.846214
1	98	0.846062
1	98	0.845609
1	98	0.845553
1	98	0.845538
1	98	0.84519
1	98	0.845013
1	98	0.844592
1	98	0.843603
1	98	0.843594
1	98	0.842796
1	98	0.841907
1	98	0.841844
1	98	0.841426
1	98	0.841232
1	98	0.841152
1	98	0.840517
1	98	0.840449
1	98	0.840068
1	98	0.840063
1	98	0.839924
1	98	0.839831
1	98	0.839655
1	98	0.839614
1	98	0.839322
1	98	0.83913
1	98	0.838973
1	98	0.838794
1	98	0.838276
1	98	0.837617
1	98	0.837168
1	98	0.837033
1	98	0.837011
1	98	0.83683
1	98	0.836687
1	98	0.836343
1	98	0.836207
1	98	0.836019
1	98	0.835516
1	98	0.835389
1	98	0.835007
1	98	0.834808
1	98	0.834688
1	98	0.834492
1	98	0.834398
1	98	0.833992
1	98	0.833926
1	98	0.8338
1	98	0.832502
1	98	0.831987
1	98	0.83169
1	98	0.831553
1	98	0.831268
1	98	0.831044
1	98	0.830929
1	98	0.830834
1	98	0.830481
1	98	0.830425
1	98	0.830129
1	98	0.830033
1	98	0.829898
1	98	0.829731
1	98	0.829723
1	98	0.829498
1	98	0.82932
1	98	0.829254
1	98	0.828858
1	98	0.828007
1	98	0.827929
1	98	0.82769
1	98	0.82766
1	98	0.827237
1	98	0.826791
1	98	0.826652
1	98	0.82647
1	98	0.826291
1	98	0.826272
1	98	0.826116
1	98	0.825948
1	98	0.825678
1	98	0.825294
1	98	0.825
1	98	0.824829
1	98	0.824704
1	98	0.824448
1	98	0.82436
1	98	0.824319
1	98	0.824195
1	98	0.824152
1	98	0.82411
1	98	0.8241
1	98	0.824078
1	98	0.824057
1	98	0.823679
1	98	0.823379
1	98	0.823152
1	98	0.822932
1	98	0.822789
1	98	0.822511
1	98	0.822487
1	98	0.822373
1	98	0.822275
1	98	0.82223
1	98	0.822222
1	98	0.822203
1	98	0.821841
1	98	0.821737
1	98	0.821478
1	98	0.821455
1	98	0.821395
1	98	0.821256
1	98	0.821068
1	98	0.820871
1	98	0.820805
1	98	0.820494
1	98	0.820205
1	98	0.820161
1	98	0.820045
1	98	0.819898
1	98	0.819892
1	98	0.819672
1	98	0.819462
1	98	0.819408
1	98	0.81927
1	98	0.818666
1	98	0.818471
1	98	0.818461
1	98	0.817694
1	98	0.817607
1	98	0.817596
1	98	0.817483
1	98	0.81712
1	98	0.817073
1	98	0.816865
1	98	0.816724
1	98	0.81635
1	98	0.816223
1	98	0.816105
1	98	0.815809
1	98	0.815667
1	98	0.815405
1	98	0.815233
1	98	0.815227
1	98	0.815115
1	98	0.8151
1	98	0.814948
1	98	0.814662
1	98	0.814487
1	98	0.814353
1	98	0.814337
1	98	0.814228
1	98	0.814214
1	98	0.814193
1	98	0.814119
1	98	0.81399
1	98	0.81389
1	98	0.813846
1	98	0.813764
1	98	0.813587
1	98	0.813056
1	98	0.813015
1	98	0.813006
1	98	0.812536
1	98	0.812475
1	98	0.812173
1	98	0.811979
1	98	0.811866
1	98	0.811218
1	98	0.811177
1	98	0.811036
1	98	0.810811
1	98	0.810783
1	98	0.810766
1	98	0.810676
1	98	0.810463
1	98	0.810435
1	98	0.810403
1	98	0.810154
1	98	0.809619
1	98	0.809558
1	98	0.809422
1	98	0.809274
1	98	0.809205
1	98	0.80916
1	98	0.809129
1	98	0.809018
1	98	0.808808
1	98	0.808572
1	98	0.808278
1	98	0.808217
1	98	0.807829
1	98	0.807829
1	98	0.807734
1	98	0.807732
1	98	0.807204
1	98	0.807176
1	98	0.807061
1	98	0.807027
1	98	0.806861
1	98	0.806636
1	98	0.806458
1	98	0.806452
1	98	0.806126
1	98	0.806039
1	98	0.806022
1	98	0.805958
1	98	0.805877
1	98	0.805802
1	98	0.805453
1	98	0.805433
1	98	0.805286
1	98	0.805242
1	98	0.805133
1	98	0.804936
1	98	0.804648
1	98	0.804638
1	98	0.80437
1	98	0.804363
1	98	0.804359
1	98	0.804124
1	98	0.804112
1	98	0.804094
1	98	0.80402
1	98	0.80402
1	98	0.803987
1	98	0.803834
1	98	0.803384
1	98	0.803351
1	98	0.803142
1	98	0.803081
1	98	0.802903
1	98	0.802862
1	98	0.802832
1	98	0.80278
1	98	0.802724
1	98	0.802721
1	98	0.802579
1	98	0.802439
1	98	0.802335
1	98	0.802292
1	98	0.802254
1	98	0.80223
1	98	0.802182
1	98	0.802083
1	98	0.801887
1	98	0.801763
1	98	0.801496
1	98	0.801359
1	98	0.801351
1	98	0.801325
1	98	0.801101
1	98	0.801084
1	98	0.800857
1	98	0.800512
1	98	0.800413
1	98	0.800409
1	98	0.800298
1	98	0.800167
1	98	0.800091
1	98	0.800076
1	98	0.800072
1	98	0.799946
1	98	0.799942
1	98	0.799706
1	98	0.799063
1	98	0.798888
1	98	0.798853
1	98	0.798732
1	98	0.798728
1	98	0.798671
1	98	0.798357
1	98	0.798023
1	98	0.797717
1	98	0.796765
1	98	0.796713
1	98	0.796665
1	98	0.796489
1	98	0.79643
1	98	0.796404
1	98	0.796384
1	98	0.796268
1	98	0.796075
1	98	0.796067
1	98	0.795961
1	98	0.795863
1	98	0.795686
1	98	0.795387
1	98	0.795237
1	98	0.795166
1	98	0.794992
1	98	0.794926
1	98	0.794366
1	98	0.794153
1	98	0.79414
1	98	0.793878
1	98	0.793863
1	98	0.793711
1	98	0.793689
1	98	0.793375
1	98	0.79328
1	98	0.793157
1	98	0.793127
1	98	0.793047
1	98	0.792982
1	98	0.792827
1	98	0.79282
1	98	0.792776
1	98	0.792686
1	98	0.792629
1	98	0.792581
1	98	0.792553
1	98	0.792527
1	98	0.792346
1	98	0.792244
1	98	0.792154
1	98	0.792048
1	98	0.791732
1	98	0.791667
1	98	0.791646
1	98	0.791567
1	98	0.791447
1	98	0.791304
1	98	0.791294
1	98	0.790973
1	98	0.79093
1	98	0.790739
1	98	0.790682
1	98	0.790457
1	98	0.790426
1	98	0.790021
1	98	0.789892
1	98	0.789714
1	98	0.789695
1	98	0.789594
1	98	0.789421
1	98	0.789337
1	98	0.789169
1	98	0.788822
1	98	0.788525
1	98	0.788521
1	98	0.788327
1	98	0.788115
1	98	0.788063
1	98	0.787826
1	98	0.78781
1	98	0.787731
1	98	0.787653
1	98	0.787501
1	98	0.787294
1	98	0.787208
1	98	0.787113
1	98	0.787093
1	98	0.787045
1	98	0.786967
1	98	0.786696
1	98	0.786275
1	98	0.786213
1	98	0.786201
1	98	0.786164
1	98	0.786148
1	98	0.786096
1	98	0.785936
1	98	0.785901
1	98	0.785835
1	98	0.785749
1	98	0.785565
1	98	0.785527
1	98	0.785369
1	98	0.785344
1	98	0.785239
1	98	0.785104
1	98	0.785002
1	98	0.784946
1	98	0.784563
1	98	0.784542
1	98	0.784038
1	98	0.784008
1	98	0.783811
1	98	0.783617
1	98	0.783492
1	98	0.783485
1	98	0.783364
1	98	0.783323
1	98	0.783269
1	98	0.783235
1	98	0.782905
1	98	0.78267
1	98	0.782317
1	98	0.782169
1	98	0.782139
1	98	0.781935
1	98	0.781779
1	98	0.781507
1	98	0.781392
1	98	0.781391
1	98	0.781318
1	98	0.781259
1	98	0.780572
1	98	0.780508
1	98	0.780045
1	98	0.78003
1	98	0.779979
1	98	0.779942
1	98	0.779924
1	98	0.779901
1	98	0.77984
1	98	0.779764
1	98	0.7797
1	98	0.779645
1	98	0.779246
1	98	0.778865
1	98	0.778753
1	98	0.778481
1	98	0.778466
1	98	0.778403
1	98	0.778183
1	98	0.778158
1	98	0.778095
1	98	0.777875
1	98	0.777871
1	98	0.777863
1	98	0.777683
1	98	0.777543
1	98	0.777518
1	98	0.777506
1	98	0.777466
1	98	0.777396
1	98	0.777329
1	98	0.777281
1	98	0.77715
1	98	0.777007
1	98	0.776981
1	98	0.776894
1	98	0.776815
1	98	0.776307
1	98	0.776265
1	98	0.776119
1	98	0.776098
1	98	0.776076
1	98	0.775989
1	98	0.77597
1	98	0.775946
1	98	0.775805
1	98	0.775793
1	98	0.775534
1	98	0.775522
1	98	0.775488
1	98	0.775385
1	98	0.775162
1	98	0.775147
1	98	0.775079
1	98	0.775073
1	98	0.774926
1	98	0.774887
1	98	0.774633
1	98	0.774459
1	98	0.774289
1	98	0.773921
1	98	0.773881
1	98	0.77383
1	98	0.7738
1	98	0.773673
1	98	0.773541
1	98	0.773333
1	98	0.773149
1	98	0.772858
1	98	0.77228
1	98	0.772231
1	98	0.772193
1	98	0.772138
1	98	0.772114
1	98	0.77143
1	98	0.771365
1	98	0.771122
1	98	0.771023
1	98	0.770971
1	98	0.770962
1	98	0.77091
1	98	0.770794
1	98	0.77063
1	98	0.770548
1	98	0.770442
1	98	0.770374
1	98	0.770119
1	98	0.770117
1	98	0.769946
1	98	0.769763
1	98	0.769689
1	98	0.769622
1	98	0.769592
1	98	0.769479
1	98	0.768803
1	98	0.768782
1	98	0.768599
1	98	0.768395
1	98	0.767818
1	98	0.767788
1	98	0.767745
1	98	0.767611
1	98	0.767
1	98	0.766935
1	98	0.766774
1	98	0.766363
1	98	0.766257
1	98	0.766168
1	98	0.766124
1	98	0.766089
1	98	0.766068
1	98	0.7657
1	98	0.765677
1	98	0.765596
1	98	0.765491
1	98	0.765459
1	98	0.765331
1	98	0.765265
1	98	0.765148
1	98	0.765137
1	98	0.764887
1	98	0.764678
1	98	0.764671
1	98	0.764619
1	98	0.764458
1	98	0.764421
1	98	0.76441
1	98	0.764315
1	98	0.764224
1	98	0.764061
1	98	0.763963
1	98	0.763714
1	98	0.763695
1	98	0.763626
1	98	0.763552
1	98	0.763479
1	98	0.763193
1	98	0.76313
1	98	0.762957
1	98	0.762876
1	98	0.762759
1	98	0.762628
1	98	0.762501
1	98	0.762367
1	98	0.762353
1	98	0.762348
1	98	0.762296
1	98	0.76205
1	98	0.762011
1	98	0.761704
1	98	0.761639
1	98	0.761621
1	98	0.761553
1	98	0.761472
1	98	0.761366
1	98	0.761142
1	98	0.761055
1	98	0.760787
1	98	0.760312
1	98	0.760224
1	98	0.760167
1	98	0.760093
1	98	0.760052
1	98	0.759872
1	98	0.759565
1	98	0.759538
1	98	0.759532
1	98	0.759519
1	98	0.759477
1	98	0.759278
1	98	0.758974
1	98	0.75881
1	98	0.758799
1	98	0.758685
1	98	0.758398
1	98	0.758296
1	98	0.758042
1	98	0.757872
1	98	0.757484
1	98	0.757203
1	98	0.757164
1	98	0.757132
1	98	0.757016
1	98	0.757003
1	98	0.756979
1	98	0.75693
1	98	0.756925
1	98	0.756897
1	98	0.756839
1	98	0.75679
1	98	0.756784
1	98	0.756652
1	98	0.756621
1	98	0.756537
1	98	0.756483
1	98	0.756309
1	98	0.755635
1	98	0.75563
1	98	0.755614
1	98	0.755511
1	98	0.755468
1	98	0.755365
1	98	0.755254
1	98	0.754973
1	98	0.754894
1	98	0.754731
1	98	0.754713
1	98	0.754667
1	98	0.754541
1	98	0.754337
1	98	0.754305
1	98	0.754278
1	98	0.7542
1	98	0.754103
1	98	0.753982
1	98	0.753857
1	98	0.753819
1	98	0.753799
1	98	0.753577
1	98	0.753533
1	98	0.753506
1	98	0.753125
1	98	0.753057
1	98	0.752918
1	98	0.752915
1	98	0.75277
1	98	0.752528
1	98	0.752404
1	98	0.752137
1	98	0.75207
1	98	0.752022
1	98	0.751977
1	98	0.751938
1	98	0.751887
1	98	0.751722
1	98	0.751624
1	98	0.751365
1	98	0.751251
1	98	0.751233
1	98	0.751215
1	98	0.751187
1	98	0.751182
1	98	0.751157
1	98	0.751039
1	98	0.750887
1	98	0.750655
1	98	0.750595
1	98	0.7501
1	98	0.750075
1	98	0.749982
1	98	0.749946
1	98	0.749691
1	98	0.749089
1	98	0.748663
1	98	0.74851
1	98	0.748504
1	98	0.748495
1	98	0.748476
1	98	0.748403
1	98	0.748379
1	98	0.748201
1	98	0.747884
1	98	0.747488
1	98	0.7474
1	98	0.747349
1	98	0.747334
1	98	0.747
1	98	0.746942
1	98	0.746856
1	98	0.746756
1	98	0.746687
1	98	0.746683
1	98	0.746669
1	98	0.746446
1	98	0.746346
1	98	0.746036
1	98	0.746005
1	98	0.74583
1	98	0.745561
1	98	0.74544
1	98	0.745427
1	98	0.74527
1	98	0.745215
1	98	0.745122
1	98	0.744895
1	98	0.744836
1	98	0.744822
1	98	0.744661
1	98	0.744575
1	98	0.744547
1	98	0.744443
1	98	0.744336
1	98	0.744134
1	98	0.743919
1	98	0.743877
1	98	0.743682
1	98	0.743677
1	98	0.743479
1	98	0.743394
1	98	0.743359
1	98	0.743336
1	98	0.743178
1	98	0.74317
1	98	0.743045
1	98	0.742906
1	98	0.742681
1	98	0.742641
1	98	0.742587
1	98	0.742427
1	98	0.74171
1	98	0.741646
1	98	0.741623
1	98	0.741576
1	98	0.741136
1	98	0.741067
1	98	0.740613
1	98	0.740461
1	98	0.740283
1	98	0.740161
1	98	0.739797
1	98	0.739755
1	98	0.739356
1	98	0.739222
1	98	0.739114
1	98	0.738854
1	98	0.738831
1	98	0.738752
1	98	0.738594
1	98	0.738334
1	98	0.738098
1	98	0.73722
1	98	0.737074
1	98	0.736912
1	98	0.736854
1	98	0.736693
1	98	0.736538
1	98	0.736516
1	98	0.736489
1	98	0.736316
1	98	0.736231
1	98	0.736054
1	98	0.73604
1	98	0.736003
1	98	0.73528
1	98	0.735045
1	98	0.735018
1	98	0.734982
1	98	0.734758
1	98	0.734276
1	98	0.734054
1	98	0.733828
1	98	0.733561
1	98	0.733357
1	98	0.733222
1	98	0.733186
1	98	0.733114
1	98	0.732922
1	98	0.732692
1	98	0.73259
1	98	0.732447
1	98	0.732326
1	98	0.73228
1	98	0.73218
1	98	0.73217
1	98	0.732085
1	98	0.732064
1	98	0.731905
1	98	0.731696
1	98	0.731662
1	98	0.731511
1	98	0.731485
1	98	0.731422
1	98	0.731272
1	98	0.731136
1	98	0.730926
1	98	0.730782
1	98	0.730298
1	98	0.730147
1	98	0.730147
1	98	0.73014
1	98	0.729934
1	98	0.729899
1	98	0.729596
1	98	0.729416
1	98	0.729196
1	98	0.729012
1	98	0.728995
1	98	0.728817
1	98	0.728767
1	98	0.728735
1	98	0.72843
1	98	0.728401
1	98	0.72839
1	98	0.72835
1	98	0.728348
1	98	0.727981
1	98	0.727867
1	98	0.727865
1	98	0.727725
1	98	0.72754
1	98	0.72753
1	98	0.727498
1	98	0.727457
1	98	0.727352
1	98	0.727031
1	98	0.726897
1	98	0.726661
1	98	0.726626
1	98	0.726583
1	98	0.726366
1	98	0.726365
1	98	0.72625
1	98	0.725586
1	98	0.72507
1	98	0.725003
1	98	0.724982
1	98	0.724885
1	98	0.724838
1	98	0.724459
1	98	0.724353
1	98	0.724104
1	98	0.724013
1	98	0.724013
1	98	0.723665
1	98	0.723604
1	98	0.723499
1	98	0.723481
1	98	0.723411
1	98	0.723402
1	98	0.723202
1	98	0.722812
1	98	0.722752
1	98	0.722658
1	98	0.722439
1	98	0.722328
1	98	0.722177
1	98	0.722148
1	98	0.722005
1	98	0.721865
1	98	0.721686
1	98	0.721602
1	98	0.721489
1	98	0.721467
1	98	0.721455
1	98	0.7213
1	98	0.720618
1	98	0.720573
1	98	0.720518
1	98	0.720386
1	98	0.720338
1	98	0.720224
1	98	0.720181
1	98	0.720167
1	98	0.720122
1	98	0.72012
1	98	0.719756
1	98	0.719729
1	98	0.719568
1	98	0.71955
1	98	0.719518
1	98	0.71927
1	98	0.719194
1	98	0.71912
1	98	0.718992
1	98	0.71866
1	98	0.718659
1	98	0.718445
1	98	0.718361
1	98	0.718332
1	98	0.718142
1	98	0.718137
1	98	0.718137
1	98	0.718087
1	98	0.717973
1	98	0.717953
1	98	0.717872
1	98	0.71756
1	98	0.717535
1	98	0.717371
1	98	0.7173
1	98	0.717157
1	98	0.717029
1	98	0.716801
1	98	0.716794
1	98	0.716669
1	98	0.716552
1	98	0.716527
1	98	0.716397
1	98	0.716029
1	98	0.715551
1	98	0.715436
1	98	0.715333
1	98	0.715329
1	98	0.715243
1	98	0.715197
1	98	0.715078
1	98	0.714766
1	98	0.714702
1	98	0.714674
1	98	0.714479
1	98	0.714365
1	98	0.714346
1	98	0.714299
1	98	0.714264
1	98	0.714226
1	98	0.714189
1	98	0.714074
1	98	0.714065
1	98	0.714046
1	98	0.714007
1	98	0.713852
1	98	0.713685
1	98	0.713574
1	98	0.713421
1	98	0.71326
1	98	0.713163
1	98	0.712745
1	98	0.712638
1	98	0.712606
1	98	0.712556
1	98	0.712304
1	98	0.712172
1	98	0.712141
1	98	0.712135
1	98	0.711967
1	98	0.711933
1	98	0.7119
1	98	0.711799
1	98	0.711753
1	98	0.71153
1	98	0.711253
1	98	0.711061
1	98	0.71097
1	98	0.710653
1	98	0.710436
1	98	0.710219
1	98	0.710128
1	98	0.710066
1	98	0.709708
1	98	0.70933
1	98	0.709216
1	98	0.708871
1	98	0.708724
1	98	0.708706
1	98	0.708463
1	98	0.708373
1	98	0.708136
1	98	0.70802
1	98	0.707894
1	98	0.707855
1	98	0.707815
1	98	0.707789
1	98	0.707789
1	98	0.707678
1	98	0.707257
1	98	0.707077
1	98	0.70692
1	98	0.706888
1	98	0.706517
1	98	0.706476
1	98	0.706455
1	98	0.706109
1	98	0.706067
1	98	0.706061
1	98	0.705991
1	98	0.705789
1	98	0.705737
1	98	0.705461
1	98	0.705451
1	98	0.705407
1	98	0.70525
1	98	0.704884
1	98	0.704276
1	98	0.704089
1	98	0.703973
1	98	0.70376
1	98	0.703654
1	98	0.70326
1	98	0.703169
1	98	0.703042
1	98	0.703032
1	98	0.702958
1	98	0.702932
1	98	0.702918
1	98	0.70283
1	98	0.702804
1	98	0.702744
1	98	0.702655
1	98	0.7026
1	98	0.702417
1	98	0.702412
1	98	0.702406
1	98	0.702296
1	98	0.70197
1	98	0.701923
1	98	0.701889
1	98	0.701835
1	98	0.701664
1	98	0.701643
1	98	0.701344
1	98	0.700856
1	98	0.700847
1	98	0.700777
1	98	0.700652
1	98	0.700567
1	98	0.700194
1	98	0.699984
1	98	0.699962
1	98	0.699678
1	98	0.699666
1	98	0.699482
1	98	0.699423
1	98	0.699385
1	98	0.699184
1	98	0.699007
1	98	0.698893
1	98	0.698597
1	98	0.698535
1	98	0.698285
1	98	0.698226
1	98	0.698183
1	98	0.698089
1	98	0.697947
1	98	0.697745
1	98	0.697731
1	98	0.697724
1	98	0.697723
1	98	0.697654
1	98	0.697291
1	98	0.697153
1	98	0.69715
1	98	0.697125
1	98	0.697076
1	98	0.696999
1	98	0.69697
1	98	0.696873
1	98	0.696852
1	98	0.696806
1	98	0.696791
1	98	0.696711
1	98	0.696219
1	98	0.696154
1	98	0.695996
1	98	0.69584
1	98	0.69583
1	98	0.695426
1	98	0.695319
1	98	0.695292
1	98	0.695057
1	98	0.695008
1	98	0.694911
1	98	0.694852
1	98	0.694731
1	98	0.69448
1	98	0.693884
1	98	0.693749
1	98	0.693639
1	98	0.693578
1	98	0.693478
1	98	0.693448
1	98	0.693424
1	98	0.693369
1	98	0.693147
1	98	0.693098
1	98	0.693079
1	98	0.692888
1	98	0.692465
1	98	0.692308
1	98	0.691999
1	98	0.691758
1	98	0.691756
1	98	0.691493
1	98	0.691479
1	98	0.691468
1	98	0.691417
1	98	0.691406
1	98	0.691084
1	98	0.690747
1	98	0.690742
1	98	0.690414
1	98	0.690351
1	98	0.690303
1	98	0.690286
1	98	0.690148
1	98	0.69
1	98	0.689998
1	98	0.689967
1	98	0.689901
1	98	0.689598
1	98	0.689353
1	98	0.688441
1	98	0.688394
1	98	0.688188
1	98	0.688151
1	98	0.688098
1	98	0.687977
1	98	0.687693
1	98	0.687672
1	98	0.687623
1	98	0.687599
1	98	0.687584
1	98	0.687476
1	98	0.687112
1	98	0.687036
1	98	0.686909
1	98	0.686897
1	98	0.686893
1	98	0.686883
1	98	0.68668
1	98	0.68661
1	98	0.686363
1	98	0.686361
1	98	0.685904
1	98	0.685547
1	98	0.685312
1	98	0.685243
1	98	0.685176
1	98	0.685151
1	98	0.685151
1	98	0.685135
1	98	0.684955
1	98	0.68466
1	98	0.684589
1	98	0.684548
1	98	0.684303
1	98	0.684291
1	98	0.684244
1	98	0.683884
1	98	0.683835
1	98	0.683543
1	98	0.683494
1	98	0.68345
1	98	0.683389
1	98	0.683338
1	98	0.683328
1	98	0.683083
1	98	0.682889
1	98	0.682802
1	98	0.682373
1	98	0.682236
1	98	0.6821
1	98	0.682024
1	98	0.681977
1	98	0.681974
1	98	0.681823
1	98	0.681645
1	98	0.681321
1	98	0.681178
1	98	0.681021
1	98	0.680866
1	98	0.680589
1	98	0.680424
1	98	0.680291
1	98	0.680209
1	98	0.680026
1	98	0.679944
1	98	0.679874
1	98	0.679815
1	98	0.679672
1	98	0.679592
1	98	0.678859
1	98	0.678801
1	98	0.678711
1	98	0.678668
1	98	0.678571
1	98	0.678475
1	98	0.678277
1	98	0.678045
1	98	0.677984
1	98	0.677803
1	98	0.677609
1	98	0.677609
1	98	0.677218
1	98	0.676382
1	98	0.676233
1	98	0.676005
1	98	0.675761
1	98	0.675665
1	98	0.675583
1	98	0.675523
1	98	0.675079
1	98	0.675018
1	98	0.674952
1	98	0.674662
1	98	0.674546
1	98	0.674031
1	98	0.673996
1	98	0.673943
1	98	0.673886
1	98	0.673875
1	98	0.673558
1	98	0.673539
1	98	0.673308
1	98	0.673202
1	98	0.673182
1	98	0.673046
1	98	0.672944
1	98	0.672933
1	98	0.672527
1	98	0.672456
1	98	0.672007
1	98	0.671976
1	98	0.6717
1	98	0.671627
1	98	0.671484
1	98	0.671393
1	98	0.671291
1	98	0.670938
1	98	0.67079
1	98	0.670781
1	98	0.670393
1	98	0.670153
1	98	0.670143
1	98	0.670117
1	98	0.670108
1	98	0.670105
1	98	0.669696
1	98	0.669375
1	98	0.669299
1	98	0.669158
1	98	0.668757
1	98	0.668754
1	98	0.668577
1	98	0.668531
1	98	0.668334
1	98	0.668196
1	98	0.668171
1	98	0.668073
1	98	0.667957
1	98	0.667911
1	98	0.667802
1	98	0.666262
1	98	0.666038
1	98	0.665922
1	98	0.665734
1	98	0.665656
1	98	0.665543
1	98	0.665541
1	98	0.664127
1	98	0.663895
1	98	0.663864
1	98	0.663797
1	98	0.663627
1	98	0.663581
1	98	0.663508
1	98	0.663498
1	98	0.663409
1	98	0.663178
1	98	0.663128
1	98	0.663105
1	98	0.663005
1	98	0.66283
1	98	0.662757
1	98	0.662441
1	98	0.662268
1	98	0.662111
1	98	0.661925
1	98	0.661812
1	98	0.661377
1	98	0.661345
1	98	0.66108
1	98	0.660904
1	98	0.660886
1	98	0.660881
1	98	0.660699
1	98	0.66065
1	98	0.660512
1	98	0.660499
1	98	0.660483
1	98	0.660313
1	98	0.660162
1	98	0.659576
1	98	0.659573
1	98	0.659524
1	98	0.659477
1	98	0.659254
1	98	0.659142
1	98	0.659049
1	98	0.658842
1	98	0.658293
1	98	0.657391
1	98	0.657221
1	98	0.657019
1	98	0.656542
1	98	0.656451
1	98	0.65644
1	98	0.656428
1	98	0.656371
1	98	0.656294
1	98	0.656179
1	98	0.656139
1	98	0.656047
1	98	0.655797
1	98	0.655783
1	98	0.655774
1	98	0.655727
1	98	0.655669
1	98	0.655413
1	98	0.655406
1	98	0.655159
1	98	0.655063
1	98	0.654329
1	98	0.654178
1	98	0.653738
1	98	0.653575
1	98	0.653052
1	98	0.653017
1	98	0.652598
1	98	0.652533
1	98	0.652524
1	98	0.652418
1	98	0.652135
1	98	0.652023
1	98	0.652014
1	98	0.651755
1	98	0.651119
1	98	0.650948
1	98	0.65087
1	98	0.650763
1	98	0.650152
1	98	0.65014
1	98	0.649996
1	98	0.649794
1	98	0.649697
1	98	0.649195
1	98	0.649191
1	98	0.649161
1	98	0.648336
1	98	0.648325
1	98	0.648104
1	98	0.647939
1	98	0.647659
1	98	0.647016
1	98	0.646296
1	98	0.646291
1	98	0.646066
1	98	0.646019
1	98	0.646
1	98	0.645981
1	98	0.645899
1	98	0.645713
1	98	0.645665
1	98	0.64552
1	98	0.645334
1	98	0.644977
1	98	0.644881
1	98	0.64442
1	98	0.644413
1	98	0.642183
1	98	0.641433
1	98	0.641374
1	98	0.641326
1	98	0.641044
1	98	0.640724
1	98	0.640371
1	98	0.640335
1	98	0.639606
1	98	0.63928
1	98	0.639214
1	98	0.638856
1	98	0.638137
1	98	0.637366
1	98	0.637222
1	98	0.637148
1	98	0.637022
1	98	0.634638
1	98	0.634195
1	98	0.634165
1	98	0.633419
1	98	0.632847
1	98	0.632605
1	98	0.632307
1	98	0.632245
1	98	0.631934
1	98	0.631248
1	98	0.630941
1	98	0.63093
1	98	0.630729
1	98	0.630538
1	98	0.630137
1	98	0.629947
1	98	0.629054
1	98	0.628289
1	98	0.627943
1	98	0.627936
1	98	0.625835
1	98	0.625833
1	98	0.624823
1	98	0.624098
1	98	0.623409
1	98	0.623084
1	98	0.622723
1	98	0.622366
1	98	0.62231
1	98	0.621234
1	98	0.620866
1	98	0.62082
1	98	0.619048
1	98	0.618417
1	98	0.617825
1	98	0.61727
1	98	0.61625
1	98	0.616104
1	98	0.615616
1	98	0.615029
1	98	0.61493
1	98	0.614414
1	98	0.612932
1	98	0.612398
1	98	0.612098
1	98	0.611387
1	98	0.611124
1	98	0.610783
1	98	0.610145
1	98	0.607696
1	98	0.607623
1	98	0.607319
1	98	0.607255
1	98	0.606618
1	98	0.606613
1	98	0.606436
1	98	0.606383
1	98	0.606028
1	98	0.605365
1	98	0.605237
1	98	0.604034
1	98	0.602141
1	98	0.601574
1	98	0.601107
1	98	0.601054
1	98	0.600715
1	98	0.599588
1	98	0.599439
1	98	0.595956
1	98	0.593802
1	98	0.593399
1	98	0.593124
1	98	0.592888
1	98	0.590447
1	98	0.590138
1	98	0.589876
1	98	0.58862
1	98	0.586855
1	98	0.586844
1	98	0.586692
1	98	0.584752
1	98	0.584042
1	98	0.583792
1	98	0.583646
1	98	0.583445
1	98	0.583069
1	98	0.580798
1	98	0.580576
1	98	0.579333
1	98	0.57578
1	98	0.574666
1	98	0.572473
1	98	0.570937
1	98	0.57072
1	98	0.566805
1	98	0.563379
1	98	0.563042
1	98	0.558899
1	98	0.557482
1	98	0.557127
1	98	0.557009
1	98	0.547995
1	98	0.545025
1	98	0.543481
1	98	0.538163
1	98	0.536606
1	98	0.531075
1	98	0.381447
1	98	0.379633
1	98	0.379364
1	98	0.378975
1	98	0.378434
1	98	0.362972
1	98	0.361429
1	98	0.358783
1	98	0.352535
1	98	0.324089
1	97	0.977233
1	97	0.958772
1	97	0.957672
1	97	0.944507
1	97	0.944245
1	97	0.943709
1	97	0.943213
1	97	0.942134
1	97	0.941484
1	97	0.940165
1	97	0.939018
1	97	0.937631
1	97	0.937331
1	97	0.934798
1	97	0.934267
1	97	0.931802
1	97	0.930331
1	97	0.92663
1	97	0.92286
1	97	0.921199
[truncated: 49,819 more rows]
