# Supplementary material for: Marker genes as predictors of shared genomic function
Source: BMC Genomics. 2019 Apr 4;20:268. doi: 10.1186/s12864-019-5641-1 (PMC6449922; doi:10.1186/s12864-019-5641-1)
Supplement: Supplementary file 4 — Table S4. Summary of BLAST results comparing the unshared gene content of bacterial genomes whose V4 16s rRNA clustered at 99% identity. (XLSX 23 kb) [file 12864_2019_5641_MOESM4_ESM.xlsx]

## Sheet: unassigned_results
Two genome compaired	Percent Orthology	Blast query	Blast Subject	Number of Unassigned Genes	Unassigned Genes Matched at 95%	Unassigned Genes Matched at 70%
GCF_000333375-GCF_001424385	0.792995	GCF_001424385	GCF_000333375	696	5	67
GCF_000333375-GCF_001424385	0.792995	GCF_000333375	GCF_001424385	616	0	63
GCF_000280015-GCF_000341385	0.865836	GCF_000341385	GCF_000280015	278	0	15
GCF_000280015-GCF_000341385	0.865836	GCF_000280015	GCF_000341385	88	0	24
GCF_000007645-GCF_000499705	0.814193	GCF_000499705	GCF_000007645	334	12	78
GCF_000007645-GCF_000499705	0.814193	GCF_000007645	GCF_000499705	551	0	7
GCF_000176115-GCF_000745675	0.723411	GCF_000745675	GCF_000176115	1589	1	39
GCF_000176115-GCF_000745675	0.723411	GCF_000176115	GCF_000745675	1888	0	19
GCF_000273375-GCF_000278295	0.855357	GCF_000278295	GCF_000273375	273	0	11
GCF_000273375-GCF_000278295	0.855357	GCF_000273375	GCF_000278295	155	0	57
GCF_000046705-GCF_000278295	0.854283	GCF_000278295	GCF_000046705	237	1	21
GCF_000046705-GCF_000278295	0.854283	GCF_000046705	GCF_000278295	207	0	16
GCF_000239815-GCF_000472925	0.656757	GCF_000472925	GCF_000239815	3380	0	21
GCF_000239815-GCF_000472925	0.656757	GCF_000239815	GCF_000472925	2162	0	31
GCF_000153125-GCF_000158155	0.771167	GCF_000158155	GCF_000153125	753	5	36
GCF_000153125-GCF_000158155	0.771167	GCF_000153125	GCF_000158155	920	0	18
GCF_000020905-GCF_000231015	0.922583	GCF_000231015	GCF_000020905	135	6	12
GCF_000020905-GCF_000231015	0.922583	GCF_000020905	GCF_000231015	82	0	7
GCF_000284175-GCF_001273795	0.822319	GCF_001273795	GCF_000284175	219	18	83
GCF_000284175-GCF_001273795	0.822319	GCF_000284175	GCF_001273795	187	0	59
GCF_000145235-GCF_000297395	0.745531	GCF_000297395	GCF_000145235	1667	2	38
GCF_000145235-GCF_000297395	0.745531	GCF_000145235	GCF_000297395	1522	0	13
GCF_000286335-GCF_000286395	0.832235	GCF_000286395	GCF_000286335	471	5	45
GCF_000286335-GCF_000286395	0.832235	GCF_000286335	GCF_000286395	369	0	21
GCF_000008505-GCF_000161415	0.72753	GCF_000161415	GCF_000008505	1537	7	82
GCF_000008505-GCF_000161415	0.72753	GCF_000008505	GCF_000161415	1352	0	78
GCF_000092585-GCF_000518305	0.882102	GCF_000518305	GCF_000092585	55	1	34
GCF_000092585-GCF_000518305	0.882102	GCF_000092585	GCF_000518305	111	0	5
GCF_000008025-GCF_000689175	0.770201	GCF_000689175	GCF_000008025	50	48	115
GCF_000008025-GCF_000689175	0.770201	GCF_000008025	GCF_000689175	351	0	24
GCF_000092565-GCF_000306675	0.797182	GCF_000306675	GCF_000092565	695	4	43
GCF_000092565-GCF_000306675	0.797182	GCF_000092565	GCF_000306675	773	0	27
GCF_000379145-GCF_000426105	0.662532	GCF_000426105	GCF_000379145	1524	0	41
GCF_000379145-GCF_000426105	0.662532	GCF_000379145	GCF_000426105	3400	0	31
GCF_000182745-GCF_000550765	0.77624	GCF_000550765	GCF_000182745	796	10	88
GCF_000182745-GCF_000550765	0.77624	GCF_000182745	GCF_000550765	611	0	36
GCF_000278155-GCF_000312565	0.817194	GCF_000312565	GCF_000278155	376	0	26
GCF_000278155-GCF_000312565	0.817194	GCF_000278155	GCF_000312565	196	0	31
GCF_000156695-GCF_000745675	0.702121	GCF_000745675	GCF_000156695	1794	1	33
GCF_000156695-GCF_000745675	0.702121	GCF_000156695	GCF_000745675	1914	0	49
GCF_000337915-GCF_000739595	0.785323	GCF_000739595	GCF_000337915	791	1	5
GCF_000337915-GCF_000739595	0.785323	GCF_000337915	GCF_000739595	581	0	22
GCF_000277125-GCF_000340435	0.706476	GCF_000340435	GCF_000277125	787	1	33
GCF_000277125-GCF_000340435	0.706476	GCF_000277125	GCF_000340435	1742	0	9
GCF_001412615-GCF_001462395	0.800167	GCF_001462395	GCF_001412615	177	0	12
GCF_001412615-GCF_001462395	0.800167	GCF_001412615	GCF_001462395	541	0	20
GCF_000196735-GCF_000465855	0.702406	GCF_000465855	GCF_000196735	2281	0	8
GCF_000196735-GCF_000465855	0.702406	GCF_000196735	GCF_000465855	564	0	27
GCF_000007605-GCF_000026025	0.957458	GCF_000026025	GCF_000007605	26	0	6
GCF_000007605-GCF_000026025	0.957458	GCF_000007605	GCF_000026025	55	0	4
GCF_000278135-GCF_000278295	0.865999	GCF_000278295	GCF_000278135	202	0	25
GCF_000278135-GCF_000278295	0.865999	GCF_000278135	GCF_000278295	213	0	23
GCF_000244515-GCF_000306255	0.875122	GCF_000306255	GCF_000244515	563	10	52
GCF_000244515-GCF_000306255	0.875122	GCF_000244515	GCF_000306255	331	0	47
GCF_000251185-GCF_000746525	0.703368	GCF_000746525	GCF_000251185	1437	1	8
GCF_000251185-GCF_000746525	0.703368	GCF_000251185	GCF_000746525	1672	0	3
GCF_000018345-GCF_000195955	0.733061	GCF_000195955	GCF_000018345	718	0	15
GCF_000018345-GCF_000195955	0.733061	GCF_000018345	GCF_000195955	1764	0	25
GCF_000222105-GCF_000340435	0.700567	GCF_000340435	GCF_000222105	749	1	29
GCF_000222105-GCF_000340435	0.700567	GCF_000222105	GCF_000340435	1892	0	12
GCF_000503775-GCF_000612125	0.732572	GCF_000612125	GCF_000503775	1353	1	13
GCF_000503775-GCF_000612125	0.732572	GCF_000503775	GCF_000612125	1340	0	16
GCF_000016425-GCF_000383995	0.821308	GCF_000383995	GCF_000016425	951	6	26
GCF_000016425-GCF_000383995	0.821308	GCF_000016425	GCF_000383995	696	0	50
GCF_000718025-GCF_000744785	0.658415	GCF_000744785	GCF_000718025	2159	0	42
GCF_000718025-GCF_000744785	0.658415	GCF_000718025	GCF_000744785	2657	0	71
GCF_000063605-GCF_000183385	0.873515	GCF_000183385	GCF_000063605	143	1	2
GCF_000063605-GCF_000183385	0.873515	GCF_000063605	GCF_000183385	38	0	29
GCF_000026085-GCF_001455325	0.8126	GCF_001455325	GCF_000026085	720	2	20
GCF_000026085-GCF_001455325	0.8126	GCF_000026085	GCF_001455325	571	0	6
GCF_000013025-GCF_000685315	0.842039	GCF_000685315	GCF_000013025	706	2	20
GCF_000013025-GCF_000685315	0.842039	GCF_000013025	GCF_000685315	428	0	21
GCF_000373625-GCF_000725795	0.819444	GCF_000725795	GCF_000373625	926	1	35
GCF_000373625-GCF_000725795	0.819444	GCF_000373625	GCF_000725795	1141	0	36
GCF_000687455-GCF_000756005	0.682346	GCF_000756005	GCF_000687455	2358	0	7
GCF_000687455-GCF_000756005	0.682346	GCF_000687455	GCF_000756005	1113	0	13
GCF_000737575-GCF_000737595	0.816548	GCF_000737595	GCF_000737575	494	0	11
GCF_000737575-GCF_000737595	0.816548	GCF_000737575	GCF_000737595	435	0	10
GCF_000022725-GCF_000706625	0.803142	GCF_000706625	GCF_000022725	101	0	28
GCF_000022725-GCF_000706625	0.803142	GCF_000022725	GCF_000706625	513	0	7
GCF_000744115-GCF_000745125	0.789557	GCF_000745125	GCF_000744115	498	0	9
GCF_000744115-GCF_000745125	0.789557	GCF_000744115	GCF_000745125	433	0	19
GCF_000155675-GCF_000155735	0.673351	GCF_000155735	GCF_000155675	1798	6	127
GCF_000155675-GCF_000155735	0.673351	GCF_000155675	GCF_000155735	1232	0	201
GCF_000007385-GCF_000348585	0.735018	GCF_000348585	GCF_000007385	1220	25	165
GCF_000007385-GCF_000348585	0.735018	GCF_000007385	GCF_000348585	929	0	91
GCF_000175075-GCF_001037965	0.765357	GCF_001037965	GCF_000175075	1697	2	33
GCF_000175075-GCF_001037965	0.765357	GCF_000175075	GCF_001037965	488	0	112
GCF_000278215-GCF_000341385	0.849346	GCF_000341385	GCF_000278215	173	0	27
GCF_000278215-GCF_000341385	0.849346	GCF_000278215	GCF_000341385	288	0	12
GCF_000255355-GCF_000283595	0.767818	GCF_000283595	GCF_000255355	257	6	43
GCF_000255355-GCF_000283595	0.767818	GCF_000255355	GCF_000283595	274	0	87
GCF_000428925-GCF_001437435	0.732226	GCF_001437435	GCF_000428925	315	0	2
GCF_000428925-GCF_001437435	0.732226	GCF_000428925	GCF_001437435	894	0	8
GCF_000717725-GCF_000955975	0.715197	GCF_000955975	GCF_000717725	1917	0	41
GCF_000717725-GCF_000955975	0.715197	GCF_000717725	GCF_000955975	1254	0	67
GCF_000377345-GCF_000381825	0.861425	GCF_000381825	GCF_000377345	290	2	8
GCF_000377345-GCF_000381825	0.861425	GCF_000377345	GCF_000381825	385	0	7
GCF_000023985-GCF_000025525	0.845506	GCF_000025525	GCF_000023985	352	0	8
GCF_000023985-GCF_000025525	0.845506	GCF_000023985	GCF_000025525	162	0	13
GCF_001425305-GCF_001429025	0.809558	GCF_001429025	GCF_001425305	850	0	19
GCF_001425305-GCF_001429025	0.809558	GCF_001425305	GCF_001429025	724	0	16
GCF_000022725-GCF_000278215	0.814662	GCF_000278215	GCF_000022725	236	2	37
GCF_000022725-GCF_000278215	0.814662	GCF_000022725	GCF_000278215	391	0	48
GCF_000026025-GCF_000204255	0.962808	GCF_000204255	GCF_000026025	55	4	8
GCF_000026025-GCF_000204255	0.962808	GCF_000026025	GCF_000204255	16	0	23
GCF_000473125-GCF_000515415	0.751639	GCF_000515415	GCF_000473125	1401	0	41
GCF_000473125-GCF_000515415	0.751639	GCF_000473125	GCF_000515415	2539	0	46
GCF_000299395-GCF_000328945	0.844978	GCF_000328945	GCF_000299395	264	1	15
GCF_000299395-GCF_000328945	0.844978	GCF_000299395	GCF_000328945	324	0	13
GCF_000185885-GCF_001188915	0.855986	GCF_001188915	GCF_000185885	310	1	17
GCF_000185885-GCF_001188915	0.855986	GCF_000185885	GCF_001188915	366	0	8
GCF_000196435-GCF_000312545	0.786164	GCF_000312545	GCF_000196435	166	2	78
GCF_000196435-GCF_000312545	0.786164	GCF_000196435	GCF_000312545	582	0	16
GCF_000336915-GCF_000336935	0.763474	GCF_000336935	GCF_000336915	1099	7	34
GCF_000336915-GCF_000336935	0.763474	GCF_000336915	GCF_000336935	595	0	42
GCF_000495815-GCF_000513215	0.388206	GCF_000513215	GCF_000495815	2842	0	1
GCF_000495815-GCF_000513215	0.388206	GCF_000495815	GCF_000513215	2480	0	0
GCF_000160735-GCF_000485845	0.63928	GCF_000485845	GCF_000160735	352	4	36
GCF_000160735-GCF_000485845	0.63928	GCF_000160735	GCF_000485845	570	0	71
GCF_000184535-GCF_001438825	0.801101	GCF_001438825	GCF_000184535	313	0	20
GCF_000184535-GCF_001438825	0.801101	GCF_000184535	GCF_001438825	554	0	31
GCF_000273375-GCF_000278215	0.825566	GCF_000278215	GCF_000273375	340	0	9
GCF_000273375-GCF_000278215	0.825566	GCF_000273375	GCF_000278215	184	0	70
GCF_000009485-GCF_000687455	0.664589	GCF_000687455	GCF_000009485	1052	0	14
GCF_000009485-GCF_000687455	0.664589	GCF_000009485	GCF_000687455	2876	0	17
GCF_000148385-GCF_001316245	0.646749	GCF_001316245	GCF_000148385	532	39	310
GCF_000148385-GCF_001316245	0.646749	GCF_000148385	GCF_001316245	1011	0	102
GCF_000196435-GCF_000278115	0.815115	GCF_000278115	GCF_000196435	212	1	83
GCF_000196435-GCF_000278115	0.815115	GCF_000196435	GCF_000278115	473	0	49
GCF_000568735-GCF_000568795	0.829183	GCF_000568795	GCF_000568735	294	0	6
GCF_000568735-GCF_000568795	0.829183	GCF_000568735	GCF_000568795	49	0	33
GCF_000017705-GCF_000196095	0.750078	GCF_000196095	GCF_000017705	1188	2	26
GCF_000017705-GCF_000196095	0.750078	GCF_000017705	GCF_000196095	1220	0	83
GCF_000067205-GCF_001270295	0.577502	GCF_001270295	GCF_000067205	985	1	137
GCF_000067205-GCF_001270295	0.577502	GCF_000067205	GCF_001270295	2414	0	37
GCF_000278115-GCF_000278135	0.839655	GCF_000278135	GCF_000278115	191	2	55
GCF_000278115-GCF_000278135	0.839655	GCF_000278115	GCF_000278135	329	0	21
GCF_000181895-GCF_000304735	0.777778	GCF_000304735	GCF_000181895	12	20	45
GCF_000181895-GCF_000304735	0.777778	GCF_000181895	GCF_000304735	398	0	4
GCF_000691865-GCF_001017125	0.847105	GCF_001017125	GCF_000691865	419	5	29
GCF_000691865-GCF_001017125	0.847105	GCF_000691865	GCF_001017125	286	0	73
GCF_000280015-GCF_000312545	0.831268	GCF_000312545	GCF_000280015	343	0	21
GCF_000280015-GCF_000312545	0.831268	GCF_000280015	GCF_000312545	120	0	15
GCF_000009485-GCF_000756005	0.758275	GCF_000756005	GCF_000009485	1222	2	19
GCF_000009485-GCF_000756005	0.758275	GCF_000009485	GCF_000756005	1962	0	17
GCF_000308295-GCF_000314675	0.777892	GCF_000314675	GCF_000308295	1058	1	19
GCF_000308295-GCF_000314675	0.777892	GCF_000308295	GCF_000314675	1094	0	37
GCF_000334895-GCF_000336935	0.73371	GCF_000336935	GCF_000334895	1259	3	24
GCF_000334895-GCF_000336935	0.73371	GCF_000334895	GCF_000336935	625	0	61
GCF_000278215-GCF_000278295	0.830092	GCF_000278295	GCF_000278215	246	2	35
GCF_000278215-GCF_000278295	0.830092	GCF_000278215	GCF_000278295	287	0	12
GCF_000278155-GCF_000312525	0.840091	GCF_000312525	GCF_000278155	325	0	40
GCF_000278155-GCF_000312525	0.840091	GCF_000278155	GCF_000312525	168	0	16
GCF_000499765-GCF_000762265	0.844 GCF_000762265	GCF_000499765	505 5	20
GCF_000499765-GCF_000762265	0.844 GCF_000499765	GCF_000762265	158 0	24
GCF_000304455-GCF_000689375	0.83619	GCF_000689375	GCF_000304455	151	0	17
GCF_000304455-GCF_000689375	0.83619	GCF_000304455	GCF_000689375	107	0	51
GCF_000010605-GCF_000720535	0.754535	GCF_000720535	GCF_000010605	1443	3	37
GCF_000010605-GCF_000720535	0.754535	GCF_000010605	GCF_000720535	1791	0	14
GCF_000008545-GCF_000016785	0.923925	GCF_000016785	GCF_000008545	101	26	47
GCF_000008545-GCF_000016785	0.923925	GCF_000008545	GCF_000016785	175	0	29
GCF_000304275-GCF_000332515	0.87482	GCF_000332515	GCF_000304275	415	7	37
GCF_000304275-GCF_000332515	0.87482	GCF_000304275	GCF_000332515	541	0	14
GCF_001425785-GCF_001425865	0.592295	GCF_001425865	GCF_001425785	1672	0	10
GCF_001425785-GCF_001425865	0.592295	GCF_001425785	GCF_001425865	2646	0	8
GCF_000223905-GCF_000337775	0.862229	GCF_000337775	GCF_000223905	579	1	23
GCF_000223905-GCF_000337775	0.862229	GCF_000223905	GCF_000337775	458	0	8
GCF_000735605-GCF_000745475	0.708871	GCF_000745475	GCF_000735605	1232	0	25
GCF_000735605-GCF_000745475	0.708871	GCF_000735605	GCF_000745475	1994	0	26
GCF_000019145-GCF_000744465	0.735935	GCF_000744465	GCF_000019145	902	0	6
GCF_000019145-GCF_000744465	0.735935	GCF_000019145	GCF_000744465	1656	0	9
GCF_000383915-GCF_000716785	0.706073	GCF_000716785	GCF_000383915	2752	1	12
GCF_000383915-GCF_000716785	0.706073	GCF_000383915	GCF_000716785	2064	0	15
GCF_000375725-GCF_000470535	0.777248	GCF_000470535	GCF_000375725	1428	3	48
GCF_000375725-GCF_000470535	0.777248	GCF_000375725	GCF_000470535	1466	0	20
GCF_000007025-GCF_000012385	0.749903	GCF_000012385	GCF_000007025	378	0	40
GCF_000007025-GCF_000012385	0.749903	GCF_000007025	GCF_000012385	268	0	21
GCF_001298265-GCF_001429395	0.691132	GCF_001429395	GCF_001298265	1474	1	29
GCF_001298265-GCF_001429395	0.691132	GCF_001298265	GCF_001429395	1699	0	33
GCF_000046705-GCF_000278135	0.841088	GCF_000278135	GCF_000046705	260	0	25
GCF_000046705-GCF_000278135	0.841088	GCF_000046705	GCF_000278135	225	0	18
GCF_000012765-GCF_000327395	0.900441	GCF_000327395	GCF_000012765	80	0	2
GCF_000012765-GCF_000327395	0.900441	GCF_000012765	GCF_000327395	78	0	5
GCF_000585495-GCF_000769655	0.820566	GCF_000769655	GCF_000585495	405	0	11
GCF_000585495-GCF_000769655	0.820566	GCF_000585495	GCF_000769655	368	0	8
GCF_000349565-GCF_001424385	0.810608	GCF_001424385	GCF_000349565	565	1	32
GCF_000349565-GCF_001424385	0.810608	GCF_000349565	GCF_001424385	674	0	46
GCF_000022725-GCF_000273375	0.821841	GCF_000273375	GCF_000022725	122	3	77
GCF_000022725-GCF_000273375	0.821841	GCF_000022725	GCF_000273375	449	0	21
GCF_000024785-GCF_000298195	0.693489	GCF_000298195	GCF_000024785	1914	2	15
GCF_000024785-GCF_000298195	0.693489	GCF_000024785	GCF_000298195	1160	0	33
GCF_000008505-GCF_000482345	0.758091	GCF_000482345	GCF_000008505	964	2	31
GCF_000008505-GCF_000482345	0.758091	GCF_000008505	GCF_000482345	1428	0	48
GCF_000689495-GCF_001185205	0.805254	GCF_001185205	GCF_000689495	857	0	18
GCF_000689495-GCF_001185205	0.805254	GCF_000689495	GCF_001185205	848	0	24
GCF_000744555-GCF_000973105	0.803395	GCF_000973105	GCF_000744555	948	2	18
GCF_000744555-GCF_000973105	0.803395	GCF_000744555	GCF_000973105	743	0	16
GCF_000212375-GCF_000482365	0.879591	GCF_000482365	GCF_000212375	244	0	8
GCF_000212375-GCF_000482365	0.879591	GCF_000212375	GCF_000482365	156	0	10
