# Supplementary material for: Marker genes as predictors of shared genomic function
Source: BMC Genomics. 2019 Apr 4;20:268. doi: 10.1186/s12864-019-5641-1 (PMC6449922; doi:10.1186/s12864-019-5641-1)
Supplement: Supplementary file 5 — Table S5. The table provides details of all significantly shared and unshared GO terms for bacterial genomes whose V4 16S rRNA sequences clustered at greater than 99% identity. (XLSX 158 kb) [file 12864_2019_5641_MOESM5_ESM.xlsx]

## Sheet: Additional_file_5_updated
Ontology	GO.ID	Term	Count-shared	Count-unshared	P-value
MF_unshared	GO:0004386	helicase activity	6805	5285	1e-30
MF_unshared	GO:0004803	transposase activity	4591	8641	1e-30
MF_unshared	GO:0016163	nitrogenase activity	128	197	1e-30
MF_unshared	GO:0004497	monooxygenase activity	9913	5365	1e-30
MF_unshared	GO:0008901	ferredoxin hydrogenase activity	205	275	1e-30
MF_unshared	GO:0103111	D-glucosamine PTS permease activity	1661	1194	1e-30
MF_unshared	GO:0016705	oxidoreductase activity, acting on paire...	10766	5640	1e-30
MF_unshared	GO:0003964	RNA-directed DNA polymerase activity	165	288	1e-30
MF_unshared	GO:0030246	carbohydrate binding	4889	3297	1e-30
MF_unshared	GO:0016491	oxidoreductase activity	60068	31796	1e-30
MF_unshared	GO:0004565	beta-galactosidase activity	742	746	1e-30
MF_unshared	GO:0050002	D-proline reductase (dithiol) activity	15	72	1e-30
MF_unshared	GO:0018537	coenzyme F420-dependent N5,N10-methenylt...	80	165	1e-30
MF_unshared	GO:0097351	toxin-antitoxin pair type II binding	72	274	1e-30
MF_unshared	GO:0033961	cis-stilbene-oxide hydrolase activity	184	218	1e-30
MF_unshared	GO:0046556	alpha-L-arabinofuranosidase activity	385	422	1e-30
MF_unshared	GO:0090729	toxin activity	357	915	1e-30
MF_unshared	GO:0015097	mercury ion transmembrane transporter ac...	42	108	1e-30
MF_unshared	GO:0015137	citrate transmembrane transporter activi...	144	202	1e-30
MF_unshared	GO:0050695	benzoylformate decarboxylase activity	29	81	1e-30
MF_unshared	GO:0003677	DNA binding	185481	82889	1e-30
MF_unshared	GO:0042314	bacteriochlorophyll binding	0	55	1e-30
MF_unshared	GO:0071949	FAD binding	9279	4214	1e-30
MF_unshared	GO:0003700	DNA-binding transcription factor activit...	76113	36815	1e-30
MF_unshared	GO:0009036	type II site-specific deoxyribonuclease ...	24	180	1e-30
MF_unshared	GO:0004650	polygalacturonase activity	81	192	1e-30
MF_unshared	GO:0035438	cyclic-di-GMP binding	761	521	1e-30
MF_unshared	GO:0008838	diaminopropionate ammonia-lyase activity	21	76	1e-30
MF_unshared	GO:0031218	arabinogalactan endo-1,4-beta-galactosid...	39	131	1e-30
MF_unshared	GO:0045156	electron transporter, transferring elect...	92	140	1e-30
MF_unshared	GO:0015643	toxic substance binding	96	201	1e-30
MF_unshared	GO:0009035	type I site-specific deoxyribonuclease a...	163	305	1e-30
MF_unshared	GO:0004061	arylformamidase activity	478	524	1e-30
MF_unshared	GO:0045340	mercury ion binding	91	165	1e-30
MF_unshared	GO:0008131	primary amine oxidase activity	78	164	1e-30
MF_unshared	GO:0004560	alpha-L-fucosidase activity	168	354	1e-30
MF_unshared	GO:0050043	lactate racemase activity	51	113	1e-30
MF_unshared	GO:0051213	dioxygenase activity	4699	3533	1e-30
MF_unshared	GO:0030599	pectinesterase activity	62	138	1e-30
MF_unshared	GO:0033294	ectoine binding	46	89	1e-30
MF_unshared	GO:0018576	catechol 1,2-dioxygenase activity	166	239	1e-30
MF_unshared	GO:0008982	protein-N(PI)-phosphohistidine-sugar pho...	6937	4584	1e-30
MF_unshared	GO:0004553	hydrolase activity, hydrolyzing O-glycos...	7435	4252	1e-30
MF_unshared	GO:0015209	cytosine transmembrane transporter activ...	142	274	1e-30
MF_unshared	GO:0000150	recombinase activity	1321	1874	1e-30
MF_unshared	GO:0050485	oxidoreductase activity, acting on X-H a...	44	95	1e-30
MF_unshared	GO:0043565	sequence-specific DNA binding	27373	17325	1e-30
MF_unshared	GO:0005509	calcium ion binding	1787	1236	1e-30
MF_unshared	GO:0015577	galactitol transmembrane transporter act...	126	223	1e-30
MF_unshared	GO:0016702	oxidoreductase activity, acting on singl...	555	384	1.7e-20
MF_unshared	GO:0016813	hydrolase activity, acting on carbon-nit...	714	415	3.9e-18
MF_unshared	GO:0008146	sulfotransferase activity	97	125	1.3e-16
MF_unshared	GO:0005267	potassium channel activity	198	180	3.7e-15
MF_unshared	GO:0016798	hydrolase activity, acting on glycosyl b...	1189	671	1.2e-13
MF_unshared	GO:0008410	CoA-transferase activity	1212	681	3.5e-11
MF_unshared	GO:0016837	carbon-oxygen lyase activity, acting on ...	105	75	3.2e-07
MF_unshared	GO:0016712	oxidoreductase activity, acting on paire...	66	57	9e-07
MF_unshared	GO:0030570	pectate lyase activity	44	97	1.7e-30
MF_unshared	GO:0051920	peroxiredoxin activity	3443	1875	1e-30
MF_unshared	GO:0034228	ethanolamine transmembrane transporter a...	7	56	6.4e-30
MF_unshared	GO:0047474	long-chain fatty acid luciferin componen...	17	61	1.4e-29
MF_unshared	GO:0003847	1-alkyl-2-acetylglycerophosphocholine es...	139	170	1.7e-29
MF_unshared	GO:0003993	acid phosphatase activity	595	456	7.8e-29
MF_unshared	GO:0008910	kanamycin kinase activity	9	54	1.4e-28
MF_unshared	GO:0008851	ethanolamine ammonia-lyase activity	188	215	2e-28
MF_unshared	GO:0016151	nickel cation binding	2937	1693	1.7e-27
MF_unshared	GO:0102131	3-oxo-glutaryl-[acp] methyl ester reduct...	2275	1134	1.7e-27
MF_unshared	GO:0102132	3-oxo-pimeloyl-[acp] methyl ester reduct...	2275	1134	1.7e-27
MF_unshared	GO:0008810	cellulase activity	307	322	1.9e-27
MF_unshared	GO:0009007	site-specific DNA-methyltransferase (ade...	551	375	1.9e-27
MF_unshared	GO:0015067	amidinotransferase activity	11	50	1.3e-26
MF_unshared	GO:0018836	alkylmercury lyase activity	6	44	8.7e-27
MF_unshared	GO:0047343	glucose-1-phosphate cytidylyltransferase...	80	114	9.3e-27
MF_unshared	GO:0047850	diaminopimelate dehydrogenase activity	23	59	1.8e-26
MF_unshared	GO:0016844	strictosidine synthase activity	70	99	2.1e-26
MF_unshared	GO:0033608	formyl-CoA transferase activity	345	272	7.2e-26
MF_unshared	GO:0033732	pyrroloquinoline-quinone synthase activi...	75	103	1.3e-25
MF_unshared	GO:0016152	mercury (II) reductase activity	87	122	1.9e-25
MF_unshared	GO:0008446	GDP-mannose 4,6-dehydratase activity	201	178	2.6e-25
MF_unshared	GO:0016872	intramolecular lyase activity	383	319	2.8e-25
MF_unshared	GO:0019120	hydrolase activity, acting on acid halid...	180	191	3.3e-16
MF_unshared	GO:0008061	chitin binding	540	372	3.4e-24
MF_unshared	GO:0016159	muconolactone delta-isomerase activity	90	113	4.2e-24
MF_unshared	GO:0046405	glycerol dehydratase activity	55	100	4.5e-24
MF_unshared	GO:0004415	hyalurononglucosaminidase activity	5	41	4.9e-24
MF_unshared	GO:0004559	alpha-mannosidase activity	282	268	1.9e-22
MF_unshared	GO:0008107	galactoside 2-alpha-L-fucosyltransferase...	6	44	6.2e-24
MF_unshared	GO:0033925	mannosyl-glycoprotein endo-beta-N-acetyl...	104	119	7.1e-24
MF_unshared	GO:0030598	rRNA N-glycosylase activity	0	31	8.3e-24
MF_unshared	GO:0018492	carbon-monoxide dehydrogenase (acceptor)...	173	178	8.5e-24
MF_unshared	GO:0046559	alpha-glucuronidase activity	13	46	1.8e-23
MF_unshared	GO:0004062	aryl sulfotransferase activity	1	35	2.1e-23
MF_unshared	GO:0047529	2,3-dimethylmalate lyase activity	4	36	6.7e-23
MF_unshared	GO:0016987	sigma factor activity	9564	4037	9.7e-23
MF_unshared	GO:0070401	NADP+ binding	361	252	1e-22
MF_unshared	GO:0008811	chloramphenicol O-acetyltransferase acti...	65	111	1.2e-22
MF_unshared	GO:0008736	L-fucose isomerase activity	22	62	1.3e-22
MF_unshared	GO:0003956	NAD(P)+-protein-arginine ADP-ribosyltran...	8	40	1.3e-22
MF_unshared	GO:0000257	nitrilase activity	43	67	1.6e-08
MF_unshared	GO:0015649	2-keto-3-deoxygluconate:proton symporter...	29	74	3.1e-22
MF_unshared	GO:0004157	dihydropyrimidinase activity	59	89	3.5e-22
MF_unshared	GO:0033926	glycopeptide alpha-N-acetylgalactosamini...	17	49	3.8e-22
MF_unshared	GO:0047681	aryl-alcohol dehydrogenase (NADP+) activ...	58	85	5.7e-22
MF_unshared	GO:0001848	complement binding	0	28	1.4e-21
MF_unshared	GO:0045330	aspartyl esterase activity	39	72	2e-21
MF_unshared	GO:0003886	DNA (cytosine-5-)-methyltransferase acti...	207	217	2.4e-21
MF_unshared	GO:0050096	methylaspartate ammonia-lyase activity	6	36	2.6e-21
MF_unshared	GO:0033916	beta-agarase activity	6	36	2.6e-21
MF_unshared	GO:0042410	6-carboxyhexanoate-CoA ligase activity	19	54	3.9e-21
MF_unshared	GO:0005249	voltage-gated potassium channel activity	263	216	2.9e-18
MF_unshared	GO:0008484	sulfuric ester hydrolase activity	2014	974	2e-17
MF_unshared	GO:0008134	transcription factor binding	3124	1294	3.6e-20
MF_unshared	GO:0008880	glucuronate isomerase activity	353	270	2.8e-20
MF_unshared	GO:0018579	protocatechuate 4,5-dioxygenase activity	24	49	3.7e-20
MF_unshared	GO:0016831	carboxy-lyase activity	2211	2059	1e-30
MF_unshared	GO:0003796	lysozyme activity	733	448	9e-20
MF_unshared	GO:0034071	aminoglycoside phosphotransferase activi...	5	6	0.00686
MF_unshared	GO:0015926	glucosidase activity	46	133	1e-30
MF_unshared	GO:0030600	feruloyl esterase activity	41	63	1.9e-19
MF_unshared	GO:0008703	5-amino-6-(5-phosphoribosylamino)uracil ...	1742	879	2e-19
MF_unshared	GO:0009976	tocopherol cyclase activity	3	32	2e-19
MF_unshared	GO:0016756	glutathione gamma-glutamylcysteinyltrans...	4	31	2e-19
MF_unshared	GO:0018581	hydroxyquinol 1,2-dioxygenase activity	15	41	2.7e-19
MF_unshared	GO:0052692	raffinose alpha-galactosidase activity	410	326	2.9e-19
MF_unshared	GO:0050097	methylaspartate mutase activity	13	39	4.8e-19
MF_unshared	GO:0046982	protein heterodimerization activity	22	47	7.9e-19
MF_unshared	GO:0047733	CDP-glucose 4,6-dehydratase activity	7	33	1.3e-18
MF_unshared	GO:0030058	amine dehydrogenase activity	0	24	1.4e-18
MF_unshared	GO:0008198	ferrous iron binding	1048	595	1.8e-18
MF_unshared	GO:0004159	dihydrouracil dehydrogenase (NAD+) activ...	23	52	1.8e-18
MF_unshared	GO:0033680	ATP-dependent DNA/RNA helicase activity	33	64	2.8e-18
MF_unshared	GO:0005518	collagen binding	92	120	3.2e-18
MF_unshared	GO:0047652	allantoate deiminase activity	34	55	3.3e-18
MF_unshared	GO:0008733	L-arabinose isomerase activity	161	160	3.4e-18
MF_unshared	GO:0033990	ectoine synthase activity	120	127	4.3e-18
MF_unshared	GO:0047432	2,2-dialkylglycine decarboxylase (pyruva...	8	33	5.6e-18
MF_unshared	GO:0016636	oxidoreductase activity, acting on the C...	16	42	3.3e-16
MF_unshared	GO:0018762	aliphatic nitrilase activity	13	37	8.3e-18
MF_unshared	GO:0000253	3-keto sterol reductase activity	50	72	9.2e-18
MF_unshared	GO:0050194	phosphonoacetaldehyde hydrolase activity	71	88	9.4e-18
MF_unshared	GO:0015929	hexosaminidase activity	8	13	0.0072
MF_unshared	GO:0019864	IgG binding	2	26	1.1e-17
MF_unshared	GO:0045735	nutrient reservoir activity	140	156	1.1e-17
MF_unshared	GO:0004754	saccharopine dehydrogenase (NAD+, L-lysi...	54	76	2.6e-17
MF_unshared	GO:0004668	protein-arginine deiminase activity	219	179	4.5e-17
MF_unshared	GO:0047448	5-dehydro-4-deoxyglucarate dehydratase a...	129	143	4.7e-17
MF_unshared	GO:0018578	protocatechuate 3,4-dioxygenase activity	316	249	1.4e-16
MF_unshared	GO:0008115	sarcosine oxidase activity	393	266	2.9e-16
MF_unshared	GO:0046917	triphosphoribosyl-dephospho-CoA synthase...	156	155	2.9e-16
MF_unshared	GO:0016892	endoribonuclease activity, producing 3'-...	18	46	1.8e-15
MF_unshared	GO:0031418	L-ascorbic acid binding	226	162	4.2e-16
MF_unshared	GO:0004756	selenide, water dikinase activity	153	130	4.3e-16
MF_unshared	GO:0050401	xylonate dehydratase activity	3	25	4.5e-16
MF_unshared	GO:0004181	metallocarboxypeptidase activity	656	424	6.2e-15
MF_unshared	GO:0005516	calmodulin binding	18	41	5.5e-16
MF_unshared	GO:0050577	GDP-L-fucose synthase activity	113	103	5.5e-16
MF_unshared	GO:0008430	selenium binding	23	49	5.9e-16
MF_unshared	GO:0050304	nitrous-oxide reductase activity	12	33	7.8e-16
MF_unshared	GO:0008691	3-hydroxybutyryl-CoA dehydrogenase activ...	313	188	7.9e-16
MF_unshared	GO:0052910	23S rRNA (adenine(2085)-N(6))-dimethyltr...	1	22	8e-16
MF_unshared	GO:0008807	carboxyvinyl-carboxyphosphonate phosphor...	77	86	8.4e-16
MF_unshared	GO:0018820	cyanamide hydratase activity	53	88	1.1e-15
MF_unshared	GO:0008726	alkanesulfonate monooxygenase activity	316	245	1.5e-15
MF_unshared	GO:0047489	pectate disaccharide-lyase activity	6	27	2.8e-15
MF_unshared	GO:0004125	L-seryl-tRNASec selenium transferase act...	122	124	3e-15
MF_unshared	GO:0030410	nicotianamine synthase activity	12	37	4.3e-15
MF_unshared	GO:0008781	N-acylneuraminate cytidylyltransferase a...	55	61	5.1e-15
MF_unshared	GO:0015667	site-specific DNA-methyltransferase (cyt...	29	44	8.2e-15
MF_unshared	GO:0050062	long-chain-fatty-acyl-CoA reductase acti...	7	29	9.4e-15
MF_unshared	GO:0019166	trans-2-enoyl-CoA reductase (NADPH) acti...	15	35	1.1e-14
MF_unshared	GO:0016985	mannan endo-1,4-beta-mannosidase activit...	32	60	2.7e-14
MF_unshared	GO:0043805	indolepyruvate ferredoxin oxidoreductase...	76	67	4.2e-14
MF_unshared	GO:0008488	gamma-glutamyl carboxylase activity	46	56	4.7e-14
MF_unshared	GO:0008687	3,4-dihydroxyphenylacetate 2,3-dioxygena...	49	75	5.1e-14
MF_unshared	GO:0004308	exo-alpha-sialidase activity	69	103	9.1e-15
MF_unshared	GO:0008234	cysteine-type peptidase activity	524	356	1.7e-17
MF_unshared	GO:0009028	tartronate-semialdehyde synthase activit...	98	112	7.8e-14
MF_unshared	GO:0009044	xylan 1,4-beta-xylosidase activity	72	86	8.2e-14
MF_unshared	GO:0047355	CDP-glycerol glycerophosphotransferase a...	514	328	1.1e-13
MF_unshared	GO:0005102	signaling receptor binding	3	23	5.9e-12
MF_unshared	GO:0046558	arabinan endo-1,5-alpha-L-arabinosidase ...	37	58	1.4e-13
MF_unshared	GO:0015109	chromate transmembrane transporter activ...	462	257	1.6e-13
MF_unshared	GO:0015446	ATPase-coupled arsenite transmembrane tr...	115	83	1.6e-13
MF_unshared	GO:0004336	galactosylceramidase activity	13	35	1.6e-13
MF_unshared	GO:0004316	3-oxoacyl-[acyl-carrier-protein] reducta...	2697	1146	1.8e-13
MF_unshared	GO:0070273	phosphatidylinositol-4-phosphate binding	174	106	2.3e-13
MF_unshared	GO:0001681	sialate O-acetylesterase activity	52	57	3.2e-13
MF_unshared	GO:0004519	endonuclease activity	6872	4652	1e-30
MF_unshared	GO:0022838	substrate-specific channel activity	7	25	1.5e-05
MF_unshared	GO:0004623	phospholipase A2 activity	76	75	9.4e-13
MF_unshared	GO:0018785	haloacetate dehalogenase activity	43	53	1.1e-12
MF_unshared	GO:0008866	fructuronate reductase activity	33	45	1.1e-12
MF_unshared	GO:0036354	2-desacetyl-2-hydroxyethyl bacteriochlor...	0	16	1.2e-12
MF_unshared	GO:0047663	aminoglycoside 6'-N-acetyltransferase ac...	13	40	1.2e-12
MF_unshared	GO:0030596	alpha-L-rhamnosidase activity	5	22	1.3e-12
MF_unshared	GO:0050462	N-acetylneuraminate synthase activity	5	22	1.3e-12
MF_unshared	GO:0018729	propionate CoA-transferase activity	4	23	1.3e-12
MF_unshared	GO:0047042	androsterone dehydrogenase (B-specific) ...	2	21	1.3e-12
MF_unshared	GO:0055041	cyclopentanol dehydrogenase activity	48	55	1.6e-12
MF_unshared	GO:0004341	gluconolactonase activity	129	106	1.7e-12
MF_unshared	GO:0016759	cellulose synthase activity	15	27	3.5e-10
MF_unshared	GO:0008892	guanine deaminase activity	161	124	2.1e-12
MF_unshared	GO:0050053	levansucrase activity	17	45	2.2e-12
MF_unshared	GO:0004869	cysteine-type endopeptidase inhibitor ac...	41	60	2.7e-12
MF_unshared	GO:0034069	aminoglycoside N-acetyltransferase activ...	49	42	7.3e-05
MF_unshared	GO:0045436	lycopene beta cyclase activity	2	18	5.2e-12
MF_unshared	GO:0070224	sulfide:quinone oxidoreductase activity	2	18	5.2e-12
MF_unshared	GO:0050539	maleimide hydrolase activity	3	19	6.3e-12
MF_unshared	GO:0015049	methane monooxygenase activity	4	20	6.5e-12
MF_unshared	GO:0047711	blasticidin-S deaminase activity	0	15	6.8e-12
MF_unshared	GO:0004842	ubiquitin-protein transferase activity	89	104	8.6e-12
MF_unshared	GO:0008138	protein tyrosine/serine/threonine phosph...	80	92	1e-11
MF_unshared	GO:0030976	thiamine pyrophosphate binding	5548	2224	1.1e-11
MF_unshared	GO:0047750	cholestenol delta-isomerase activity	12	26	1.2e-11
MF_unshared	GO:0050540	2-aminomuconate deaminase activity	7	24	1.3e-11
MF_unshared	GO:0034015	L-ribulose-5-phosphate 3-epimerase activ...	13	33	1.8e-11
MF_unshared	GO:0005354	galactose transmembrane transporter acti...	43	47	2.5e-11
MF_unshared	GO:0050385	ureidoglycolate lyase activity	175	132	2.2e-11
MF_unshared	GO:0004597	peptide-aspartate beta-dioxygenase activ...	111	93	2.5e-11
MF_unshared	GO:0102007	acyl-L-homoserine-lactone lactonohydrola...	2	17	2.6e-11
MF_unshared	GO:0047869	dimethylpropiothetin dethiomethylase act...	1	18	2.6e-11
MF_unshared	GO:0106141	flavin prenyltransferase activity	306	153	2.9e-11
MF_unshared	GO:0018849	muconate cycloisomerase activity	76	85	2.9e-11
MF_unshared	GO:0050532	2-phosphosulfolactate phosphatase activi...	49	51	3e-11
MF_unshared	GO:0030340	hyaluronate lyase activity	4	19	3e-11
MF_unshared	GO:0004436	phosphatidylinositol diacylglycerol-lyas...	3	18	3e-11
MF_unshared	GO:0018818	acetylene hydratase activity	3	18	3e-11
MF_unshared	GO:0046423	allene-oxide cyclase activity	2	15	6.4e-10
MF_unshared	GO:0008199	ferric iron binding	2530	1068	3.4e-11
MF_unshared	GO:0010461	light-activated ion channel activity	0	14	3.8e-11
MF_unshared	GO:0036383	3-hydroxy-9,10-secoandrosta-1,3,5(10)-tr...	28	42	5e-11
MF_unshared	GO:0015128	gluconate transmembrane transporter acti...	800	453	8.2e-11
MF_unshared	GO:0016805	dipeptidase activity	1147	529	4.9e-12
MF_unshared	GO:0047789	creatininase activity	41	49	1.1e-10
MF_unshared	GO:0018577	catechol 2,3-dioxygenase activity	56	67	1.1e-10
MF_unshared	GO:0008741	ribulokinase activity	138	118	1.3e-10
MF_unshared	GO:0004683	calmodulin-dependent protein kinase acti...	37	41	1.4e-10
MF_unshared	GO:0050538	N-carbamoyl-L-amino-acid hydrolase activ...	85	67	1.5e-10
MF_unshared	GO:0050572	L-idonate 5-dehydrogenase activity	18	31	1.6e-10
MF_unshared	GO:0033735	aspartate dehydrogenase activity	69	73	1.9e-10
MF_unshared	GO:0033094	butane-1,4-diamine:2-oxoglutarate aminot...	14	30	2.1e-10
MF_unshared	GO:0050113	inositol oxygenase activity	0	13	2.1e-10
MF_unshared	GO:0004131	cytosine deaminase activity	143	108	2.4e-10
MF_unshared	GO:0003958	NADPH-hemoprotein reductase activity	59	70	2.6e-10
MF_unshared	GO:0000140	acylglycerone-phosphate reductase activi...	9	25	2.7e-10
MF_unshared	GO:0018796	4,5-dihydroxyphthalate decarboxylase act...	7	20	3.1e-10
MF_unshared	GO:0051537	2 iron, 2 sulfur cluster binding	10569	4352	3.5e-10
MF_unshared	GO:0008660	1-aminocyclopropane-1-carboxylate deamin...	85	96	4.3e-10
MF_unshared	GO:0016403	dimethylargininase activity	26	42	4.3e-10
MF_unshared	GO:0008476	protein-tyrosine sulfotransferase activi...	18	27	4.4e-10
MF_unshared	GO:0008373	sialyltransferase activity	0	14	4.7e-10
MF_unshared	GO:0019139	cytokinin dehydrogenase activity	1	14	4.7e-10
MF_unshared	GO:0050334	thiaminase activity	275	197	4.8e-10
MF_unshared	GO:0004351	glutamate decarboxylase activity	206	145	5.2e-10
MF_unshared	GO:0030151	molybdenum ion binding	1758	882	5.3e-10
MF_unshared	GO:0008727	GDP-mannose mannosyl hydrolase activity	3	16	6.8e-10
MF_unshared	GO:0046577	long-chain-alcohol oxidase activity	3	16	6.8e-10
MF_unshared	GO:0004848	ureidoglycolate hydrolase activity	101	93	7e-10
MF_unshared	GO:0008872	glucarate dehydratase activity	117	127	7e-10
MF_unshared	GO:0008927	mannonate dehydratase activity	173	151	7.1e-10
MF_unshared	GO:0003837	beta-ureidopropionase activity	25	35	7.3e-10
MF_unshared	GO:0016730	oxidoreductase activity, acting on iron-...	20	57	1.1e-26
MF_unshared	GO:0033776	phenylacetone monooxygenase activity	20	29	1e-09
MF_unshared	GO:0004555	alpha,alpha-trehalase activity	139	107	1.1e-09
MF_unshared	GO:0019187	beta-1,4-mannosyltransferase activity	0	12	1.2e-09
MF_unshared	GO:0009012	aminoglycoside 3''-adenylyltransferase a...	16	25	1.2e-09
MF_unshared	GO:0001512	dihydronicotinamide riboside quinone red...	13	28	1.2e-09
MF_unshared	GO:0047465	N-acylglucosamine-6-phosphate 2-epimeras...	166	145	1.3e-09
MF_unshared	GO:0009882	blue light photoreceptor activity	53	53	1.3e-09
MF_unshared	GO:0050151	oleate hydratase activity	195	124	1.3e-09
MF_unshared	GO:0018530	(R)-6-hydroxynicotine oxidase activity	10	21	1.6e-09
MF_unshared	GO:0050545	sulfopyruvate decarboxylase activity	19	28	1.7e-09
MF_unshared	GO:0008843	endochitinase activity	14	33	1.7e-09
MF_unshared	GO:0050023	L-fuconate dehydratase activity	78	82	1.7e-09
MF_unshared	GO:0008715	CDP-diacylglycerol diphosphatase activit...	50	50	1.8e-09
MF_unshared	GO:0004806	triglyceride lipase activity	602	364	2e-09
MF_unshared	GO:0047116	1,6-dihydroxycyclohexa-2,4-diene-1-carbo...	25	43	2.1e-09
MF_unshared	GO:0008949	oxalyl-CoA decarboxylase activity	84	73	2.1e-09
MF_unshared	GO:0009385	N-acylmannosamine-6-phosphate 2-epimeras...	166	144	2.4e-09
MF_unshared	GO:0009040	ureidoglycolate dehydrogenase activity	9	25	2.4e-09
MF_unshared	GO:0052876	methylamine dehydrogenase (amicyanin) ac...	1	13	2.4e-09
MF_unshared	GO:0008908	isochorismatase activity	232	187	2.6e-09
MF_unshared	GO:0016980	creatinase activity	29	43	3.1e-09
MF_unshared	GO:0043775	cobyrinate a,c-diamide synthase activity	22	32	3.7e-09
MF_unshared	GO:0004563	beta-N-acetylhexosaminidase activity	606	289	3.7e-09
MF_unshared	GO:0004038	allantoinase activity	153	111	4e-09
MF_unshared	GO:0015558	secondary active p-aminobenzoyl-glutamat...	145	100	4.9e-09
MF_unshared	GO:0047422	N-acyl-D-aspartate deacylase activity	10	25	5.3e-09
MF_unshared	GO:0047646	alkanal monooxygenase (FMN-linked) activ...	85	68	5.4e-09
MF_unshared	GO:0047590	5-dehydro-2-deoxygluconokinase activity	53	50	5.4e-09
MF_unshared	GO:0003950	NAD+ ADP-ribosyltransferase activity	9	21	5.9e-09
MF_unshared	GO:0004348	glucosylceramidase activity	73	73	6e-09
MF_unshared	GO:0008556	potassium-transporting ATPase activity	1199	543	2.8e-09
MF_unshared	GO:0015066	alpha-amylase inhibitor activity	0	11	6.5e-09
MF_unshared	GO:0008798	beta-aspartyl-peptidase activity	49	55	7.7e-09
MF_unshared	GO:0004846	urate oxidase activity	109	81	1.2e-08
MF_unshared	GO:0034000	chondroitin-sulfate-ABC endolyase activi...	1	12	1.3e-08
MF_unshared	GO:0047688	aspartate 4-decarboxylase activity	1	12	1.3e-08
MF_unshared	GO:0047307	diaminobutyrate-pyruvate transaminase ac...	120	102	1.4e-08
MF_unshared	GO:0001517	N-acetylglucosamine 6-O-sulfotransferase...	8	18	1.4e-08
MF_unshared	GO:0016158	3-phytase activity	36	43	1.6e-08
MF_unshared	GO:0008775	acetate CoA-transferase activity	81	61	1.6e-08
MF_unshared	GO:0018697	carbonyl sulfide nitrogenase activity	91	86	2.1e-08
MF_unshared	GO:0047613	aconitate decarboxylase activity	6	18	2.1e-08
MF_unshared	GO:0018423	protein C-terminal leucine carboxyl O-me...	100	97	2.4e-08
MF_unshared	GO:0008422	beta-glucosidase activity	710	380	1e-06
MF_unshared	GO:0070733	protein adenylyltransferase activity	31	36	2.5e-08
MF_unshared	GO:0047808	D(-)-tartrate dehydratase activity	41	46	2.8e-08
MF_unshared	GO:0018740	2'-hydroxybiphenyl-2-sulfinate desulfina...	0	10	3.6e-08
MF_unshared	GO:0047964	glyoxylate reductase activity	86	52	4e-08
MF_unshared	GO:0004737	pyruvate decarboxylase activity	5	15	4.2e-08
MF_unshared	GO:0070330	aromatase activity	82	76	5.6e-08
MF_unshared	GO:0008674	2-dehydro-3-deoxy-6-phosphogalactonate a...	46	43	5.8e-08
MF_unshared	GO:0044668	sodium:malonate symporter activity	28	38	6.7e-08
MF_unshared	GO:0047113	aldehyde dehydrogenase (quinone) activit...	3	13	6.8e-08
MF_unshared	GO:0031176	endo-1,4-beta-xylanase activity	246	200	7.4e-08
MF_unshared	GO:0008294	calcium- and calmodulin-responsive adeny...	2	12	7.4e-08
MF_unshared	GO:0033980	phosphonopyruvate decarboxylase activity	29	28	8.6e-08
MF_unshared	GO:0030739	O-demethylpuromycin O-methyltransferase ...	21	33	9.1e-08
MF_unshared	GO:0018822	nitrile hydratase activity	182	135	5.6e-07
MF_unshared	GO:0015153	rhamnose transmembrane transporter activ...	17	25	9.3e-08
MF_unshared	GO:0003857	3-hydroxyacyl-CoA dehydrogenase activity	1843	792	9.4e-08
MF_unshared	GO:0018479	benzaldehyde dehydrogenase (NAD+) activi...	20	28	9.7e-08
MF_unshared	GO:0004065	arylsulfatase activity	88	57	9.7e-08
MF_unshared	GO:0008986	pyruvate, water dikinase activity	259	146	1.1e-07
MF_unshared	GO:0003859	3-hydroxybutyryl-CoA dehydratase activit...	69	51	1.3e-07
MF_unshared	GO:0000986	bacterial-type proximal promoter sequenc...	265	201	1.8e-07
MF_unshared	GO:0034257	nicotinamide riboside transmembrane tran...	274	152	1.8e-07
MF_unshared	GO:0018786	haloalkane dehalogenase activity	207	146	2e-07
MF_unshared	GO:0050076	maleate isomerase activity	24	38	2e-07
MF_unshared	GO:0048529	magnesium-protoporphyrin IX monomethyl e...	8	16	2e-07
MF_unshared	GO:0047632	agmatine deiminase activity	159	106	2.4e-07
MF_unshared	GO:0008473	ornithine cyclodeaminase activity	140	101	2.8e-07
MF_unshared	GO:0000334	3-hydroxyanthranilate 3,4-dioxygenase ac...	21	23	2.9e-07
MF_unshared	GO:0030733	fatty acid O-methyltransferase activity	7	15	3.2e-07
MF_unshared	GO:0035439	halimadienyl-diphosphate synthase activi...	1	10	3.3e-07
MF_unshared	GO:0048365	Rac GTPase binding	1	10	3.3e-07
MF_unshared	GO:0008336	gamma-butyrobetaine dioxygenase activity	1	10	3.3e-07
MF_unshared	GO:0004328	formamidase activity	184	134	3.5e-07
MF_unshared	GO:0050225	pseudouridine kinase activity	13	20	4.3e-07
MF_unshared	GO:0047559	3-dehydro-L-gulonate 2-dehydrogenase act...	6	14	4.9e-07
MF_unshared	GO:0047420	N-acyl-D-amino-acid deacylase activity	51	48	5e-07
MF_unshared	GO:0004573	mannosyl-oligosaccharide glucosidase act...	88	60	5.3e-07
MF_unshared	GO:0016984	ribulose-bisphosphate carboxylase activi...	134	82	5.6e-07
MF_unshared	GO:0015129	lactate transmembrane transporter activi...	318	184	5.7e-07
MF_unshared	GO:0008789	altronate dehydratase activity	47	42	6.4e-07
MF_unshared	GO:0004032	alditol:NADP+ 1-oxidoreductase activity	58	53	6.8e-07
MF_unshared	GO:0008667	2,3-dihydro-2,3-dihydroxybenzoate dehydr...	94	79	7.4e-07
MF_unshared	GO:0008695	3-phenylpropionate dioxygenase activity	20	29	7.6e-07
MF_unshared	GO:0047919	GDP-mannose 6-dehydrogenase activity	46	40	7.6e-07
MF_unshared	GO:0008767	UDP-galactopyranose mutase activity	251	129	7.9e-07
MF_unshared	GO:0004058	aromatic-L-amino-acid decarboxylase acti...	15	22	8.5e-07
MF_unshared	GO:0030492	hemoglobin binding	14	29	8.5e-07
MF_unshared	GO:0048029	monosaccharide binding	540	256	0.00468
MF_unshared	GO:0008747	N-acetylneuraminate lyase activity	55	57	9e-07
MF_unshared	GO:0004398	histidine decarboxylase activity	3	13	1e-06
MF_unshared	GO:0030059	aralkylamine dehydrogenase (azurin) acti...	0	8	1.1e-06
MF_unshared	GO:0009034	tryptophanase activity	33	30	1.2e-06
MF_unshared	GO:0001760	aminocarboxymuconate-semialdehyde decarb...	12	17	1.2e-06
MF_unshared	GO:0004014	adenosylmethionine decarboxylase activit...	201	100	1.3e-06
MF_unshared	GO:0022872	protein-N(PI)-phosphohistidine-mannitol ...	216	159	1.3e-06
MF_unshared	GO:0009916	alternative oxidase activity	3	11	1.4e-06
MF_unshared	GO:0015556	C4-dicarboxylate transmembrane transport...	246	147	1.7e-08
MF_unshared	GO:0004568	chitinase activity	284	166	0.0026
MF_unshared	GO:0102483	scopolin beta-glucosidase activity	602	320	1.6e-06
MF_unshared	GO:0015407	monosaccharide-transporting ATPase activ...	874	481	4.9e-10
MF_unshared	GO:0050032	L-rhamnonate dehydratase activity	8	16	1.7e-06
MF_unshared	GO:0050133	N6-hydroxylysine O-acetyltransferase act...	2	10	1.7e-06
MF_unshared	GO:0047868	dimethylmaleate hydratase activity	2	10	1.7e-06
MF_unshared	GO:0033917	exo-poly-alpha-galacturonosidase activit...	2	10	1.7e-06
MF_unshared	GO:0005242	inward rectifier potassium channel activ...	2	10	1.7e-06
MF_unshared	GO:0008804	carbamate kinase activity	323	212	1.8e-06
MF_unshared	GO:0045152	antisigma factor binding	922	454	2e-06
MF_unshared	GO:0009026	tagaturonate reductase activity	42	47	2e-06
MF_unshared	GO:0047569	3-oxoadipate CoA-transferase activity	102	73	2.6e-06
MF_unshared	GO:0033757	glucoside 3-dehydrogenase activity	8	14	2.8e-06
MF_unshared	GO:0008740	L-rhamnose isomerase activity	115	110	2.9e-06
MF_unshared	GO:0031219	levanase activity	4	13	2.9e-06
MF_unshared	GO:0050526	poly(3-hydroxybutyrate) depolymerase act...	4	13	2.9e-06
MF_unshared	GO:0033816	diaminobutyrate acetyltransferase activi...	81	67	3.2e-06
MF_unshared	GO:0061595	6-deoxy-6-sulfofructose-1-phosphate aldo...	21	28	3.3e-06
MF_unshared	GO:0097573	glutathione oxidoreductase activity	23	26	3.3e-06
MF_unshared	GO:0008849	enterochelin esterase activity	32	27	3.4e-06
MF_unshared	GO:0008824	cyanate hydratase activity	101	88	3.6e-06
MF_unshared	GO:0033877	succinyl-CoA:(R)-benzylsuccinate CoA-tra...	11	17	4.1e-06
MF_unshared	GO:0035888	isoguanine deaminase activity	16	24	4.2e-06
MF_unshared	GO:0018710	acetone carboxylase activity	3	12	4.3e-06
MF_unshared	GO:0036373	L-fucose mutarotase activity	13	24	4.4e-06
MF_unshared	GO:0047348	glycerol-3-phosphate cytidylyltransferas...	109	73	4.6e-06
MF_unshared	GO:0016760	cellulose synthase (UDP-forming) activit...	72	74	4.9e-06
MF_unshared	GO:0004867	serine-type endopeptidase inhibitor acti...	118	94	5.5e-06
MF_unshared	GO:0047464	heparosan-N-sulfate-glucuronate 5-epimer...	0	7	6.1e-06
MF_unshared	GO:0052861	glucan endo-1,3-beta-glucanase activity,...	0	7	6.1e-06
MF_unshared	GO:0030788	precorrin-2 C20-methyltransferase activi...	218	129	6.3e-06
MF_unshared	GO:0047761	butyrate kinase activity	65	47	6.5e-06
MF_unshared	GO:0015204	urea transmembrane transporter activity	46	60	7e-06
MF_unshared	GO:0008240	tripeptidyl-peptidase activity	6	12	7.3e-06
MF_unshared	GO:0008241	peptidyl-dipeptidase activity	14	18	7.7e-06
MF_unshared	GO:0005164	tumor necrosis factor receptor binding	2	9	7.7e-06
MF_unshared	GO:2001070	starch binding	112	73	8e-06
MF_unshared	GO:0004671	protein C-terminal S-isoprenylcysteine c...	258	172	8.1e-06
MF_unshared	GO:0047770	carboxylate reductase activity	1	8	8.4e-06
MF_unshared	GO:0047769	arogenate dehydratase activity	22	26	8.7e-06
MF_unshared	GO:0033971	hydroxyisourate hydrolase activity	251	140	9.9e-06
MF_unshared	GO:0008737	L-fuculokinase activity	8	13	9.9e-06
MF_unshared	GO:0052588	diacetyl reductase ((S)-acetoin forming)...	46	34	1.1e-05
MF_unshared	GO:0008860	ferredoxin-NAD+ reductase activity	125	87	1.1e-05
MF_unshared	GO:0050138	nicotinate dehydrogenase activity	5	11	1.1e-05
MF_unshared	GO:0043801	hexulose-6-phosphate synthase activity	73	65	1.2e-05
MF_unshared	GO:0008721	D-serine ammonia-lyase activity	153	98	1.2e-05
MF_unshared	GO:0050114	myo-inosose-2 dehydratase activity	54	49	1.2e-05
MF_unshared	GO:0004777	succinate-semialdehyde dehydrogenase (NA...	141	72	1.3e-05
MF_unshared	GO:0047356	CDP-ribitol ribitolphosphotransferase ac...	13	17	1.3e-05
MF_unshared	GO:0017172	cysteine dioxygenase activity	11	25	1.3e-05
MF_unshared	GO:0102480	5-fluorocytosine deaminase activity	116	76	1.3e-05
MF_unshared	GO:0018662	phenol 2-monooxygenase activity	47	38	1.5e-05
MF_unshared	GO:0050231	putrescine carbamoyltransferase activity	28	32	1.7e-05
MF_unshared	GO:0052874	FMN reductase (NADH) activity	6	13	1.7e-05
MF_unshared	GO:0050519	holo-citrate lyase synthase activity	20	33	1.7e-05
MF_unshared	GO:0050188	phosphoenolpyruvate mutase activity	42	36	1.7e-05
MF_unshared	GO:0018635	(R)-limonene 1,2-monooxygenase activity	44	38	1.9e-05
MF_unshared	GO:0052601	(S)-limonene 1,2-monooxygenase activity	44	38	1.9e-05
MF_unshared	GO:0008707	4-phytase activity	26	24	1.9e-05
MF_unshared	GO:0015159	polysaccharide transmembrane transporter...	353	214	4.9e-10
MF_unshared	GO:0008761	UDP-N-acetylglucosamine 2-epimerase acti...	547	249	2e-05
MF_unshared	GO:0050379	UDP-glucuronate 5'-epimerase activity	11	14	2.2e-05
MF_unshared	GO:0033717	gluconate 2-dehydrogenase (acceptor) act...	71	66	2.2e-05
MF_unshared	GO:0008704	5-carboxymethyl-2-hydroxymuconate delta-...	319	185	2.3e-05
MF_unshared	GO:0050090	mannuronate reductase activity	4	13	2.7e-05
MF_unshared	GO:0016625	oxidoreductase activity, acting on the a...	65	52	3.3e-05
MF_unshared	GO:0047834	D-threo-aldose 1-dehydrogenase activity	24	27	2.8e-05
MF_unshared	GO:0031419	cobalamin binding	2370	909	2.9e-05
MF_unshared	GO:1901515	poly-beta-1,6-N-acetyl-D-glucosamine tra...	25	33	2.9e-05
MF_unshared	GO:0015501	glutamate:sodium symporter activity	135	105	3.1e-05
MF_unshared	GO:0004730	pseudouridylate synthase activity	134	89	3.2e-05
MF_unshared	GO:0018850	chloromuconate cycloisomerase activity	58	61	3.3e-05
MF_unshared	GO:0004531	deoxyribonuclease II activity	0	6	3.4e-05
MF_unshared	GO:0047440	2-dehydro-3-deoxy-D-pentonate aldolase a...	0	6	3.4e-05
MF_unshared	GO:0008871	aminoglycoside 2''-nucleotidyltransferas...	0	6	3.4e-05
MF_unshared	GO:0050573	dTDP-4-dehydro-6-deoxyglucose reductase ...	0	6	3.4e-05
MF_unshared	GO:0018551	hydrogensulfite reductase activity	2	8	3.5e-05
MF_unshared	GO:0032041	NAD-dependent histone deacetylase activi...	2	8	3.5e-05
MF_unshared	GO:0102481	3D-(3,5/4)-trihydroxycyclohexane-1,2-dio...	13	22	3.6e-05
MF_unshared	GO:0047310	glutamine-scyllo-inositol transaminase a...	17	18	3.6e-05
MF_unshared	GO:0080100	L-glutamine:2-oxoglutarate aminotransfer...	17	18	3.6e-05
MF_unshared	GO:0003850	2-deoxyglucose-6-phosphatase activity	16	16	3.8e-05
MF_unshared	GO:0018525	4-hydroxybenzoyl-CoA reductase activity	12	20	3.8e-05
MF_unshared	GO:0008870	galactoside O-acetyltransferase activity	43	34	3.8e-05
MF_unshared	GO:0050501	hyaluronan synthase activity	50	31	4e-05
MF_unshared	GO:0102478	beta-L-arabinofuranosidase activity	1	7	4.1e-05
MF_unshared	GO:0044105	L-xylulose reductase (NAD+) activity	11	15	4.1e-05
MF_unshared	GO:0050038	L-xylulose reductase (NADP+) activity	11	15	4.1e-05
MF_unshared	GO:0016641	oxidoreductase activity, acting on the C...	7	21	7.3e-11
MF_unshared	GO:0004198	calcium-dependent cysteine-type endopept...	5	10	4.4e-05
MF_unshared	GO:0018763	hydroxydechloroatrazine ethylaminohydrol...	37	26	4.6e-05
MF_unshared	GO:0004725	protein tyrosine phosphatase activity	1539	727	4.9e-05
MF_unshared	GO:0000224	peptide-N4-(N-acetyl-beta-glucosaminyl)a...	74	63	4.9e-05
MF_unshared	GO:0050421	nitrite reductase (NO-forming) activity	49	52	4.9e-05
MF_unshared	GO:0050487	sulfoacetaldehyde acetyltransferase acti...	17	19	5.6e-05
MF_unshared	GO:0045303	diaminobutyrate-2-oxoglutarate transamin...	149	100	5.9e-05
MF_unshared	GO:0102099	FAD-dependent urate hydroxylase activity	7	11	5.9e-05
MF_unshared	GO:0018666	2,4-dichlorophenol 6-monooxygenase activ...	7	11	5.9e-05
MF_unshared	GO:0015413	nickel-transporting ATPase activity	146	86	6.4e-05
MF_unshared	GO:0022877	protein-N(PI)-phosphohistidine-fructose ...	757	379	6.5e-05
MF_unshared	GO:0019144	ADP-sugar diphosphatase activity	22	21	6.6e-05
MF_unshared	GO:0016823	hydrolase activity, acting on acid carbo...	152	122	7.7e-11
MF_unshared	GO:0004584	dolichyl-phosphate-mannose-glycolipid al...	131	71	6.8e-05
MF_unshared	GO:1903135	cupric ion binding	4	9	7e-05
MF_unshared	GO:0015410	manganese-transporting ATPase activity	13	14	7e-05
MF_unshared	GO:0004601	peroxidase activity	3895	1754	1e-18
MF_unshared	GO:0015604	organic phosphonate transmembrane transp...	408	273	4.6e-14
MF_unshared	GO:0016851	magnesium chelatase activity	79	44	7.7e-05
MF_unshared	GO:0033897	ribonuclease T2 activity	76	43	7.8e-05
MF_unshared	GO:0052761	exo-1,4-beta-D-glucosaminidase activity	24	30	8.1e-05
MF_unshared	GO:0005507	copper ion binding	3854	1539	0.00049
MF_unshared	GO:0043864	indoleacetamide hydrolase activity	437	272	8.4e-05
MF_unshared	GO:0018456	aryl-alcohol dehydrogenase (NAD+) activi...	40	40	8.4e-05
MF_unshared	GO:0016863	intramolecular oxidoreductase activity, ...	4	9	0.0038
MF_unshared	GO:0004854	xanthine dehydrogenase activity	276	187	9.6e-05
MF_unshared	GO:0033748	hydrogenase (acceptor) activity	83	88	0.00011
MF_unshared	GO:0097077	copper ion sensor activity	3	8	0.00011
MF_unshared	GO:0061751	neutral sphingomyelin phosphodiesterase ...	3	8	0.00011
MF_unshared	GO:0071522	ureidoglycine aminohydrolase activity	3	8	0.00011
MF_unshared	GO:0051669	fructan beta-fructosidase activity	3	8	0.00011
MF_unshared	GO:0015293	symporter activity	2699	1207	1.2e-09
MF_unshared	GO:0047880	erythrulose reductase activity	10	12	0.00012
MF_unshared	GO:0018771	2-hydroxy-6-oxonona-2,4-dienedioate hydr...	7	15	0.00012
MF_unshared	GO:0052823	2-hydroxy-6-oxonona-2,4,7-trienedioate h...	7	15	0.00012
MF_unshared	GO:0015426	polar-amino acid-transporting ATPase act...	112	64	0.00013
MF_unshared	GO:0008993	rhamnulokinase activity	124	105	0.00014
MF_unshared	GO:0004564	beta-fructofuranosidase activity	263	176	0.00014
MF_unshared	GO:0047989	hydroxybutyrate-dimer hydrolase activity	11	24	0.00015
MF_unshared	GO:0010181	FMN binding	9956	3806	0.00016
MF_unshared	GO:0032440	2-alkenal reductase [NAD(P)] activity	43	36	0.00017
MF_unshared	GO:0004066	asparagine synthase (glutamine-hydrolyzi...	824	354	0.00018
MF_unshared	GO:0017168	5-oxoprolinase (ATP-hydrolyzing) activit...	654	257	0.00019
MF_unshared	GO:0018582	1-hydroxy-2-naphthoate 1,2-dioxygenase a...	0	5	0.00019
MF_unshared	GO:0047732	CDP-abequose epimerase activity	0	5	0.00019
MF_unshared	GO:0009824	AMP dimethylallyltransferase activity	0	5	0.00019
MF_unshared	GO:0047507	(deoxy)nucleoside-phosphate kinase activ...	0	5	0.00019
MF_unshared	GO:0036238	gallate dioxygenase activity	1	6	0.0002
MF_unshared	GO:0047806	cytochrome-c3 hydrogenase activity	1	6	0.0002
MF_unshared	GO:0043819	precorrin-6A synthase (deacetylating) ac...	117	62	0.0002
MF_unshared	GO:0016603	glutaminyl-peptide cyclotransferase acti...	37	31	0.0002
MF_unshared	GO:0004022	alcohol dehydrogenase (NAD) activity	1051	553	0.00084
MF_unshared	GO:0042279	nitrite reductase (cytochrome, ammonia-f...	41	31	0.00021
MF_unshared	GO:0008521	acetyl-CoA transmembrane transporter act...	13	13	0.00021
MF_unshared	GO:0047985	hydrogen dehydrogenase activity	11	12	0.00022
MF_unshared	GO:0045550	geranylgeranyl reductase activity	9	11	0.00022
MF_unshared	GO:0008797	aspartate ammonia-lyase activity	269	114	0.00022
MF_unshared	GO:0036524	protein deglycase activity	52	44	0.00023
MF_unshared	GO:0050531	mannosyl-3-phosphoglycerate phosphatase ...	31	23	0.00025
MF_unshared	GO:0047130	saccharopine dehydrogenase (NADP+, L-lys...	4	8	0.00027
MF_unshared	GO:0045439	isopenicillin-N epimerase activity	4	8	0.00027
MF_unshared	GO:0016966	nitric oxide reductase activity	50	43	0.00029
MF_unshared	GO:0009018	sucrose phosphorylase activity	31	31	0.0003
MF_unshared	GO:0008730	L(+)-tartrate dehydratase activity	28	23	0.00031
MF_unshared	GO:0047196	long-chain-alcohol O-fatty-acyltransfera...	132	81	0.00033
MF_unshared	GO:0043718	2-hydroxymethylglutarate dehydrogenase a...	12	15	0.00033
MF_unshared	GO:0018024	histone-lysine N-methyltransferase activ...	7	12	0.00036
MF_unshared	GO:0008984	protein-glutamate methylesterase activit...	525	249	0.00037
MF_unshared	GO:0018800	5-oxopent-3-ene-1,2,5-tricarboxylate dec...	132	82	0.00037
MF_unshared	GO:0034634	glutathione transmembrane transporter ac...	10	11	0.00038
MF_unshared	GO:0016810	hydrolase activity, acting on carbon-nit...	4700	3250	1e-30
MF_unshared	GO:0050416	formimidoylglutamate deiminase activity	28	24	0.00042
MF_unshared	GO:0050127	N-carbamoylsarcosine amidase activity	2	8	0.00044
MF_unshared	GO:0008917	lipopolysaccharide N-acetylglucosaminylt...	3	7	0.00044
MF_unshared	GO:0060703	deoxyribonuclease inhibitor activity	3	7	0.00044
MF_unshared	GO:0047736	cellobiose epimerase activity	2	8	0.00044
MF_unshared	GO:0004566	beta-glucuronidase activity	13	18	0.00045
MF_unshared	GO:0047070	3-carboxyethylcatechol 2,3-dioxygenase a...	23	22	0.00046
MF_unshared	GO:0008271	secondary active sulfate transmembrane t...	730	394	0.00049
MF_unshared	GO:0046523	S-methyl-5-thioribose-1-phosphate isomer...	194	95	0.0005
MF_unshared	GO:0090584	protein-phosphocysteine-galactitol-phosp...	12	16	0.00052
MF_unshared	GO:0005247	voltage-gated chloride channel activity	690	338	0.00052
MF_unshared	GO:0004392	heme oxygenase (decyclizing) activity	219	131	0.00054
MF_unshared	GO:0015321	sodium-dependent phosphate transmembrane...	231	105	0.00054
MF_unshared	GO:0034200	D,D-heptose 1,7-bisphosphate phosphatase...	25	17	0.00056
MF_unshared	GO:0009010	sorbitol-6-phosphate 2-dehydrogenase act...	28	29	0.0006
MF_unshared	GO:0018506	maleylacetate reductase activity	25	36	0.00063
MF_unshared	GO:0050086	mannitol 2-dehydrogenase activity	10	12	0.00064
MF_unshared	GO:0015562	efflux transmembrane transporter activit...	2926	1233	3.6e-05
MF_unshared	GO:0000225	N-acetylglucosaminylphosphatidylinositol...	18	14	0.00067
MF_unshared	GO:0046557	glucan endo-1,6-beta-glucosidase activit...	7	12	0.00067
MF_unshared	GO:0050201	fucokinase activity	9	10	0.00067
MF_unshared	GO:0003974	UDP-N-acetylglucosamine 4-epimerase acti...	2	6	0.00068
MF_unshared	GO:0015150	fucose transmembrane transporter activit...	60	42	0.00202
MF_unshared	GO:0016715	oxidoreductase activity, acting on paire...	14	10	0.00595
MF_unshared	GO:0016852	sirohydrochlorin cobaltochelatase activi...	507	230	0.00081
MF_unshared	GO:0004064	arylesterase activity	67	44	0.00086
MF_unshared	GO:0047150	betaine-homocysteine S-methyltransferase...	190	95	0.00087
MF_unshared	GO:0004435	phosphatidylinositol phospholipase C act...	12	14	0.0009
MF_unshared	GO:0018730	glutaconate CoA-transferase activity	34	21	0.00096
MF_unshared	GO:0015478	oligosaccharide transporting porin activ...	1	5	0.00097
MF_unshared	GO:0070968	pyrroloquinoline quinone binding	1	5	0.00097
MF_unshared	GO:0033947	mannosylglycoprotein endo-beta-mannosida...	1	5	0.00097
MF_unshared	GO:0102229	amylopectin maltohydrolase activity	1	5	0.00097
MF_unshared	GO:0071111	cyclic-guanylate-specific phosphodiester...	99	56	0.00101
MF_unshared	GO:0008239	dipeptidyl-peptidase activity	511	289	0.00101
MF_unshared	GO:0050606	4-carboxy-2-hydroxymuconate semialdehyde...	12	11	0.00102
MF_unshared	GO:0000319	sulfite transmembrane transporter activi...	0	4	0.00105
MF_unshared	GO:0003830	beta-1,4-mannosylglycoprotein 4-beta-N-a...	0	4	0.00105
MF_unshared	GO:0018814	phenylacetaldoxime dehydratase activity	0	4	0.00105
MF_unshared	GO:0048487	beta-tubulin binding	0	4	0.00105
MF_unshared	GO:0102209	trans-permethrin hydrolase activity	0	4	0.00105
MF_unshared	GO:0009815	1-aminocyclopropane-1-carboxylate oxidas...	0	4	0.00105
MF_unshared	GO:0018624	toluene dioxygenase activity	0	4	0.00105
MF_unshared	GO:0034011	L-cysteate sulfo-lyase activity	0	4	0.00105
MF_unshared	GO:0047305	(R)-3-amino-2-methylpropionate-pyruvate ...	0	4	0.00105
MF_unshared	GO:0004571	mannosyl-oligosaccharide 1,2-alpha-manno...	0	4	0.00105
MF_unshared	GO:0009055	electron transfer activity	23371	8720	6.7e-14
MF_unshared	GO:0047651	alkylhalidase activity	5	9	0.00118
MF_unshared	GO:0043781	cobalt-factor II C20-methyltransferase a...	6	8	0.00118
MF_unshared	GO:0008980	propionate kinase activity	20	21	0.00128
MF_unshared	GO:0030769	macrocin O-methyltransferase activity	14	20	0.00138
MF_unshared	GO:0008688	3-(3-hydroxyphenyl)propionate hydroxylas...	46	35	0.00158
MF_unshared	GO:0015485	cholesterol binding	13	18	0.00166
MF_unshared	GO:0015546	sulfathiazole transmembrane transporter ...	3	6	0.00174
MF_unshared	GO:0008120	ceramide glucosyltransferase activity	10	11	0.00181
MF_unshared	GO:0018618	anthranilate 1,2-dioxygenase (deaminatin...	21	25	0.00185
MF_unshared	GO:0015369	calcium:proton antiporter activity	52	30	0.00192
MF_unshared	GO:0050611	arsenate reductase (azurin) activity	16	12	0.00199
MF_unshared	GO:0019154	glycolate dehydrogenase activity	14	14	0.00199
MF_unshared	GO:0004492	methylmalonyl-CoA decarboxylase activity	8	10	0.002
MF_unshared	GO:0043876	D-threonine aldolase activity	9	9	0.002
MF_unshared	GO:0008928	mannose-1-phosphate guanylyltransferase ...	46	28	0.00201
MF_unshared	GO:0003777	microtubule motor activity	43	27	0.00204
MF_unshared	GO:0035312	5'-3' exodeoxyribonuclease activity	27	15	0.00997
MF_unshared	GO:0008815	citrate (pro-3S)-lyase activity	160	129	0.00206
MF_unshared	GO:0017040	N-acylsphingosine amidohydrolase activit...	5	7	0.00208
MF_unshared	GO:0102121	ceramidase activity	5	7	0.00208
MF_unshared	GO:0033831	kojibiose phosphorylase activity	6	9	0.00212
MF_unshared	GO:0009046	zinc D-Ala-D-Ala carboxypeptidase activi...	7	8	0.00212
MF_unshared	GO:0047547	2-methylcitrate dehydratase activity	139	76	0.00215
MF_unshared	GO:0061579	N-acyl homoserine lactone synthase activ...	92	74	0.00244
MF_unshared	GO:0045302	choloylglycine hydrolase activity	79	56	0.0025
MF_unshared	GO:0046522	S-methyl-5-thioribose kinase activity	105	71	0.00275
MF_unshared	GO:0018619	benzene 1,2-dioxygenase activity	10	12	0.00278
MF_unshared	GO:0018529	nitrilotriacetate monooxygenase activity	18	22	0.00285
MF_unshared	GO:0102977	nitrilotriacetate monooxygenase activity...	18	22	0.00285
MF_unshared	GO:0050083	malyl-CoA lyase activity	15	14	0.00285
MF_unshared	GO:0046406	magnesium protoporphyrin IX methyltransf...	14	15	0.00285
MF_unshared	GO:0004932	mating-type factor pheromone receptor ac...	2	5	0.00288
MF_unshared	GO:0047449	2-dehydro-3-deoxy-L-arabinonate dehydrat...	2	5	0.00288
MF_unshared	GO:0033736	L-lysine 6-oxidase activity	2	5	0.00288
MF_unshared	GO:0004410	homocitrate synthase activity	2	5	0.00288
MF_unshared	GO:0043895	cyclomaltodextrin glucanotransferase act...	2	5	0.00288
MF_unshared	GO:0000034	adenine deaminase activity	411	199	0.00309
MF_unshared	GO:0018845	2-hydroxychromene-2-carboxylate isomeras...	185	85	0.00317
MF_unshared	GO:0008470	isovaleryl-CoA dehydrogenase activity	20	13	0.00324
MF_unshared	GO:0008701	4-hydroxy-2-oxovalerate aldolase activit...	172	127	0.00334
MF_unshared	GO:0008869	galactonate dehydratase activity	112	75	0.00342
MF_unshared	GO:0018687	biphenyl 2,3-dioxygenase activity	13	13	0.00345
MF_unshared	GO:0015655	alanine:sodium symporter activity	532	225	0.00349
MF_unshared	GO:0018764	N-isopropylammelide isopropylaminohydrol...	8	8	0.00358
MF_unshared	GO:0043785	cinnamoyl-CoA:phenyllactate CoA-transfer...	3	7	0.00368
MF_unshared	GO:0008787	allose kinase activity	4	6	0.00368
MF_unshared	GO:0047694	barbiturase activity	2	8	0.00368
MF_unshared	GO:0017174	glycine N-methyltransferase activity	4	6	0.00368
MF_unshared	GO:0003779	actin binding	24	31	1.2e-09
MF_unshared	GO:0016018	cyclosporin A binding	6	7	0.0038
MF_unshared	GO:0034419	L-2-hydroxyglutarate oxidase activity	5	8	0.0038
MF_unshared	GO:0018112	proline racemase activity	34	27	0.00397
MF_unshared	GO:0047075	2,5-dihydroxypyridine 5,6-dioxygenase ac...	1	4	0.0045
MF_unshared	GO:0018695	4-cresol dehydrogenase (hydroxylating) a...	1	4	0.0045
MF_unshared	GO:0050563	trans-feruloyl-CoA synthase activity	1	4	0.0045
MF_unshared	GO:0008114	phosphogluconate 2-dehydrogenase activit...	1	4	0.0045
MF_unshared	GO:0050281	serine-glyoxylate transaminase activity	22	16	0.00468
MF_unshared	GO:0016862	intramolecular oxidoreductase activity, ...	10	16	0.00078
MF_unshared	GO:0030695	GTPase regulator activity	0	5	0.00019
MF_unshared	GO:0003997	acyl-CoA oxidase activity	136	68	0.00483
MF_unshared	GO:0016857	racemase and epimerase activity, acting ...	294	437	1e-30
MF_unshared	GO:0102148	N-acetyl-beta-D-galactosaminidase activi...	351	138	0.00504
MF_unshared	GO:0004037	allantoicase activity	103	70	0.00561
MF_unshared	GO:0004035	alkaline phosphatase activity	236	132	0.00563
MF_unshared	GO:0008865	fructokinase activity	211	109	0.00584
MF_unshared	GO:0034700	allulose 6-phosphate 3-epimerase activit...	0	3	0.00584
MF_unshared	GO:0047106	4-hydroxyphenylacetaldehyde dehydrogenas...	0	3	0.00584
MF_unshared	GO:0018756	ammeline aminohydrolase activity	0	3	0.00584
MF_unshared	GO:0032135	DNA insertion or deletion binding	0	3	0.00584
MF_unshared	GO:0032067	type IV site-specific deoxyribonuclease ...	0	3	0.00584
MF_unshared	GO:0033951	oligosaccharide reducing-end xylanase ac...	0	3	0.00584
MF_unshared	GO:0061677	2-dehydro-3-deoxy-D-gluconate aldolase a...	0	3	0.00584
MF_unshared	GO:0044547	DNA topoisomerase binding	0	3	0.00584
MF_unshared	GO:0102285	1-deoxy-11-oxopentalenate oxygenase acti...	0	3	0.00584
MF_unshared	GO:0016656	monodehydroascorbate reductase (NADH) ac...	0	3	0.00584
MF_unshared	GO:0047513	1,2-alpha-L-fucosidase activity	0	3	0.00584
MF_unshared	GO:0016206	catechol O-methyltransferase activity	0	3	0.00584
MF_unshared	GO:0102084	L-dopa O-methyltransferase activity	0	3	0.00584
MF_unshared	GO:0102938	orcinol O-methyltransferase activity	0	3	0.00584
MF_unshared	GO:0047556	3,4-dihydroxyphthalate decarboxylase act...	0	3	0.00584
MF_unshared	GO:0047045	testosterone 17-beta-dehydrogenase (NADP...	0	3	0.00584
MF_unshared	GO:0033997	inulin fructotransferase (DFA-I-forming)...	0	3	0.00584
MF_unshared	GO:0004985	opioid receptor activity	0	3	0.00584
MF_unshared	GO:0019863	IgE binding	0	3	0.00584
MF_unshared	GO:0050033	L-rhamnono-1,4-lactonase activity	0	3	0.00584
MF_unshared	GO:0047349	D-ribitol-5-phosphate cytidylyltransfera...	47	46	0.00624
MF_unshared	GO:0080019	fatty-acyl-CoA reductase (alcohol-formin...	25	18	0.00626
MF_unshared	GO:0017154	semaphorin receptor activity	30	21	0.00631
MF_unshared	GO:0047904	fructose 5-dehydrogenase activity	6	8	0.00643
MF_unshared	GO:0010333	terpene synthase activity	23	22	4.1e-10
MF_unshared	GO:0050417	glutamin-(asparagin-)ase activity	3	5	0.00653
MF_unshared	GO:0034025	D-aspartate ligase activity	3	5	0.00653
MF_unshared	GO:0004653	polypeptide N-acetylgalactosaminyltransf...	3	5	0.00653
MF_unshared	GO:0050583	hydrogen dehydrogenase (NADP+) activity	3	5	0.00653
MF_unshared	GO:1990238	double-stranded DNA endodeoxyribonucleas...	28	36	0.00724
MF_unshared	GO:0090614	5'-methylthioadenosine deaminase activit...	41	23	0.00724
MF_unshared	GO:0000908	taurine dioxygenase activity	149	102	0.0075
MF_unshared	GO:0047091	L-lysine 6-monooxygenase (NADPH) activit...	63	49	0.00764
MF_unshared	GO:0015199	amino-acid betaine transmembrane transpo...	28	25	0.00767
MF_unshared	GO:0008452	RNA ligase activity	163	117	2.4e-15
MF_unshared	GO:0016755	transferase activity, transferring amino...	549	344	6.8e-14
MF_unshared	GO:0004096	catalase activity	1302	577	0.00869
MF_unshared	GO:0047121	isoquinoline 1-oxidoreductase activity	78	58	0.00918
MF_unshared	GO:0102082	demethylrebeccamycin--D-glucose O-methyl...	19	14	0.00962
MF_unshared	GO:0043731	6-hydroxynicotinate 3-monooxygenase acti...	17	16	0.00962
MF_unshared	GO:0042973	glucan endo-1,3-beta-D-glucosidase activ...	19	18	0.0099
MF_unshared	GO:0008671	2-dehydro-3-deoxygalactonokinase activit...	103	66	0.00994
MF_shared	GO:0000049	tRNA binding	21765	814	1e-30
MF_shared	GO:0019843	rRNA binding	42179	808	1e-30
MF_shared	GO:0046872	metal ion binding	124123	28675	1e-30
MF_shared	GO:0070181	small ribosomal subunit rRNA binding	1520	24	1e-30
MF_shared	GO:0003743	translation initiation factor activity	3253	309	1e-30
MF_shared	GO:0003735	structural constituent of ribosome	63194	2123	1e-30
MF_shared	GO:0003723	RNA binding	32770	4032	1e-30
MF_shared	GO:0042803	protein homodimerization activity	2127	329	1e-30
MF_shared	GO:0003729	mRNA binding	1783	218	1e-30
MF_shared	GO:0030145	manganese ion binding	6831	1229	1e-30
MF_shared	GO:0051087	chaperone binding	1603	124	1e-30
MF_shared	GO:0000287	magnesium ion binding	50000	8454	1e-30
MF_shared	GO:0004592	pantoate-beta-alanine ligase activity	820	113	1e-30
MF_shared	GO:0048038	quinone binding	6784	977	1e-30
MF_shared	GO:0035731	dinitrosyl-iron complex binding	1581	293	1e-30
MF_shared	GO:0070402	NADPH binding	1129	125	1e-30
MF_shared	GO:0043022	ribosome binding	5346	260	1e-30
MF_shared	GO:0000036	acyl carrier activity	1447	127	1e-30
MF_shared	GO:0070180	large ribosomal subunit rRNA binding	2475	21	1e-30
MF_shared	GO:0016597	amino acid binding	2356	286	1e-30
MF_shared	GO:0046983	protein dimerization activity	8672	1905	1e-30
MF_shared	GO:0016208	AMP binding	771	44	1e-30
MF_shared	GO:0008495	protoheme IX farnesyltransferase activit...	639	67	1e-30
MF_shared	GO:0051082	unfolded protein binding	8176	843	1e-30
MF_shared	GO:0004375	glycine dehydrogenase (decarboxylating) ...	829	111	1e-30
MF_shared	GO:0004594	pantothenate kinase activity	1148	111	1e-30
MF_shared	GO:0008659	(3R)-hydroxymyristoyl-[acyl-carrier-prot...	947	76	1e-30
MF_shared	GO:0047451	3-hydroxyoctanoyl-[acyl-carrier-protein]...	947	76	1e-30
MF_shared	GO:0004359	glutaminase activity	2199	349	1e-30
MF_shared	GO:0003899	DNA-directed 5'-3' RNA polymerase activi...	5652	433	1e-30
MF_shared	GO:0046933	proton-transporting ATP synthase activit...	9073	467	1e-30
MF_shared	GO:0004298	threonine-type endopeptidase activity	1114	122	1e-30
MF_shared	GO:0004636	phosphoribosyl-ATP diphosphatase activit...	855	99	1e-30
MF_shared	GO:0004055	argininosuccinate synthase activity	883	94	1e-30
MF_shared	GO:0004853	uroporphyrinogen decarboxylase activity	678	77	1e-30
MF_shared	GO:0000107	imidazoleglycerol-phosphate synthase act...	1582	189	1e-30
MF_shared	GO:0004455	ketol-acid reductoisomerase activity	950	87	1e-30
MF_shared	GO:0004488	methylenetetrahydrofolate dehydrogenase ...	1130	85	1e-30
MF_shared	GO:0004477	methenyltetrahydrofolate cyclohydrolase ...	1127	83	1e-30
MF_shared	GO:0016743	carboxyl- or carbamoyltransferase activi...	1397	165	1e-30
MF_shared	GO:0033818	beta-ketoacyl-acyl-carrier-protein synth...	1081	170	1e-30
MF_shared	GO:0004827	proline-tRNA ligase activity	1034	118	1e-30
MF_shared	GO:0003999	adenine phosphoribosyltransferase activi...	878	55	1e-30
MF_shared	GO:0016726	oxidoreductase activity, acting on CH or...	902	56	1e-30
MF_shared	GO:0030983	mismatched DNA binding	1628	204	1e-30
MF_shared	GO:0003991	acetylglutamate kinase activity	805	86	1e-30
MF_shared	GO:0004372	glycine hydroxymethyltransferase activit...	1232	132	1e-30
MF_shared	GO:0001000	bacterial-type RNA polymerase core enzym...	508	39	1e-30
MF_shared	GO:0051539	4 iron, 4 sulfur cluster binding	25696	4896	1e-30
MF_shared	GO:0016655	oxidoreductase activity, acting on NAD(P...	1119	158	1e-30
MF_shared	GO:0008883	glutamyl-tRNA reductase activity	610	57	1e-30
MF_shared	GO:0030604	1-deoxy-D-xylulose-5-phosphate reductois...	657	37	1e-30
MF_shared	GO:0016437	tRNA cytidylyltransferase activity	425	14	1e-30
MF_shared	GO:0070038	rRNA (pseudouridine-N3-)-methyltransfera...	641	50	1e-30
MF_shared	GO:0004424	imidazoleglycerol-phosphate dehydratase ...	813	80	1e-30
MF_shared	GO:0008833	deoxyribonuclease IV (phage-T4-induced) ...	524	42	1e-30
MF_shared	GO:0003911	DNA ligase (NAD+) activity	982	42	1e-30
MF_shared	GO:0034618	arginine binding	1115	135	1e-30
MF_shared	GO:0050380	undecaprenyl-diphosphatase activity	1241	165	1e-30
MF_shared	GO:0050511	undecaprenyldiphospho-muramoylpentapepti...	1005	76	1e-30
MF_shared	GO:0051991	UDP-N-acetyl-D-glucosamine:N-acetylmuram...	1005	76	1e-30
MF_shared	GO:0000310	xanthine phosphoribosyltransferase activ...	541	26	1e-30
MF_shared	GO:0004107	chorismate synthase activity	971	32	1e-30
MF_shared	GO:0050136	NADH dehydrogenase (quinone) activity	1999	189	1e-30
MF_shared	GO:0043908	Ser(Gly)-tRNA(Ala) hydrolase activity	761	29	1e-30
MF_shared	GO:0106026	Gly-tRNA(Ala) hydrolase activity	761	29	1e-30
MF_shared	GO:0016992	lipoate synthase activity	814	29	1e-30
MF_shared	GO:0003949	1-(5-phosphoribosyl)-5-[(5-phosphoribosy...	764	86	1e-30
MF_shared	GO:0004550	nucleoside diphosphate kinase activity	1028	95	1e-30
MF_shared	GO:0051499	D-aminoacyl-tRNA deacylase activity	719	33	1e-30
MF_shared	GO:0008649	rRNA methyltransferase activity	417	25	1e-30
MF_shared	GO:0008829	dCTP deaminase activity	710	86	1e-30
MF_shared	GO:0002935	tRNA (adenine-C2-)-methyltransferase act...	797	54	1e-30
MF_shared	GO:0000906	6,7-dimethyl-8-ribityllumazine synthase ...	883	104	1e-30
MF_shared	GO:0042586	peptide deformylase activity	1593	256	1e-30
MF_shared	GO:0070040	rRNA (adenine-C2-)-methyltransferase act...	798	54	1e-30
MF_shared	GO:0008837	diaminopimelate epimerase activity	815	96	1e-30
MF_shared	GO:0003746	translation elongation factor activity	8179	507	1e-30
MF_shared	GO:0070043	rRNA (guanine-N7-)-methyltransferase act...	1055	21	1e-30
MF_shared	GO:0008661	1-deoxy-D-xylulose-5-phosphate synthase ...	812	51	1e-30
MF_shared	GO:0003879	ATP phosphoribosyltransferase activity	803	77	1e-30
MF_shared	GO:0031072	heat shock protein binding	1425	26	1e-30
MF_shared	GO:0008137	NADH dehydrogenase (ubiquinone) activity	6585	945	1e-30
MF_shared	GO:0000774	adenyl-nucleotide exchange factor activi...	1035	90	1e-30
MF_shared	GO:0016783	sulfurtransferase activity	2896	307	1e-30
MF_shared	GO:0004479	methionyl-tRNA formyltransferase activit...	1042	55	1e-30
MF_shared	GO:0004639	phosphoribosylaminoimidazolesuccinocarbo...	977	114	1e-30
MF_shared	GO:0000175	3'-5'-exoribonuclease activity	1430	69	1e-30
MF_shared	GO:0004418	hydroxymethylbilane synthase activity	712	83	1e-30
MF_shared	GO:0004634	phosphopyruvate hydratase activity	1101	58	1e-30
MF_shared	GO:0003688	DNA replication origin binding	944	33	1e-30
MF_shared	GO:0004070	aspartate carbamoyltransferase activity	1029	98	1e-30
MF_shared	GO:0019134	glucosamine-1-phosphate N-acetyltransfer...	866	28	1e-30
MF_shared	GO:0052381	tRNA dimethylallyltransferase activity	917	13	1e-30
MF_shared	GO:0102955	S-adenosylmethionine:2-demethylmenaquino...	787	49	1e-30
MF_shared	GO:0003866	3-phosphoshikimate 1-carboxyvinyltransfe...	884	74	1e-30
MF_shared	GO:0004521	endoribonuclease activity	2929	483	1e-30
MF_shared	GO:0003977	UDP-N-acetylglucosamine diphosphorylase ...	870	27	1e-30
MF_shared	GO:0004784	superoxide dismutase activity	1527	280	1e-30
MF_shared	GO:0033862	UMP kinase activity	1096	18	1e-30
MF_shared	GO:0043333	2-octaprenyl-6-methoxy-1,4-benzoquinone ...	327	6	1e-30
MF_shared	GO:0030170	pyridoxal phosphate binding	26789	7834	1e-30
MF_shared	GO:0008776	acetate kinase activity	913	104	1e-30
MF_shared	GO:0004595	pantetheine-phosphate adenylyltransferas...	998	23	1e-30
MF_shared	GO:0004478	methionine adenosyltransferase activity	1060	68	1e-30
MF_shared	GO:0008821	crossover junction endodeoxyribonuclease...	1011	98	1e-30
MF_shared	GO:0004427	inorganic diphosphatase activity	1333	174	1e-30
MF_shared	GO:0004347	glucose-6-phosphate isomerase activity	1135	104	1e-30
MF_shared	GO:0033973	dCTP deaminase (dUMP-forming) activity	388	27	1e-30
MF_shared	GO:0004765	shikimate kinase activity	883	77	1e-30
MF_shared	GO:0004659	prenyltransferase activity	1230	131	1e-30
MF_shared	GO:0009378	four-way junction helicase activity	2277	70	1e-30
MF_shared	GO:0008763	UDP-N-acetylmuramate-L-alanine ligase ac...	939	15	1e-30
MF_shared	GO:0004813	alanine-tRNA ligase activity	1090	112	1e-30
MF_shared	GO:0008270	zinc ion binding	48908	10059	1e-30
MF_shared	GO:0004350	glutamate-5-semialdehyde dehydrogenase a...	770	73	1e-30
MF_shared	GO:0071424	rRNA (cytosine-N4-)-methyltransferase ac...	914	13	1e-30
MF_shared	GO:0004824	lysine-tRNA ligase activity	1162	96	1e-30
MF_shared	GO:0003697	single-stranded DNA binding	4010	555	1e-30
MF_shared	GO:0015419	ATPase-coupled sulfate transmembrane tra...	1697	299	1e-30
MF_shared	GO:0061711	N(6)-L-threonylcarbamoyladenine synthase...	1005	46	1e-30
MF_shared	GO:0003872	6-phosphofructokinase activity	973	126	1e-30
MF_shared	GO:0051992	UDP-N-acetylmuramoyl-L-alanyl-D-glutamyl...	1065	36	1e-30
MF_shared	GO:0004844	uracil DNA N-glycosylase activity	927	60	1e-30
MF_shared	GO:0004349	glutamate 5-kinase activity	783	78	1e-30
MF_shared	GO:0009014	succinyl-diaminopimelate desuccinylase a...	755	40	1e-30
MF_shared	GO:0004585	ornithine carbamoyltransferase activity	1061	127	1e-30
MF_shared	GO:0004019	adenylosuccinate synthase activity	1066	44	1e-30
MF_shared	GO:0008762	UDP-N-acetylmuramate dehydrogenase activ...	906	25	1e-30
MF_shared	GO:0008764	UDP-N-acetylmuramoylalanine-D-glutamate ...	906	30	1e-30
MF_shared	GO:0004654	polyribonucleotide nucleotidyltransferas...	973	24	1e-30
MF_shared	GO:0004367	glycerol-3-phosphate dehydrogenase [NAD+...	1246	118	1e-30
MF_shared	GO:0000166	nucleotide binding	14579	2683	1e-30
MF_shared	GO:0051287	NAD binding	19921	4547	1e-30
MF_shared	GO:0004834	tryptophan synthase activity	1605	184	1e-30
MF_shared	GO:0004017	adenylate kinase activity	1140	36	1e-30
MF_shared	GO:0033819	lipoyl(octanoyl) transferase activity	694	42	1e-30
MF_shared	GO:0102555	octanoyl transferase activity (acting on...	694	42	1e-30
MF_shared	GO:0051538	3 iron, 4 sulfur cluster binding	893	110	1e-30
MF_shared	GO:0004170	dUTP diphosphatase activity	853	74	1e-30
MF_shared	GO:0004045	aminoacyl-tRNA hydrolase activity	1191	32	1e-30
MF_shared	GO:0004823	leucine-tRNA ligase activity	962	35	1e-30
MF_shared	GO:0050515	4-(cytidine 5'-diphospho)-2-C-methyl-D-e...	870	26	1e-30
MF_shared	GO:0003856	3-dehydroquinate synthase activity	928	57	1e-30
MF_shared	GO:0004820	glycine-tRNA ligase activity	1472	160	1e-30
MF_shared	GO:0004817	cysteine-tRNA ligase activity	1026	49	1e-30
MF_shared	GO:0008685	2-C-methyl-D-erythritol 2,4-cyclodiphosp...	689	45	1e-30
MF_shared	GO:0050661	NADP binding	15636	3164	1e-30
MF_shared	GO:0004828	serine-tRNA ligase activity	1071	57	1e-30
MF_shared	GO:0097163	sulfur carrier activity	719	85	1e-30
MF_shared	GO:0008097	5S rRNA binding	1061	24	1e-30
MF_shared	GO:0005524	ATP binding	262670	49856	1e-30
MF_shared	GO:0004816	asparagine-tRNA ligase activity	430	21	1e-30
MF_shared	GO:0015415	ATPase-coupled phosphate ion transmembra...	1315	104	1e-30
MF_shared	GO:0004831	tyrosine-tRNA ligase activity	1039	53	1e-30
MF_shared	GO:0004818	glutamate-tRNA ligase activity	1090	42	1e-30
MF_shared	GO:0015595	spermidine-importing ATPase activity	391	10	1e-30
MF_shared	GO:0004129	cytochrome-c oxidase activity	3668	829	1e-30
MF_shared	GO:0046429	4-hydroxy-3-methylbut-2-en-1-yl diphosph...	732	36	1e-30
MF_shared	GO:0004799	thymidylate synthase activity	882	61	1e-30
MF_shared	GO:0008882	[glutamate-ammonia-ligase] adenylyltrans...	527	28	1e-30
MF_shared	GO:0052906	tRNA (guanine(37)-N(1))-methyltransferas...	1010	9	1e-30
MF_shared	GO:0003922	GMP synthase (glutamine-hydrolyzing) act...	1029	89	1e-30
MF_shared	GO:0015594	putrescine-importing ATPase activity	387	8	1e-30
MF_shared	GO:0004821	histidine-tRNA ligase activity	1052	29	1e-30
MF_shared	GO:0047952	glycerol-3-phosphate dehydrogenase [NAD(...	1113	98	1e-30
MF_shared	GO:0016879	ligase activity, forming carbon-nitrogen...	1610	145	1e-30
MF_shared	GO:0003883	CTP synthase activity	1060	58	1e-30
MF_shared	GO:0008934	inositol monophosphate 1-phosphatase act...	918	132	1e-30
MF_shared	GO:0070039	rRNA (guanosine-2'-O-)-methyltransferase...	277	0	1e-30
MF_shared	GO:0003992	N2-acetyl-L-ornithine:2-oxoglutarate 5-a...	840	101	1e-30
MF_shared	GO:0008760	UDP-N-acetylglucosamine 1-carboxyvinyltr...	1367	70	1e-30
MF_shared	GO:0008855	exodeoxyribonuclease VII activity	1929	47	1e-30
MF_shared	GO:0051745	4-hydroxy-3-methylbut-2-en-1-yl diphosph...	757	35	1e-30
MF_shared	GO:0004749	ribose phosphate diphosphokinase activit...	1300	103	1e-30
MF_shared	GO:0070063	RNA polymerase binding	1574	169	1e-30
MF_shared	GO:0047388	[glutamine synthetase]-adenylyl-L-tyrosi...	521	24	1e-30
MF_shared	GO:0004814	arginine-tRNA ligase activity	1435	110	1e-30
MF_shared	GO:0008289	lipid binding	2599	363	1e-30
MF_shared	GO:0008966	phosphoglucosamine mutase activity	1007	18	1e-30
MF_shared	GO:0004152	dihydroorotate dehydrogenase activity	1050	77	1e-30
MF_shared	GO:0008666	2,3,4,5-tetrahydropyridine-2,6-dicarboxy...	610	50	1e-30
MF_shared	GO:0004425	indole-3-glycerol-phosphate synthase act...	810	76	1e-30
MF_shared	GO:0050567	glutaminyl-tRNA synthase (glutamine-hydr...	2959	49	1e-30
MF_shared	GO:0004385	guanylate kinase activity	1037	28	1e-30
MF_shared	GO:0106029	tRNA pseudouridine synthase activity	2039	132	1e-30
MF_shared	GO:0030955	potassium ion binding	1780	293	1e-30
MF_shared	GO:0005315	inorganic phosphate transmembrane transp...	4121	429	1e-30
MF_shared	GO:0015648	lipid-linked peptidoglycan transporter a...	586	53	1e-30
MF_shared	GO:0008276	protein methyltransferase activity	1181	205	1e-30
MF_shared	GO:0008795	NAD+ synthase activity	984	103	1e-30
MF_shared	GO:0004815	aspartate-tRNA ligase activity	1047	41	1e-30
MF_shared	GO:0032549	ribonucleoside binding	958	37	1e-30
MF_shared	GO:0003952	NAD+ synthase (glutamine-hydrolyzing) ac...	996	112	1e-30
MF_shared	GO:0052908	16S rRNA (adenine(1518)-N(6)/adenine(151...	971	30	1e-30
MF_shared	GO:0016868	intramolecular transferase activity, pho...	1068	152	1e-30
MF_shared	GO:0046538	2,3-bisphosphoglycerate-dependent phosph...	897	69	1e-30
MF_shared	GO:0004523	RNA-DNA hybrid ribonuclease activity	2226	262	1e-30
MF_shared	GO:0008881	glutamate racemase activity	862	67	1e-30
MF_shared	GO:0004829	threonine-tRNA ligase activity	1097	61	1e-30
MF_shared	GO:0004807	triose-phosphate isomerase activity	1060	154	1e-30
MF_shared	GO:0004739	pyruvate dehydrogenase (acetyl-transferr...	1322	170	1e-30
MF_shared	GO:0004822	isoleucine-tRNA ligase activity	1024	41	1e-30
MF_shared	GO:0008961	phosphatidylglycerol-prolipoprotein diac...	976	53	1e-30
MF_shared	GO:0008534	oxidized purine nucleobase lesion DNA N-...	912	51	1e-30
MF_shared	GO:0004731	purine-nucleoside phosphorylase activity	1075	139	1e-30
MF_shared	GO:0016793	triphosphoric monoester hydrolase activi...	452	43	1e-30
MF_shared	GO:0004318	enoyl-[acyl-carrier-protein] reductase (...	1098	170	1e-30
MF_shared	GO:0016149	translation release factor activity, cod...	2355	58	1e-30
MF_shared	GO:0015424	amino acid-transporting ATPase activity	4638	722	1e-30
MF_shared	GO:0005525	GTP binding	26541	2476	1e-30
MF_shared	GO:0050560	aspartate-tRNA(Asn) ligase activity	596	16	1e-30
MF_shared	GO:0004830	tryptophan-tRNA ligase activity	1073	107	1e-30
MF_shared	GO:0008932	lytic endotransglycosylase activity	1226	73	1e-30
MF_shared	GO:0070011	peptidase activity, acting on L-amino ac...	586	29	1e-30
MF_shared	GO:0008176	tRNA (guanine-N7-)-methyltransferase act...	908	14	1e-30
MF_shared	GO:0008381	mechanosensitive ion channel activity	1147	139	1e-30
MF_shared	GO:0004471	malate dehydrogenase (decarboxylating) (...	1301	211	1e-30
MF_shared	GO:0004826	phenylalanine-tRNA ligase activity	2345	244	1e-30
MF_shared	GO:0043140	ATP-dependent 3'-5' DNA helicase activit...	1143	104	1e-30
MF_shared	GO:0004525	ribonuclease III activity	1331	37	1e-30
MF_shared	GO:0004333	fumarate hydratase activity	1157	150	1e-30
MF_shared	GO:0003924	GTPase activity	15765	1277	1e-30
MF_shared	GO:0052927	CTP:tRNA cytidylyltransferase activity	936	34	1e-30
MF_shared	GO:0052928	CTP:3'-cytidine-tRNA cytidylyltransferas...	936	34	1e-30
MF_shared	GO:0052929	ATP:3'-cytidine-cytidine-tRNA adenylyltr...	936	34	1e-30
MF_shared	GO:0008765	UDP-N-acetylmuramoylalanyl-D-glutamate-2...	673	15	1e-30
MF_shared	GO:0003937	IMP cyclohydrolase activity	931	59	1e-30
MF_shared	GO:0004047	aminomethyltransferase activity	763	69	1e-30
MF_shared	GO:0004643	phosphoribosylaminoimidazolecarboxamide ...	931	56	1e-30
MF_shared	GO:0002161	aminoacyl-tRNA editing activity	5010	611	1e-30
MF_shared	GO:0004109	coproporphyrinogen oxidase activity	1299	126	1e-30
MF_shared	GO:0004845	uracil phosphoribosyltransferase activit...	1603	100	1e-30
MF_shared	GO:0009381	excinuclease ABC activity	2828	60	1e-30
MF_shared	GO:0017057	6-phosphogluconolactonase activity	646	78	1e-30
MF_shared	GO:0008175	tRNA methyltransferase activity	809	27	1e-30
MF_shared	GO:0008728	GTP diphosphokinase activity	608	48	1e-30
MF_shared	GO:0004775	succinate-CoA ligase (ADP-forming) activ...	1775	90	1e-30
MF_shared	GO:0004798	thymidylate kinase activity	981	44	1e-30
MF_shared	GO:0019104	DNA N-glycosylase activity	1515	125	1e-30
MF_shared	GO:0004176	ATP-dependent peptidase activity	1798	248	1e-30
MF_shared	GO:0004642	phosphoribosylformylglycinamidine syntha...	2280	142	1e-30
MF_shared	GO:0004073	aspartate-semialdehyde dehydrogenase act...	1104	64	1e-30
MF_shared	GO:0036009	protein-glutamine N-methyltransferase ac...	1088	23	1e-30
MF_shared	GO:0008977	prephenate dehydrogenase (NAD+) activity	757	100	1e-30
MF_shared	GO:0004665	prephenate dehydrogenase (NADP+) activit...	755	87	1e-30
MF_shared	GO:0009022	tRNA nucleotidyltransferase activity	775	22	1e-30
MF_shared	GO:0008320	protein transmembrane transporter activi...	2023	279	1e-30
MF_shared	GO:0004802	transketolase activity	1093	159	1e-30
MF_shared	GO:0004644	phosphoribosylglycinamide formyltransfer...	1115	74	1e-30
MF_shared	GO:0004588	orotate phosphoribosyltransferase activi...	972	55	1e-30
MF_shared	GO:0102559	protein-(glutamine-N5) methyltransferase...	929	15	1e-30
MF_shared	GO:0004514	nicotinate-nucleotide diphosphorylase (c...	1452	240	1e-30
MF_shared	GO:0003684	damaged DNA binding	6545	632	1e-30
MF_shared	GO:0004222	metalloendopeptidase activity	9597	2024	1e-30
MF_shared	GO:0047429	nucleoside-triphosphate diphosphatase ac...	2291	276	1e-30
MF_shared	GO:0008121	ubiquinol-cytochrome-c reductase activit...	792	73	1e-30
MF_shared	GO:0008177	succinate dehydrogenase (ubiquinone) act...	1365	104	1e-30
MF_shared	GO:0032977	membrane insertase activity	1288	92	1e-30
MF_shared	GO:0004252	serine-type endopeptidase activity	10833	2940	1e-30
MF_shared	GO:0004108	citrate (Si)-synthase activity	850	96	1e-30
MF_shared	GO:0031071	cysteine desulfurase activity	1540	174	1e-30
MF_shared	GO:0003917	DNA topoisomerase type I activity	1546	284	1e-30
MF_shared	GO:0008972	phosphomethylpyrimidine kinase activity	1191	185	1e-30
MF_shared	GO:0004641	phosphoribosylformylglycinamidine cyclo-...	941	44	1e-30
MF_shared	GO:0004638	phosphoribosylaminoimidazole carboxylase...	723	57	1e-30
MF_shared	GO:0034028	5-(carboxyamino)imidazole ribonucleotide...	718	57	1e-30
MF_shared	GO:0004370	glycerol kinase activity	1060	108	1e-30
MF_shared	GO:0004156	dihydropteroate synthase activity	845	94	1e-30
MF_shared	GO:0043822	ribonuclease M5 activity	335	12	1e-30
MF_shared	GO:0008859	exoribonuclease II activity	626	38	1e-30
MF_shared	GO:0052855	ADP-dependent NAD(P)H-hydrate dehydratas...	768	65	1e-30
MF_shared	GO:0004140	dephospho-CoA kinase activity	941	24	1e-30
MF_shared	GO:0004735	pyrroline-5-carboxylate reductase activi...	1050	110	1e-30
MF_shared	GO:0042954	lipoprotein transporter activity	872	46	1e-30
MF_shared	GO:0004088	carbamoyl-phosphate synthase (glutamine-...	1962	124	1e-30
MF_shared	GO:0008963	phospho-N-acetylmuramoyl-pentapeptide-tr...	1894	143	1e-30
MF_shared	GO:0008853	exodeoxyribonuclease III activity	910	67	1e-30
MF_shared	GO:0009982	pseudouridine synthase activity	4136	446	1e-30
MF_shared	GO:0004127	cytidylate kinase activity	1000	24	1e-30
MF_shared	GO:0052717	tRNA-specific adenosine-34 deaminase act...	837	46	1e-30
MF_shared	GO:0017150	tRNA dihydrouridine synthase activity	1074	74	1e-30
MF_shared	GO:0004004	ATP-dependent RNA helicase activity	1461	123	1e-30
MF_shared	GO:0004072	aspartate kinase activity	1301	103	1e-30
MF_shared	GO:0140078	class I DNA-(apurinic or apyrimidinic si...	2555	227	1e-30
MF_shared	GO:0004618	phosphoglycerate kinase activity	1038	14	1e-30
MF_shared	GO:0004356	glutamate-ammonia ligase activity	2179	465	1e-30
MF_shared	GO:0004146	dihydrofolate reductase activity	920	70	1e-30
MF_shared	GO:0004748	ribonucleoside-diphosphate reductase act...	2104	214	1e-30
MF_shared	GO:0003841	1-acylglycerol-3-phosphate O-acyltransfe...	652	51	1e-30
MF_shared	GO:0042301	phosphate ion binding	1179	170	1e-30
MF_shared	GO:0003989	acetyl-CoA carboxylase activity	3170	360	1e-30
MF_shared	GO:0046428	1,4-dihydroxy-2-naphthoate octaprenyltra...	436	33	1e-30
MF_shared	GO:0008444	CDP-diacylglycerol-glycerol-3-phosphate ...	1347	106	1e-30
MF_shared	GO:0004149	dihydrolipoyllysine-residue succinyltran...	516	21	1e-30
MF_shared	GO:0016887	ATPase activity	54082	13342	1e-30
MF_shared	GO:0008173	RNA methyltransferase activity	3203	328	1e-30
MF_shared	GO:0003887	DNA-directed DNA polymerase activity	8962	1061	1e-30
MF_shared	GO:0004106	chorismate mutase activity	1190	192	1e-30
MF_shared	GO:0015450	P-P-bond-hydrolysis-driven protein trans...	3431	202	1e-30
MF_shared	GO:0004825	methionine-tRNA ligase activity	1053	111	1e-30
MF_shared	GO:0004044	amidophosphoribosyltransferase activity	912	43	1e-30
MF_shared	GO:0009030	thiamine-phosphate kinase activity	537	36	1e-30
MF_shared	GO:0008235	metalloexopeptidase activity	1047	97	1e-30
MF_shared	GO:0008955	peptidoglycan glycosyltransferase activi...	1880	115	1e-30
MF_shared	GO:0004422	hypoxanthine phosphoribosyltransferase a...	857	31	1e-30
MF_shared	GO:0009037	tyrosine-based site-specific recombinase...	1602	56	1e-30
MF_shared	GO:0016462	pyrophosphatase activity	1028	59	1e-30
MF_shared	GO:0004075	biotin carboxylase activity	869	106	1e-30
MF_shared	GO:0052657	guanine phosphoribosyltransferase activi...	843	30	1e-30
MF_shared	GO:0004049	anthranilate synthase activity	1081	119	1e-30
MF_shared	GO:0008409	5'-3' exonuclease activity	918	83	1e-30
MF_shared	GO:0003849	3-deoxy-7-phosphoheptulonate synthase ac...	1086	174	1e-30
MF_shared	GO:0008186	RNA-dependent ATPase activity	874	38	1e-30
MF_shared	GO:0004788	thiamine diphosphokinase activity	566	42	1e-30
MF_shared	GO:0004605	phosphatidate cytidylyltransferase activ...	879	51	1e-30
MF_shared	GO:0047480	UDP-N-acetylmuramoyl-tripeptide-D-alanyl...	957	15	1e-30
MF_shared	GO:0004617	phosphoglycerate dehydrogenase activity	954	124	1e-30
MF_shared	GO:0003725	double-stranded RNA binding	1467	217	1e-30
MF_shared	GO:0008658	penicillin binding	4725	430	1e-30
MF_shared	GO:0004150	dihydroneopterin aldolase activity	793	106	1e-30
MF_shared	GO:0043023	ribosomal large subunit binding	1608	42	1e-30
MF_shared	GO:0003918	DNA topoisomerase type II (ATP-hydrolyzi...	3751	190	1e-30
MF_shared	GO:0004591	oxoglutarate dehydrogenase (succinyl-tra...	684	51	1e-30
MF_shared	GO:0004412	homoserine dehydrogenase activity	987	144	1e-30
MF_shared	GO:0017111	nucleoside-triphosphatase activity	1169	43	1e-30
MF_shared	GO:0004515	nicotinate-nucleotide adenylyltransferas...	793	32	1e-30
MF_shared	GO:0008965	phosphoenolpyruvate-protein phosphotrans...	845	96	1e-30
MF_shared	GO:0008312	7S RNA binding	1023	39	1e-30
MF_shared	GO:0004832	valine-tRNA ligase activity	1683	60	1e-30
MF_shared	GO:0015035	protein disulfide oxidoreductase activit...	6499	1532	1e-30
MF_shared	GO:0004750	ribulose-phosphate 3-epimerase activity	1021	41	1e-30
MF_shared	GO:0004743	pyruvate kinase activity	1225	130	1e-30
MF_shared	GO:0004360	glutamine-fructose-6-phosphate transamin...	1178	94	1e-30
MF_shared	GO:0004148	dihydrolipoyl dehydrogenase activity	1599	280	1e-30
MF_shared	GO:0004534	5'-3' exoribonuclease activity	1030	59	1e-30
MF_shared	GO:0004633	phosphopantothenoylcysteine decarboxylas...	771	21	1e-30
MF_shared	GO:0004632	phosphopantothenate--cysteine ligase act...	759	21	1e-30
MF_shared	GO:0030272	5-formyltetrahydrofolate cyclo-ligase ac...	842	29	1e-30
MF_shared	GO:0008094	DNA-dependent ATPase activity	2208	71	1e-30
MF_shared	GO:0043141	ATP-dependent 5'-3' DNA helicase activit...	397	9	1e-30
MF_shared	GO:0008408	3'-5' exonuclease activity	6148	482	1e-30
MF_shared	GO:0003919	FMN adenylyltransferase activity	943	56	1e-30
MF_shared	GO:0004003	ATP-dependent DNA helicase activity	5081	886	1e-30
MF_shared	GO:0008531	riboflavin kinase activity	925	56	1e-30
MF_shared	GO:0061710	L-threonylcarbamoyladenylate synthase	619	29	1e-30
MF_shared	GO:0052654	L-leucine transaminase activity	924	95	1e-30
MF_shared	GO:0052655	L-valine transaminase activity	924	95	1e-30
MF_shared	GO:0052656	L-isoleucine transaminase activity	924	95	1e-30
MF_shared	GO:0004664	prephenate dehydratase activity	922	114	1e-30
MF_shared	GO:0004637	phosphoribosylamine-glycine ligase activ...	1040	30	1e-30
MF_shared	GO:0034023	5-(carboxyamino)imidazole ribonucleotide...	891	27	1e-30
MF_shared	GO:0016429	tRNA (adenine-N1-)-methyltransferase act...	617	38	1e-30
MF_shared	GO:0070677	rRNA (cytosine-2'-O-)-methyltransferase ...	934	12	1e-30
MF_shared	GO:0004655	porphobilinogen synthase activity	653	25	1e-30
MF_shared	GO:0004151	dihydroorotase activity	1206	85	1e-30
MF_shared	GO:0008026	ATP-dependent helicase activity	1232	177	1e-30
MF_shared	GO:0009002	serine-type D-Ala-D-Ala carboxypeptidase...	2449	334	1e-30
MF_shared	GO:0008479	queuine tRNA-ribosyltransferase activity	819	14	1e-30
MF_shared	GO:0004077	biotin-[acetyl-CoA-carboxylase] ligase a...	897	26	1e-30
MF_shared	GO:0004791	thioredoxin-disulfide reductase activity	1117	60	1e-30
MF_shared	GO:0003848	2-amino-4-hydroxy-6-hydroxymethyldihydro...	853	61	1e-30
MF_shared	GO:0070006	metalloaminopeptidase activity	1929	233	1e-30
MF_shared	GO:0003983	UTP:glucose-1-phosphate uridylyltransfer...	1241	73	1e-30
MF_shared	GO:0004018	N6-(1,2-dicarboxyethyl)AMP AMP-lyase (fu...	990	38	1e-30
MF_shared	GO:0070626	(S)-2-(5-amino-1-(5-phospho-D-ribosyl)im...	949	36	1e-30
MF_shared	GO:0003896	DNA primase activity	1037	139	1e-30
MF_shared	GO:0003755	peptidyl-prolyl cis-trans isomerase acti...	5433	566	1e-30
MF_shared	GO:0003938	IMP dehydrogenase activity	1340	83	1e-30
MF_shared	GO:0033817	beta-ketoacyl-acyl-carrier-protein synth...	1058	111	1e-30
MF_shared	GO:0004326	tetrahydrofolylpolyglutamate synthase ac...	1267	86	1e-30
MF_shared	GO:0016410	N-acyltransferase activity	968	163	8.4e-30
MF_shared	GO:0008933	lytic transglycosylase activity	666	87	1.9e-27
MF_shared	GO:0004810	tRNA adenylyltransferase activity	395	32	2.3e-26
MF_shared	GO:0003678	DNA helicase activity	1262	234	5.8e-26
MF_shared	GO:0016407	acetyltransferase activity	1737	365	6.9e-24
MF_shared	GO:0004177	aminopeptidase activity	5168	1398	2.4e-23
MF_shared	GO:0004325	ferrochelatase activity	894	159	2.8e-23
MF_shared	GO:0016679	oxidoreductase activity, acting on diphe...	571	86	4e-23
MF_shared	GO:0008425	2-polyprenyl-6-methoxy-1,4-benzoquinone ...	295	22	7.2e-22
MF_shared	GO:0016884	carbon-nitrogen ligase activity, with gl...	610	98	3.1e-20
MF_shared	GO:0016818	hydrolase activity, acting on acid anhyd...	718	123	7.1e-20
MF_shared	GO:0003988	acetyl-CoA C-acyltransferase activity	949	150	2.5e-19
MF_shared	GO:0015417	polyamine-transporting ATPase activity	708	113	1.2e-18
MF_shared	GO:0000104	succinate dehydrogenase activity	1131	245	2.2e-18
MF_shared	GO:0016881	acid-amino acid ligase activity	384	39	9.8e-18
MF_shared	GO:0003905	alkylbase DNA N-glycosylase activity	565	87	2.6e-17
MF_shared	GO:0004532	exoribonuclease activity	140	4	3.9e-17
MF_shared	GO:0004175	endopeptidase activity	497	98	1.3e-16
MF_shared	GO:0009041	uridylate kinase activity	93	1	6.9e-14
MF_shared	GO:0003690	double-stranded DNA binding	1558	356	6.1e-13
MF_shared	GO:0019829	cation-transporting ATPase activity	1890	449	4.4e-12
MF_shared	GO:0016645	oxidoreductase activity, acting on the C...	202	23	5.7e-12
MF_shared	GO:0016896	exoribonuclease activity, producing 5'-p...	110	6	3.3e-11
MF_shared	GO:0042623	ATPase activity, coupled	205	26	5e-11
MF_shared	GO:0008990	rRNA (guanine-N2-)-methyltransferase act...	198	18	8.3e-11
MF_shared	GO:0036094	small molecule binding	219	31	1.6e-10
MF_shared	GO:0002094	polyprenyltransferase activity	252	40	4.3e-10
MF_shared	GO:0008237	metallopeptidase activity	6322	1864	5.2e-10
MF_shared	GO:0019206	nucleoside kinase activity	351	73	7.7e-10
MF_shared	GO:0004518	nuclease activity	2882	830	1.5e-09
MF_shared	GO:0019899	enzyme binding	195	26	2.2e-09
MF_shared	GO:0015036	disulfide oxidoreductase activity	322	43	2.9e-09
MF_shared	GO:0003906	DNA-(apurinic or apyrimidinic site) endo...	291	25	3.6e-09
MF_shared	GO:0016434	rRNA (cytosine) methyltransferase activi...	143	16	8.1e-09
MF_shared	GO:0016880	acid-ammonia (or amide) ligase activity	72	3	9.8e-09
MF_shared	GO:0016776	phosphotransferase activity, phosphate g...	948	197	1e-08
MF_shared	GO:0008757	S-adenosylmethionine-dependent methyltra...	1438	297	3.3e-08
MF_shared	GO:1901681	sulfur compound binding	209	30	4.2e-08
MF_shared	GO:0016415	octanoyltransferase activity	161	22	1.8e-07
MF_shared	GO:0004084	branched-chain-amino-acid transaminase a...	240	27	1.8e-07
MF_shared	GO:0046914	transition metal ion binding	1409	428	4.2e-07
MF_shared	GO:0004652	polynucleotide adenylyltransferase activ...	174	29	5e-07
MF_shared	GO:0070566	adenylyltransferase activity	142	18	1.9e-06
MF_shared	GO:0004185	serine-type carboxypeptidase activity	395	89	4.6e-06
MF_shared	GO:0043169	cation binding	782	204	4.9e-06
MF_shared	GO:0003747	translation release factor activity	387	88	8.2e-06
MF_shared	GO:0070008	serine-type exopeptidase activity	605	144	1.1e-05
MF_shared	GO:0090482	vitamin transmembrane transporter activi...	56	6	5.2e-05
MF_shared	GO:0019171	3-hydroxyacyl-[acyl-carrier-protein] deh...	48	3	7.9e-05
MF_shared	GO:0042802	identical protein binding	1944	604	0.00012
MF_shared	GO:0016671	oxidoreductase activity, acting on a sul...	172	28	0.00015
MF_shared	GO:0016799	hydrolase activity, hydrolyzing N-glycos...	876	216	0.00037
MF_shared	GO:0016866	intramolecular transferase activity	326	86	0.00056
MF_shared	GO:0043175	RNA polymerase core enzyme binding	24	1	0.0014
MF_shared	GO:0008565	protein transporter activity	2278	673	0.00144
MF_shared	GO:0016874	ligase activity	10004	3320	0.0049
MF_shared	GO:0008233	peptidase activity	10049	3306	0.00495
MF_shared	GO:0015077	monovalent inorganic cation transmembran...	83	20	0.00804
MF_shared	GO:0016765	transferase activity, transferring alkyl...	1592	520	0.00897
MF_shared	GO:0004309	exopolyphosphatase activity	523	50	1.1e-30
MF_shared	GO:0052636	arabinosyltransferase activity	306	11	1.3e-25
MF_shared	GO:0045148	tripeptide aminopeptidase activity	486	44	1.3e-30
MF_shared	GO:0003852	2-isopropylmalate synthase activity	1044	164	1.3e-30
MF_shared	GO:0042132	fructose 1,6-bisphosphate 1-phosphatase ...	1024	151	2e-30
MF_shared	GO:0004733	pyridoxamine-phosphate oxidase activity	545	61	2.6e-30
MF_shared	GO:0003951	NAD+ kinase activity	2644	546	3.6e-30
MF_shared	GO:0004746	riboflavin synthase activity	418	36	4e-30
MF_shared	GO:0003984	acetolactate synthase activity	2140	427	5.3e-30
MF_shared	GO:0004712	protein serine/threonine/tyrosine kinase...	400	28	9.5e-30
MF_shared	GO:0034040	lipid-transporting ATPase activity	191	4	2.3e-23
MF_shared	GO:0004042	acetyl-CoA:L-glutamate N-acetyltransfera...	910	121	1.4e-29
MF_shared	GO:0008854	exodeoxyribonuclease V activity	701	98	1.9e-29
MF_shared	GO:0003727	single-stranded RNA binding	386	21	1e-30
MF_shared	GO:0033743	peptide-methionine (R)-S-oxide reductase...	988	148	2.1e-29
MF_shared	GO:0008080	N-acetyltransferase activity	602	171	0.00241
MF_shared	GO:0004616	phosphogluconate dehydrogenase (decarbox...	1136	181	3e-29
MF_shared	GO:0004413	homoserine kinase activity	855	113	3.3e-29
MF_shared	GO:0008959	phosphate acetyltransferase activity	555	66	3.3e-29
MF_shared	GO:0004473	malate dehydrogenase (decarboxylating) (...	297	16	3.4e-29
MF_shared	GO:0004797	thymidine kinase activity	606	79	3.9e-29
MF_shared	GO:0036381	pyridoxal 5'-phosphate synthase (glutami...	859	126	4.1e-29
MF_shared	GO:0016790	thiolester hydrolase activity	1222	274	1e-11
MF_shared	GO:0004516	nicotinate phosphoribosyltransferase act...	857	120	8.3e-29
MF_shared	GO:0004801	sedoheptulose-7-phosphate:D-glyceraldehy...	1117	190	8.4e-29
MF_shared	GO:0009016	succinyldiaminopimelate transaminase act...	252	8	1.1e-28
MF_shared	GO:0004647	phosphoserine phosphatase activity	673	83	1.6e-28
MF_shared	GO:0050518	2-C-methyl-D-erythritol 4-phosphate cyti...	617	76	1.8e-28
MF_shared	GO:0016631	enoyl-[acyl-carrier-protein] reductase a...	924	145	6.8e-28
MF_shared	GO:0003908	methylated-DNA-[protein]-cysteine S-meth...	1350	244	7.3e-28
MF_shared	GO:0103045	methione N-acyltransferase activity	877	119	9.8e-28
MF_shared	GO:0034979	NAD-dependent protein deacetylase activi...	562	74	3.6e-28
MF_shared	GO:0052832	inositol monophosphate 3-phosphatase act...	839	126	2.2e-27
MF_shared	GO:0052833	inositol monophosphate 4-phosphatase act...	839	126	2.2e-27
MF_shared	GO:0004781	sulfate adenylyltransferase (ATP) activi...	1154	206	2.5e-27
MF_shared	GO:0070628	proteasome binding	331	22	5.2e-27
MF_shared	GO:0004311	farnesyltranstransferase activity	100	10	3.9e-06
MF_shared	GO:0008879	glucose-1-phosphate thymidylyltransferas...	727	104	8.7e-27
MF_shared	GO:0043772	acyl-phosphate glycerol-3-phosphate acyl...	647	86	9e-27
MF_shared	GO:0008839	4-hydroxy-tetrahydrodipicolinate reducta...	1277	262	1.2e-26
MF_shared	GO:0003987	acetate-CoA ligase activity	737	88	1.2e-26
MF_shared	GO:0004332	fructose-bisphosphate aldolase activity	1233	228	2e-26
MF_shared	GO:0008835	diaminohydroxyphosphoribosylaminopyrimid...	607	79	2.3e-26
MF_shared	GO:0004126	cytidine deaminase activity	594	61	3.7e-26
MF_shared	GO:0008716	D-alanine-D-alanine ligase activity	1134	192	4.4e-26
MF_shared	GO:0004613	phosphoenolpyruvate carboxykinase (GTP) ...	341	22	4.7e-26
MF_shared	GO:0015658	branched-chain amino acid transmembrane ...	1276	234	1.3e-22
MF_shared	GO:0008460	dTDP-glucose 4,6-dehydratase activity	867	135	1.2e-25
MF_shared	GO:0033739	preQ1 synthase activity	439	48	2.9e-25
MF_shared	GO:0004635	phosphoribosyl-AMP cyclohydrolase activi...	740	90	4.4e-25
MF_shared	GO:0008686	3,4-dihydroxy-2-butanone-4-phosphate syn...	839	130	9.3e-25
MF_shared	GO:0004614	phosphoglucomutase activity	621	90	1e-24
MF_shared	GO:0047482	UDP-N-acetylmuramoyl-L-alanyl-D-glutamat...	181	3	1.1e-24
MF_shared	GO:0008973	phosphopentomutase activity	474	47	1.5e-24
MF_shared	GO:0070041	rRNA (uridine-C5-)-methyltransferase act...	284	19	1.6e-24
MF_shared	GO:0003861	3-isopropylmalate dehydratase activity	1729	362	1.8e-24
MF_shared	GO:0004133	glycogen debranching enzyme activity	646	85	3.6e-24
MF_shared	GO:0008914	leucyltransferase activity	472	56	3.2e-24
MF_shared	GO:0061799	cyclic pyranopterin monophosphate syntha...	602	84	4e-24
MF_shared	GO:0045300	acyl-[acyl-carrier-protein] desaturase a...	346	29	4.4e-24
MF_shared	GO:0003676	nucleic acid binding	28052	7041	1e-30
MF_shared	GO:0008113	peptide-methionine (S)-S-oxide reductase...	1277	244	1.7e-23
MF_shared	GO:0004324	ferredoxin-NADP+ reductase activity	929	158	1.8e-23
MF_shared	GO:0033856	pyridoxine 5'-phosphate synthase activit...	319	27	2.7e-23
MF_shared	GO:0004400	histidinol-phosphate transaminase activi...	1168	205	3.3e-23
MF_shared	GO:0004494	methylmalonyl-CoA mutase activity	755	128	4e-23
MF_shared	GO:0004451	isocitrate lyase activity	540	69	4.3e-23
MF_shared	GO:0008641	ubiquitin-like modifier activating enzym...	1460	312	5.9e-23
MF_shared	GO:0052856	NADHX epimerase activity	439	52	5.6e-23
MF_shared	GO:0008834	di-trans,poly-cis-decaprenylcistransfera...	260	18	6.8e-23
MF_shared	GO:0042286	glutamate-1-semialdehyde 2,1-aminomutase...	758	113	7.2e-23
MF_shared	GO:0004852	uroporphyrinogen-III synthase activity	864	155	7.3e-23
MF_shared	GO:0019136	deoxynucleoside kinase activity	63	7	8e-05
MF_shared	GO:0004640	phosphoribosylanthranilate isomerase act...	866	155	1.1e-22
MF_shared	GO:0030060	L-malate dehydrogenase activity	690	85	1.2e-22
MF_shared	GO:0052619	coenzyme F420-1:gamma-L-glutamate ligase...	150	1	1.2e-22
MF_shared	GO:0033890	ribonuclease D activity	208	9	1.2e-22
MF_shared	GO:1904047	S-adenosyl-L-methionine binding	1241	234	1.3e-22
MF_shared	GO:0004124	cysteine synthase activity	1227	230	1.6e-22
MF_shared	GO:0008841	dihydrofolate synthase activity	175	3	1.6e-22
MF_shared	GO:0003934	GTP cyclohydrolase I activity	889	154	2.1e-22
MF_shared	GO:0003942	N-acetyl-gamma-glutamyl-phosphate reduct...	740	121	2.1e-22
MF_shared	GO:0004355	glutamate synthase (NADPH) activity	666	91	2.8e-22
MF_shared	GO:0008915	lipid-A-disaccharide synthase activity	341	34	3.5e-22
MF_shared	GO:0004496	mevalonate kinase activity	246	14	3.5e-22
MF_shared	GO:0004849	uridine kinase activity	439	43	4.8e-22
MF_shared	GO:0004526	ribonuclease P activity	775	129	5.4e-22
MF_shared	GO:0031386	protein tag	287	22	1.4e-21
MF_shared	GO:0035595	N-acetylglucosaminylinositol deacetylase...	212	11	1.4e-21
MF_shared	GO:0047334	diphosphate-fructose-6-phosphate 1-phosp...	480	56	1.4e-21
MF_shared	GO:0000014	single-stranded DNA endodeoxyribonucleas...	342	32	1.8e-21
MF_shared	GO:0052913	16S rRNA (guanine(966)-N(2))-methyltrans...	212	9	2.7e-21
MF_shared	GO:0000179	rRNA (adenine-N6,N6-)-dimethyltransferas...	1111	194	4e-21
MF_shared	GO:0003864	3-methyl-2-oxobutanoate hydroxymethyltra...	732	120	5.7e-21
MF_shared	GO:0008784	alanine racemase activity	1261	224	6.2e-21
MF_shared	GO:0043768	S-ribosylhomocysteine lyase activity	434	56	7.4e-21
MF_shared	GO:0102025	ATPase-coupled thiosulfate transmembrane...	617	87	8.2e-21
MF_shared	GO:0016154	pyrimidine-nucleoside phosphorylase acti...	723	127	8.2e-21
MF_shared	GO:0004648	O-phospho-L-serine:2-oxoglutarate aminot...	702	113	8.3e-21
MF_shared	GO:0043682	copper-transporting ATPase activity	157	20	4.2e-09
MF_shared	GO:0004751	ribose-5-phosphate isomerase activity	1148	222	1.4e-20
MF_shared	GO:0052618	coenzyme F420-0:L-glutamate ligase activ...	154	2	1.6e-20
MF_shared	GO:0043743	LPPG:FO 2-phospho-L-lactate transferase ...	146	1	1.7e-20
MF_shared	GO:0008650	rRNA (uridine-2'-O-)-methyltransferase a...	306	30	3.4e-20
MF_shared	GO:0004076	biotin synthase activity	583	82	3.6e-20
MF_shared	GO:0008441	3'(2'),5'-bisphosphate nucleotidase acti...	261	18	4.9e-20
MF_shared	GO:0004729	oxygen-dependent protoporphyrinogen oxid...	404	52	6.7e-20
MF_shared	GO:0004789	thiamine-phosphate diphosphorylase activ...	756	116	8e-20
MF_shared	GO:0004363	glutathione synthase activity	462	65	8.6e-20
MF_shared	GO:0003855	3-dehydroquinate dehydratase activity	1016	200	1.4e-19
MF_shared	GO:0004340	glucokinase activity	795	138	1.4e-19
MF_shared	GO:0004658	propionyl-CoA carboxylase activity	430	56	1.6e-19
MF_shared	GO:0042834	peptidoglycan binding	1071	217	1.8e-19
MF_shared	GO:0050348	trehalose O-mycolyltransferase activity	159	5	2.6e-19
MF_shared	GO:0004805	trehalose-phosphatase activity	343	37	2.9e-19
MF_shared	GO:0008689	3-demethylubiquinone-9 3-O-methyltransfe...	310	33	3.5e-19
MF_shared	GO:0102264	tRNA-dihydrouridine20 synthase activity	211	12	5.4e-19
MF_shared	GO:0003862	3-isopropylmalate dehydrogenase activity	863	144	7.5e-19
MF_shared	GO:0061798	GTP 3',8'-cyclase activity	657	101	1.1e-18
MF_shared	GO:0004787	thiamine-pyrophosphatase activity	133	2	1.1e-18
MF_shared	GO:0046537	2,3-bisphosphoglycerate-independent phos...	358	36	1.3e-18
MF_shared	GO:0015221	lipopolysaccharide transmembrane transpo...	206	28	2.6e-11
MF_shared	GO:0004474	malate synthase activity	602	87	2e-18
MF_shared	GO:0008759	UDP-3-O-[3-hydroxymyristoyl] N-acetylglu...	333	33	2.6e-18
MF_shared	GO:0103117	UDP-3-O-acyl-N-acetylglucosamine deacety...	333	33	2.6e-18
MF_shared	GO:0001216	bacterial-type RNA polymerase transcript...	695	118	2.9e-18
MF_shared	GO:0004491	methylmalonate-semialdehyde dehydrogenas...	784	131	2.9e-18
MF_shared	GO:0050897	cobalt ion binding	1180	221	3.1e-18
MF_shared	GO:0036307	23S rRNA (adenine(2030)-N(6))-methyltran...	262	24	3.4e-18
MF_shared	GO:0008825	cyclopropane-fatty-acyl-phospholipid syn...	507	71	4.2e-18
MF_shared	GO:0003994	aconitate hydratase activity	910	185	4.5e-18
MF_shared	GO:0044183	protein binding involved in protein fold...	227	18	5.4e-18
MF_shared	GO:0036054	protein-malonyllysine demalonylase activ...	257	26	7.7e-18
MF_shared	GO:0036055	protein-succinyllysine desuccinylase act...	257	26	7.7e-18
MF_shared	GO:0060698	endoribonuclease inhibitor activity	167	8	8.5e-18
MF_shared	GO:0004365	glyceraldehyde-3-phosphate dehydrogenase...	379	46	8.9e-18
MF_shared	GO:0102420	sn-1-glycerol-3-phosphate C16:0-DCA-CoA ...	242	18	9.7e-18
MF_shared	GO:0032217	riboflavin transmembrane transporter act...	304	31	9.8e-18
MF_shared	GO:0001108	bacterial-type RNA polymerase holo enzym...	108	0	1.1e-17
MF_shared	GO:0003985	acetyl-CoA C-acetyltransferase activity	1587	362	1.4e-17
MF_shared	GO:0016639	oxidoreductase activity, acting on the C...	1289	327	1.7e-05
MF_shared	GO:0034039	8-oxo-7,8-dihydroguanine DNA N-glycosyla...	187	10	3e-17
MF_shared	GO:0004163	diphosphomevalonate decarboxylase activi...	229	21	3.2e-17
MF_shared	GO:0004657	proline dehydrogenase activity	559	93	3.4e-17
MF_shared	GO:0004021	L-alanine:2-oxoglutarate aminotransferas...	210	16	4.4e-17
MF_shared	GO:0008897	holo-[acyl-carrier-protein] synthase act...	1457	327	5e-17
MF_shared	GO:0016840	carbon-nitrogen lyase activity	415	94	2.3e-05
MF_shared	GO:0004314	[acyl-carrier-protein] S-malonyltransfer...	824	139	6e-17
MF_shared	GO:0008201	heparin binding	121	2	6.9e-17
MF_shared	GO:0004602	glutathione peroxidase activity	824	146	7.4e-17
MF_shared	GO:0035375	zymogen binding	160	8	7.7e-17
MF_shared	GO:0008725	DNA-3-methyladenine glycosylase activity	1015	190	8.6e-17
MF_shared	GO:0030697	S-adenosylmethionine-dependent tRNA (m5U...	141	5	1e-16
MF_shared	GO:0004366	glycerol-3-phosphate O-acyltransferase a...	258	24	1.7e-16
MF_shared	GO:0008428	ribonuclease inhibitor activity	258	53	2.5e-05
MF_shared	GO:0009029	tetraacyldisaccharide 4'-kinase activity	288	34	2.4e-16
MF_shared	GO:0008836	diaminopimelate decarboxylase activity	994	198	3.1e-16
MF_shared	GO:0004322	ferroxidase activity	532	90	3.5e-16
MF_shared	GO:0008681	2-octaprenyl-6-methoxyphenol hydroxylase...	108	1	3.6e-16
MF_shared	GO:0003941	L-serine ammonia-lyase activity	1301	272	6.3e-16
MF_shared	GO:0004139	deoxyribose-phosphate aldolase activity	784	138	7.7e-16
MF_shared	GO:0047134	protein-disulfide reductase activity	587	90	9.9e-16
MF_shared	GO:0004048	anthranilate phosphoribosyltransferase a...	713	120	1.1e-15
MF_shared	GO:0102130	malonyl-CoA methyltransferase activity	189	14	1.1e-15
MF_shared	GO:0042781	3'-tRNA processing endoribonuclease acti...	548	82	4.3e-15
MF_shared	GO:0008976	polyphosphate kinase activity	957	200	4.3e-15
MF_shared	GO:0004337	geranyltranstransferase activity	267	48	6.6e-05
MF_shared	GO:0004143	diacylglycerol kinase activity	466	73	8.8e-15
MF_shared	GO:0003920	GMP reductase activity	383	52	1e-14
MF_shared	GO:0015633	zinc-transporting ATPase activity	134	4	1.3e-14
MF_shared	GO:0004081	bis(5'-nucleosyl)-tetraphosphatase (asym...	113	3	1.3e-14
MF_shared	GO:0015038	glutathione disulfide oxidoreductase act...	44	3	6.4e-05
MF_shared	GO:0004377	GDP-Man:Man3GlcNAc2-PP-Dol alpha-1,2-man...	88	0	1.5e-14
MF_shared	GO:0035446	cysteine-glucosaminylinositol ligase act...	236	23	1.6e-14
MF_shared	GO:0003995	acyl-CoA dehydrogenase activity	4261	1200	1.2e-14
MF_shared	GO:0001530	lipopolysaccharide binding	182	16	2.3e-14
MF_shared	GO:0061603	molybdenum cofactor guanylyltransferase ...	449	76	2.4e-14
MF_shared	GO:0030975	thiamine binding	512	85	3.4e-14
MF_shared	GO:0008692	3-hydroxybutyryl-CoA epimerase activity	186	15	4.8e-14
MF_shared	GO:0047228	1,2-diacylglycerol 3-glucosyltransferase...	124	3	4.8e-14
MF_shared	GO:0008780	acyl-[acyl-carrier-protein]-UDP-N-acetyl...	468	88	4.9e-14
MF_shared	GO:0009383	rRNA (cytosine-C5-)-methyltransferase ac...	109	3	5e-14
MF_shared	GO:0008696	4-amino-4-deoxychorismate lyase activity	242	27	6.2e-14
MF_shared	GO:0052591	sn-glycerol-3-phosphate:ubiquinone-8 oxi...	719	137	6.7e-14
MF_shared	GO:0047330	polyphosphate-glucose phosphotransferase...	121	5	6.7e-14
MF_shared	GO:0004016	adenylate cyclase activity	917	167	6.9e-14
MF_shared	GO:0035597	N6-isopentenyladenosine methylthiotransf...	93	1	7.1e-14
MF_shared	GO:0004399	histidinol dehydrogenase activity	759	153	7.6e-14
MF_shared	GO:0008893	guanosine-3',5'-bis(diphosphate) 3'-diph...	143	9	8e-14
MF_shared	GO:0008676	3-deoxy-8-phosphooctulonate synthase act...	332	51	9.2e-14
MF_shared	GO:0004609	phosphatidylserine decarboxylase activit...	581	106	1.2e-13
MF_shared	GO:0030698	5,10-methylenetetrahydrofolate-dependent...	366	48	1.2e-13
MF_shared	GO:0004352	glutamate dehydrogenase (NAD+) activity	369	54	1.2e-13
MF_shared	GO:0046820	4-amino-4-deoxychorismate synthase activ...	295	39	1.4e-13
MF_shared	GO:0008913	lauroyltransferase activity	124	6	1.7e-13
MF_shared	GO:0008987	quinolinate synthetase A activity	544	98	2e-13
MF_shared	GO:0003842	1-pyrroline-5-carboxylate dehydrogenase ...	558	100	2.3e-13
MF_shared	GO:0004056	argininosuccinate lyase activity	860	172	2.5e-13
MF_shared	GO:0071972	peptidoglycan L,D-transpeptidase activit...	506	83	2.9e-13
MF_shared	GO:0004008	copper-exporting ATPase activity	233	24	3.4e-13
MF_shared	GO:0008964	phosphoenolpyruvate carboxylase activity	427	66	3.6e-13
MF_shared	GO:0034017	trans-2-decenoyl-acyl-carrier-protein is...	229	27	4.3e-13
MF_shared	GO:0009001	serine O-acetyltransferase activity	853	187	7.1e-13
MF_shared	GO:0070042	rRNA (uridine-N3-)-methyltransferase act...	94	2	7.4e-13
MF_shared	GO:0008962	phosphatidylglycerophosphatase activity	446	69	7.6e-13
MF_shared	GO:0008817	cob(I)yrinic acid a,c-diamide adenosyltr...	554	113	8.2e-13
MF_shared	GO:0003962	cystathionine gamma-synthase activity	379	56	9.4e-13
MF_shared	GO:0005471	ATP:ADP antiporter activity	93	2	1e-12
MF_shared	GO:0004808	tRNA (5-methylaminomethyl-2-thiouridylat...	159	14	1e-12
MF_shared	GO:0004590	orotidine-5'-phosphate decarboxylase act...	1122	260	1.2e-12
MF_shared	GO:0016767	geranylgeranyl-diphosphate geranylgerany...	298	45	1.2e-12
MF_shared	GO:0008683	2-oxoglutarate decarboxylase activity	143	10	2.2e-12
MF_shared	GO:0034335	DNA supercoiling activity	83	1	2.4e-12
MF_shared	GO:0043814	phospholactate guanylyltransferase activ...	154	10	2.6e-12
MF_shared	GO:0097697	tRNA 5-carboxymethoxyuridine methyltrans...	90	2	2.9e-12
MF_shared	GO:0002055	adenine binding	73	0	3.4e-12
MF_shared	GO:0047151	methylenetetrahydrofolate-tRNA-(uracil-5...	366	53	3.7e-12
MF_shared	GO:0036380	UDP-N-acetylglucosamine-undecaprenyl-pho...	125	8	3.7e-12
MF_shared	GO:0004604	phosphoadenylyl-sulfate reductase (thior...	506	85	3.7e-12
MF_shared	GO:0018454	acetoacetyl-CoA reductase activity	329	54	4e-12
MF_shared	GO:0004357	glutamate-cysteine ligase activity	1077	241	4.1e-12
MF_shared	GO:0004851	uroporphyrin-III C-methyltransferase act...	621	130	4.3e-12
MF_shared	GO:0052915	23S rRNA (guanine(2445)-N(2))-methyltran...	115	4	5.3e-12
MF_shared	GO:0004013	adenosylhomocysteinase activity	452	73	5.8e-12
MF_shared	GO:0043773	coenzyme F420-0 gamma-glutamyl ligase ac...	198	22	5.9e-12
MF_shared	GO:0004362	glutathione-disulfide reductase activity	438	74	6e-12
MF_shared	GO:0004358	glutamate N-acetyltransferase activity	676	125	6.2e-12
MF_shared	GO:0008254	3'-nucleotidase activity	124	7	6.8e-12
MF_shared	GO:0015210	uracil transmembrane transporter activit...	586	96	7.5e-12
MF_shared	GO:0008936	nicotinamidase activity	165	17	8.2e-12
MF_shared	GO:0004819	glutamine-tRNA ligase activity	230	33	8.8e-12
MF_shared	GO:0008690	3-deoxy-manno-octulosonate cytidylyltran...	308	48	9.6e-12
MF_shared	GO:0051117	ATPase binding	206	22	9.9e-12
MF_shared	GO:0008412	4-hydroxybenzoate octaprenyltransferase ...	243	29	1e-11
MF_shared	GO:0046316	gluconokinase activity	552	106	1.3e-11
MF_shared	GO:0048474	D-methionine transmembrane transporter a...	78	1	1.4e-11
MF_shared	GO:0015095	magnesium ion transmembrane transporter ...	1055	231	9.1e-15
MF_shared	GO:0048027	mRNA 5'-UTR binding	434	68	1.6e-11
MF_shared	GO:0033702	(+)-trans-carveol dehydrogenase activity	149	14	1.6e-11
MF_shared	GO:0004736	pyruvate carboxylase activity	476	89	1.7e-11
MF_shared	GO:0047456	2-methylisocitrate dehydratase activity	231	29	1.8e-11
MF_shared	GO:0016594	glycine binding	91	3	2e-11
MF_shared	GO:0004112	cyclic-nucleotide phosphodiesterase acti...	175	7	9.5e-20
MF_shared	GO:0004122	cystathionine beta-synthase activity	263	34	2.2e-11
MF_shared	GO:0015098	molybdate ion transmembrane transporter ...	565	90	1.2e-14
MF_shared	GO:0120159	rRNA pseudouridine synthase activity	178	21	2.4e-11
MF_shared	GO:0003935	GTP cyclohydrolase II activity	838	186	2.6e-11
MF_shared	GO:0032136	adenine/cytosine mispair binding	76	1	2.7e-11
MF_shared	GO:0003921	GMP synthase activity	97	3	3e-11
MF_shared	GO:0008792	arginine decarboxylase activity	246	35	3.3e-11
MF_shared	GO:0004795	threonine synthase activity	747	140	4.1e-11
MF_shared	GO:0008930	methylthioadenosine nucleosidase activit...	545	93	4.2e-11
MF_shared	GO:0008301	DNA binding, bending	76	1	2.7e-11
MF_shared	GO:0048039	ubiquinone binding	142	11	5.6e-11
MF_shared	GO:0050439	2-hydroxy-3-oxoadipate synthase activity	65	0	6.1e-11
MF_shared	GO:0000210	NAD+ diphosphatase activity	184	21	6.8e-11
MF_shared	GO:0101006	protein histidine phosphatase activity	115	8	7.4e-11
MF_shared	GO:0008902	hydroxymethylpyrimidine kinase activity	218	26	7.5e-11
MF_shared	GO:0009374	biotin binding	456	87	8.1e-11
MF_shared	GO:0015430	glycerol-3-phosphate-transporting ATPase...	318	57	1.1e-10
MF_shared	GO:0015233	pantothenate transmembrane transporter a...	97	5	1.4e-10
MF_shared	GO:0043802	hydrogenobyrinic acid a,c-diamide syntha...	187	20	1.4e-10
MF_shared	GO:0000701	purine-specific mismatch base pair DNA N...	85	3	1.5e-10
MF_shared	GO:0032357	oxidized purine DNA binding	85	3	1.5e-10
MF_shared	GO:0035485	adenine/guanine mispair binding	85	3	1.5e-10
MF_shared	GO:0051500	D-tyrosyl-tRNA(Tyr) deacylase activity	71	1	1.6e-10
MF_shared	GO:0052914	16S rRNA (guanine(1207)-N(2))-methyltran...	128	10	1.6e-10
MF_shared	GO:0050311	sulfite reductase (ferredoxin) activity	149	16	1.8e-10
MF_shared	GO:0001217	bacterial-type RNA polymerase transcript...	499	87	2.3e-10
MF_shared	GO:0003882	CDP-diacylglycerol-serine O-phosphatidyl...	227	26	2.5e-10
MF_shared	GO:0036422	heptaprenyl diphosphate synthase activit...	141	12	2.5e-10
MF_shared	GO:0005548	phospholipid transporter activity	158	25	1.1e-07
MF_shared	GO:0043750	phosphatidylinositol alpha-mannosyltrans...	187	21	3.7e-10
MF_shared	GO:0015499	formate transmembrane transporter activi...	134	12	3.8e-10
MF_shared	GO:0005047	signal recognition particle binding	111	6	4.3e-10
MF_shared	GO:0061598	molybdopterin adenylyltransferase activi...	181	25	5.9e-10
MF_shared	GO:0004645	phosphorylase activity	641	123	7.8e-12
MF_shared	GO:0016430	tRNA (adenine-N6-)-methyltransferase act...	74	2	6.5e-10
MF_shared	GO:0004057	arginyltransferase activity	205	29	7.2e-10
MF_shared	GO:0008808	cardiolipin synthase activity	785	169	7.5e-10
MF_shared	GO:0050355	triphosphatase activity	150	14	9e-10
MF_shared	GO:0003957	NAD(P)+ transhydrogenase (B-specific) ac...	202	26	9.5e-10
MF_shared	GO:0051266	sirohydrochlorin ferrochelatase activity	400	82	9.7e-10
MF_shared	GO:0061599	molybdopterin molybdotransferase activit...	214	32	1.1e-09
MF_shared	GO:0004615	phosphomannomutase activity	403	78	1.1e-09
MF_shared	GO:0004329	formate-tetrahydrofolate ligase activity	419	74	1.2e-09
MF_shared	GO:0017116	single-stranded DNA-dependent ATP-depend...	124	12	1.3e-09
MF_shared	GO:0008967	phosphoglycolate phosphatase activity	542	113	1.3e-09
MF_shared	GO:0030234	enzyme regulator activity	1206	363	0.00018
MF_shared	GO:0008712	ADP-glyceromanno-heptose 6-epimerase act...	188	23	1.7e-09
MF_shared	GO:0003874	6-pyruvoyltetrahydropterin synthase acti...	89	5	1.7e-09
MF_shared	GO:0016150	translation release factor activity, cod...	64	1	1.8e-09
MF_shared	GO:0004450	isocitrate dehydrogenase (NADP+) activit...	852	183	1.8e-09
MF_shared	GO:0008710	8-amino-7-oxononanoate synthase activity	299	52	1.9e-09
MF_shared	GO:0004132	dCMP deaminase activity	298	53	1.9e-09
MF_shared	GO:0004794	L-threonine ammonia-lyase activity	970	209	2.9e-09
MF_shared	GO:0070095	fructose-6-phosphate binding	106	9	4.2e-09
MF_shared	GO:0015462	ATPase-coupled protein transmembrane tra...	132	10	4.6e-09
MF_shared	GO:0051787	misfolded protein binding	110	10	5e-09
MF_shared	GO:0043878	glyceraldehyde-3-phosphate dehydrogenase...	577	124	5e-09
MF_shared	GO:0047617	acyl-CoA hydrolase activity	1075	278	3.1e-06
MF_shared	GO:0008948	oxaloacetate decarboxylase activity	687	165	5.8e-09
MF_shared	GO:0008413	8-oxo-7,8-dihydroguanosine triphosphate ...	278	36	6.3e-09
MF_shared	GO:0015333	peptide:proton symporter activity	136	15	6.6e-09
MF_shared	GO:0044318	L-aspartate:fumarate oxidoreductase acti...	438	85	6.8e-09
MF_shared	GO:0015437	lipopolysaccharide-transporting ATPase a...	115	9	7.6e-09
MF_shared	GO:0004760	serine-pyruvate transaminase activity	131	14	8.1e-09
MF_shared	GO:0050525	cutinase activity	374	70	8.1e-09
MF_shared	GO:0036456	L-methionine-(S)-S-oxide reductase activ...	108	10	8.7e-09
MF_shared	GO:0016509	long-chain-3-hydroxyacyl-CoA dehydrogena...	88	6	1.1e-08
MF_shared	GO:0048001	erythrose-4-phosphate dehydrogenase acti...	88	6	1.1e-08
MF_shared	GO:0030745	dimethylhistidine N-methyltransferase ac...	170	23	1.2e-08
MF_shared	GO:0015420	cobalamin-transporting ATPase activity	1075	287	1.4e-08
MF_shared	GO:0004631	phosphomevalonate kinase activity	87	6	1.5e-08
MF_shared	GO:0008929	methylglyoxal synthase activity	325	65	1.6e-08
MF_shared	GO:0016002	sulfite reductase activity	70	3	1.9e-08
MF_shared	GO:0004015	adenosylmethionine-8-amino-7-oxononanoat...	524	99	2.2e-08
MF_shared	GO:0052916	23S rRNA (guanine(1835)-N(2))-methyltran...	206	30	2.5e-08
MF_shared	GO:0102573	aminodeoxyfutalosine synthase activity	95	8	2.5e-08
MF_shared	GO:0015232	heme transporter activity	862	239	5.8e-05
MF_shared	GO:0008756	o-succinylbenzoate-CoA ligase activity	397	75	3.2e-08
MF_shared	GO:0003844	1,4-alpha-glucan branching enzyme activi...	647	144	3.4e-08
MF_shared	GO:0048307	ferredoxin-nitrite reductase activity	62	2	3.6e-08
MF_shared	GO:0008998	ribonucleoside-triphosphate reductase ac...	384	75	3.1e-08
MF_shared	GO:0004411	homogentisate 1,2-dioxygenase activity	306	66	3.9e-08
MF_shared	GO:0016223	beta-alanine-pyruvate transaminase activ...	100	7	3.9e-08
MF_shared	GO:0015225	biotin transmembrane transporter activit...	607	127	4.9e-08
MF_shared	GO:0000030	mannosyltransferase activity	366	61	4.3e-08
MF_shared	GO:0047631	ADP-ribose diphosphatase activity	282	50	5.6e-08
MF_shared	GO:0033850	Z-farnesyl diphosphate synthase activity	114	13	5.7e-08
MF_shared	GO:0008743	L-threonine 3-dehydrogenase activity	279	44	6.1e-08
MF_shared	GO:0030674	protein binding, bridging	382	69	6.6e-08
MF_shared	GO:0008832	dGTPase activity	170	24	7.6e-08
MF_shared	GO:0089714	UDP-N-acetyl-D-mannosamine dehydrogenase...	53	1	8e-08
MF_shared	GO:0051075	S-adenosylmethionine:tRNA ribosyltransfe...	86	7	8.3e-08
MF_shared	GO:0003825	alpha,alpha-trehalose-phosphate synthase...	203	27	8.3e-08
MF_shared	GO:0008398	sterol 14-demethylase activity	81	6	8.8e-08
MF_shared	GO:0008693	3-hydroxydecanoyl-[acyl-carrier-protein]...	233	40	1e-07
MF_shared	GO:0031073	cholesterol 26-hydroxylase activity	44	0	1.2e-07
MF_shared	GO:0052693	epoxyqueuosine reductase activity	444	95	1.2e-07
MF_shared	GO:0003839	gamma-glutamylcyclotransferase activity	445	98	1.2e-07
MF_shared	GO:0000035	acyl binding	115	14	1.3e-07
MF_shared	GO:0043815	phosphoribosylglycinamide formyltransfer...	239	43	2.1e-07
MF_shared	GO:1903425	fluoride transmembrane transporter activ...	155	20	2.3e-07
MF_shared	GO:0008662	1-phosphofructokinase activity	535	109	2.3e-07
MF_shared	GO:0016212	kynurenine-oxoglutarate transaminase act...	62	3	2.5e-07
MF_shared	GO:0004674	protein serine/threonine kinase activity	4526	1333	6.7e-09
MF_shared	GO:0008453	alanine-glyoxylate transaminase activity	133	17	3.1e-07
MF_shared	GO:0008379	thioredoxin peroxidase activity	821	185	3.1e-07
MF_shared	GO:0008705	methionine synthase activity	516	113	3.4e-07
MF_shared	GO:0004768	stearoyl-CoA 9-desaturase activity	61	3	3.4e-07
MF_shared	GO:0102710	D-inositol-3-phosphate glycosyltransfera...	188	34	4e-07
MF_shared	GO:0005344	oxygen carrier activity	630	155	4e-07
MF_shared	GO:0015441	beta-glucan-transporting ATPase activity	100	9	4.1e-07
MF_shared	GO:0070967	coenzyme F420 binding	235	38	4.8e-07
MF_shared	GO:0008828	dATP pyrophosphohydrolase activity	93	10	5e-07
MF_shared	GO:0019177	dihydroneopterin triphosphate pyrophosph...	93	10	5e-07
MF_shared	GO:0047553	2-oxoglutarate synthase activity	93	10	5e-07
MF_shared	GO:0015438	teichoic-acid-transporting ATPase activi...	223	28	5.3e-07
MF_shared	GO:0050797	thymidylate synthase (FAD) activity	264	42	5.5e-07
MF_shared	GO:0009017	succinylglutamate desuccinylase activity	103	10	5.5e-07
MF_shared	GO:0043783	oxidoreductase activity, oxidizing metal...	24	0	0.00017
MF_shared	GO:0008551	cadmium-exporting ATPase activity	195	33	6.8e-07
MF_shared	GO:0050528	acyloxyacyl hydrolase activity	65	3	7e-07
MF_shared	GO:0008890	glycine C-acetyltransferase activity	277	48	7.4e-07
MF_shared	GO:0008758	UDP-2,3-diacylglucosamine hydrolase acti...	345	61	8e-07
MF_shared	GO:0043365	[formate-C-acetyltransferase]-activating...	683	141	8e-07
MF_shared	GO:0004068	aspartate 1-decarboxylase activity	543	125	8.2e-07
MF_shared	GO:0008894	guanosine-5'-triphosphate,3'-diphosphate...	115	11	9e-07
MF_shared	GO:0008746	NAD(P)+ transhydrogenase activity	259	47	6.7e-06
MF_shared	GO:0008782	adenosylhomocysteine nucleosidase activi...	559	110	1.1e-06
MF_shared	GO:0051116	cobaltochelatase activity	265	49	1.1e-06
MF_shared	GO:0008327	methyl-CpG binding	74	4	1.2e-06
MF_shared	GO:0102391	decanoate-CoA ligase activity	839	201	1.2e-06
MF_shared	GO:0009020	tRNA (guanosine-2'-O-)-methyltransferase...	132	21	1.3e-06
MF_shared	GO:0009977	proton motive force dependent protein tr...	89	10	1.4e-06
MF_shared	GO:0019107	myristoyltransferase activity	77	6	1.4e-06
MF_shared	GO:0015503	glutathione-regulated potassium exporter...	94	10	1.5e-06
MF_shared	GO:0047421	N-acyl-D-glutamate deacylase activity	67	4	1.7e-06
MF_shared	GO:0010285	L,L-diaminopimelate aminotransferase act...	67	4	1.7e-06
MF_shared	GO:0035447	mycothiol synthase activity	221	40	1.9e-06
MF_shared	GO:0008995	ribonuclease E activity	221	39	2.2e-06
MF_shared	GO:0015341	zinc efflux active transmembrane transpo...	83	9	2.3e-06
MF_shared	GO:0008803	bis(5'-nucleosyl)-tetraphosphatase (symm...	182	26	2.5e-06
MF_shared	GO:0050409	indolylacetylinositol arabinosyltransfer...	43	1	2.5e-06
MF_shared	GO:0008951	palmitoleoyl [acyl-carrier-protein]-depe...	49	2	2.6e-06
MF_shared	GO:0017108	5'-flap endonuclease activity	392	92	2.8e-06
MF_shared	GO:0047200	tetrahydrodipicolinate N-acetyltransfera...	245	46	3.3e-06
MF_shared	GO:0004476	mannose-6-phosphate isomerase activity	806	216	3.3e-06
MF_shared	GO:0102786	stearoyl-[acp] desaturase activity	53	3	4.1e-06
MF_shared	GO:0004589	orotate reductase (NADH) activity	59	3	4.3e-06
MF_shared	GO:0016682	oxidoreductase activity, acting on diphe...	746	193	0.00011
MF_shared	GO:0008770	[acyl-carrier-protein] phosphodiesterase...	96	13	5.1e-06
MF_shared	GO:0008718	D-amino-acid dehydrogenase activity	309	68	5.2e-06
MF_shared	GO:0003858	3-hydroxybutyrate dehydrogenase activity	422	88	5.3e-06
MF_shared	GO:0008791	arginine N-succinyltransferase activity	176	36	5.9e-06
MF_shared	GO:0019146	arabinose-5-phosphate isomerase activity	184	28	5.9e-06
MF_shared	GO:0008124	4-alpha-hydroxytetrahydrobiopterin dehyd...	504	116	6e-06
MF_shared	GO:0004190	aspartic-type endopeptidase activity	1895	544	6e-06
MF_shared	GO:0005388	calcium-transporting ATPase activity	291	69	6e-06
MF_shared	GO:0046857	oxidoreductase activity, acting on other...	439	47	2.7e-26
MF_shared	GO:0048502	thiamine-transporting ATPase activity	79	9	6.4e-06
MF_shared	GO:0004574	oligo-1,6-glucosidase activity	98	10	6.4e-06
MF_shared	GO:0033164	glycolipid 6-alpha-mannosyltransferase a...	33	0	6.5e-06
MF_shared	GO:0015234	thiamine transmembrane transporter activ...	173	25	7.3e-06
MF_shared	GO:0008714	AMP nucleosidase activity	193	39	7.3e-06
MF_shared	GO:0019180	dTDP-4-amino-4,6-dideoxygalactose transa...	51	3	7.7e-06
MF_shared	GO:0033711	4-phosphoerythronate dehydrogenase activ...	163	26	7.8e-06
MF_shared	GO:0004722	protein serine/threonine phosphatase act...	850	199	3.4e-06
MF_shared	GO:0016034	maleylacetoacetate isomerase activity	137	21	8.1e-06
MF_shared	GO:0003860	3-hydroxyisobutyryl-CoA hydrolase activi...	427	94	9.1e-06
MF_shared	GO:0047241	lipopolysaccharide N-acetylmannosaminour...	39	1	9.5e-06
MF_shared	GO:0045182	translation regulator activity	43	4	0.00033
MF_shared	GO:0033785	heptose 7-phosphate kinase activity	156	23	1e-05
MF_shared	GO:0033786	heptose-1-phosphate adenylyltransferase ...	156	23	1e-05
MF_shared	GO:0008773	[protein-PII] uridylyltransferase activi...	582	146	1e-05
MF_shared	GO:0102023	vitamin B12 ABC transporter activity	73	8	1e-05
MF_shared	GO:0003998	acylphosphatase activity	772	167	1.1e-05
MF_shared	GO:0004416	hydroxyacylglutathione hydrolase activit...	398	87	1.1e-05
MF_shared	GO:0047044	androstan-3-alpha,17-beta-diol dehydroge...	105	15	1.1e-05
MF_shared	GO:0008864	formyltetrahydrofolate deformylase activ...	615	139	1.1e-05
MF_shared	GO:0008840	4-hydroxy-tetrahydrodipicolinate synthas...	1191	323	1.2e-05
MF_shared	GO:0003978	UDP-glucose 4-epimerase activity	1345	352	1.2e-05
MF_shared	GO:0035598	N6-threonylcarbomyladenosine methylthiot...	136	20	1.2e-05
MF_shared	GO:0016463	zinc-exporting ATPase activity	94	11	1.3e-05
MF_shared	GO:0004123	cystathionine gamma-lyase activity	201	40	1.3e-05
MF_shared	GO:0031402	sodium ion binding	320	58	1.3e-05
MF_shared	GO:0103039	protein methylthiotransferase activity	274	64	1.4e-05
MF_shared	GO:0004475	mannose-1-phosphate guanylyltransferase ...	147	26	1.4e-05
MF_shared	GO:0004174	electron-transferring-flavoprotein dehyd...	213	44	1.5e-05
MF_shared	GO:0035368	selenocysteine insertion sequence bindin...	30	0	1.9e-05
MF_shared	GO:0035243	protein-arginine omega-N symmetric methy...	30	0	1.9e-05
MF_shared	GO:0004401	histidinol-phosphatase activity	549	128	1.9e-05
MF_shared	GO:0004165	dodecenoyl-CoA delta-isomerase activity	118	13	2e-05
MF_shared	GO:0005304	L-valine transmembrane transporter activ...	333	65	2.1e-05
MF_shared	GO:0004113	2',3'-cyclic-nucleotide 3'-phosphodieste...	382	78	2.1e-05
MF_shared	GO:0016672	oxidoreductase activity, acting on a sul...	159	11	2.2e-05
MF_shared	GO:0004067	asparaginase activity	709	174	2.2e-05
MF_shared	GO:0043764	UDP-3-O-[3-hydroxymyristoyl] glucosamine...	57	5	2.3e-05
MF_shared	GO:0103118	UDP-3-O-(R-3-hydroxymyristoyl)-glucosami...	57	5	2.3e-05
MF_shared	GO:0070497	6-carboxy-5,6,7,8-tetrahydropterin synth...	302	64	2.3e-05
MF_shared	GO:0015439	heme-transporting ATPase activity	372	75	2.6e-05
MF_shared	GO:0000156	phosphorelay response regulator activity	2330	656	2.8e-05
MF_shared	GO:0016795	phosphoric triester hydrolase activity	65	7	2.8e-05
MF_shared	GO:0036131	prostaglandin D2 11-ketoreductase activi...	29	0	2.8e-05
MF_shared	GO:0047017	prostaglandin-F synthase activity	29	0	2.8e-05
MF_shared	GO:0004141	dethiobiotin synthase activity	504	109	2.9e-05
MF_shared	GO:0015386	potassium:proton antiporter activity	235	46	2.9e-05
MF_shared	GO:0030337	DNA polymerase processivity factor activ...	28	0	4e-05
MF_shared	GO:0004783	sulfite reductase (NADPH) activity	332	84	4.2e-05
MF_shared	GO:0008935	1,4-dihydroxy-2-naphthoyl-CoA synthase a...	470	113	4.3e-05
MF_shared	GO:0043115	precorrin-2 dehydrogenase activity	538	153	4.5e-05
MF_shared	GO:0016290	palmitoyl-CoA hydrolase activity	95	14	4.5e-05
MF_shared	GO:0102991	myristoyl-CoA hydrolase activity	95	14	4.5e-05
MF_shared	GO:0050520	phosphatidylcholine synthase activity	92	12	4.9e-05
MF_shared	GO:0004034	aldose 1-epimerase activity	511	119	5.1e-05
MF_shared	GO:0008813	chorismate lyase activity	174	38	5.2e-05
MF_shared	GO:0047810	D-alanine:2-oxoglutarate aminotransferas...	162	33	5.6e-05
MF_shared	GO:0004345	glucose-6-phosphate dehydrogenase activi...	901	258	5.7e-05
MF_shared	GO:0004414	homoserine O-acetyltransferase activity	556	136	5.8e-05
MF_shared	GO:0050840	extracellular matrix binding	91	13	4.9e-05
MF_shared	GO:0003979	UDP-glucose 6-dehydrogenase activity	839	196	6.2e-05
MF_shared	GO:0016041	glutamate synthase (ferredoxin) activity	103	9	6.4e-05
MF_shared	GO:0008887	glycerate kinase activity	778	193	7.5e-05
MF_shared	GO:0061929	gamma-glutamylaminecyclotransferase acti...	129	26	7.9e-05
MF_shared	GO:0047804	cysteine-S-conjugate beta-lyase activity	48	4	8e-05
MF_shared	GO:0033265	choline binding	137	22	8.3e-05
MF_shared	GO:0042937	tripeptide transmembrane transporter act...	131	10	1.3e-11
MF_shared	GO:0070204	2-succinyl-5-enolpyruvyl-6-hydroxy-3-cyc...	395	86	0.0001
MF_shared	GO:0016414	O-octanoyltransferase activity	32	1	0.0001
MF_shared	GO:0047443	4-hydroxy-4-methyl-2-oxoglutarate aldola...	242	50	0.0001
MF_shared	GO:0030295	protein kinase activator activity	204	36	0.00011
MF_shared	GO:0015411	taurine-transporting ATPase activity	218	50	0.00011
MF_shared	GO:0043824	succinylglutamate-semialdehyde dehydroge...	122	22	0.00012
MF_shared	GO:0102031	4-acetamido-4,6-dideoxy-D-galactose tran...	42	3	0.00012
MF_shared	GO:0070191	methionine-R-sulfoxide reductase activit...	37	2	0.00012
MF_shared	GO:0103115	protoheme IX ABC transporter activity	184	31	0.00012
MF_shared	GO:0045484	L-lysine 6-transaminase activity	75	11	0.00012
MF_shared	GO:0003996	acyl-CoA ligase activity	67	9	0.00013
MF_shared	GO:0004792	thiosulfate sulfurtransferase activity	1160	323	0.00013
MF_shared	GO:0004622	lysophospholipase activity	313	67	0.00013
MF_shared	GO:0003730	mRNA 3'-UTR binding	131	21	0.00014
MF_shared	GO:0019156	isoamylase activity	46	4	0.00014
MF_shared	GO:0051903	S-(hydroxymethyl)glutathione dehydrogena...	397	84	0.00015
MF_shared	GO:0018169	ribosomal S6-glutamic acid ligase activi...	50	5	0.00016
MF_shared	GO:0043818	precorrin-3B synthase activity	36	2	0.00016
MF_shared	GO:0010334	sesquiterpene synthase activity	13	0	0.00905
MF_shared	GO:0009042	valine-pyruvate transaminase activity	62	8	0.00017
MF_shared	GO:0004001	adenosine kinase activity	92	15	0.00018
MF_shared	GO:0080146	L-cysteine desulfhydrase activity	324	68	0.00019
MF_shared	GO:0030366	molybdopterin synthase activity	170	34	0.00019
MF_shared	GO:0004742	dihydrolipoyllysine-residue acetyltransf...	359	67	0.00019
MF_shared	GO:0015418	quaternary-ammonium-compound-transportin...	227	37	0.00019
MF_shared	GO:0102908	quarternary amine transporter activity	227	37	0.00019
MF_shared	GO:0008788	alpha,alpha-phosphotrehalase activity	208	32	0.0002
MF_shared	GO:0009000	selenocysteine lyase activity	62	7	0.00022
MF_shared	GO:0009486	cytochrome bo3 ubiquinol oxidase activit...	290	58	0.00023
MF_shared	GO:0000309	nicotinamide-nucleotide adenylyltransfer...	124	21	0.00023
MF_shared	GO:0008831	dTDP-4-dehydrorhamnose reductase activit...	564	139	0.00023
MF_shared	GO:0050358	tropinone reductase activity	23	0	0.00024
MF_shared	GO:0042282	hydroxymethylglutaryl-CoA reductase acti...	147	27	0.00024
MF_shared	GO:0005298	proline:sodium symporter activity	306	61	0.00024
MF_shared	GO:0019003	GDP binding	29	1	0.00027
MF_shared	GO:0019165	thiamine kinase activity	48	5	0.00027
MF_shared	GO:0016416	O-palmitoyltransferase activity	60	8	0.00028
MF_shared	GO:0016995	cholesterol oxidase activity	58	5	0.00028
MF_shared	GO:0008448	N-acetylglucosamine-6-phosphate deacetyl...	634	172	0.00028
MF_shared	GO:0043024	ribosomal small subunit binding	332	67	0.00031
MF_shared	GO:0051978	lysophospholipid transporter activity	43	4	0.00033
MF_shared	GO:0046026	precorrin-4 C11-methyltransferase activi...	272	73	0.00034
MF_shared	GO:0047637	alanylphosphatidylglycerol synthase acti...	22	0	0.00035
MF_shared	GO:0035599	aspartic acid methylthiotransferase acti...	47	5	0.00036
MF_shared	GO:0016722	oxidoreductase activity, oxidizing metal...	745	213	0.00046
MF_shared	GO:0008664	2'-5'-RNA ligase activity	339	73	0.00039
MF_shared	GO:0017061	S-methyl-5-thioadenosine phosphorylase a...	267	69	0.0004
MF_shared	GO:0015087	cobalt ion transmembrane transporter act...	495	121	0.0004
MF_shared	GO:0015572	N-acetylglucosamine transmembrane transp...	274	73	0.00042
MF_shared	GO:0004320	oleoyl-[acyl-carrier-protein] hydrolase ...	43	3	0.00043
MF_shared	GO:0016295	myristoyl-[acyl-carrier-protein] hydrola...	43	3	0.00043
MF_shared	GO:0016296	palmitoyl-[acyl-carrier-protein] hydrola...	43	3	0.00043
MF_shared	GO:0015574	trehalose transmembrane transporter acti...	208	46	0.00044
MF_shared	GO:0034459	ATP-dependent 3'-5' RNA helicase activit...	120	21	0.00046
MF_shared	GO:0008794	arsenate reductase (glutaredoxin) activi...	554	137	0.00046
MF_shared	GO:0102752	1,4-alpha-glucan branching enzyme activi...	541	139	0.00047
MF_shared	GO:0015453	oxidoreduction-driven active transmembra...	227	46	0.00047
MF_shared	GO:0001073	transcription antitermination factor act...	78	11	0.00047
MF_shared	GO:0017089	glycolipid transporter activity	37	3	0.00051
MF_shared	GO:0004556	alpha-amylase activity	596	152	0.00051
MF_shared	GO:0043958	acryloyl-CoA reductase activity	27	1	0.00052
MF_shared	GO:0047419	N-acetylgalactosamine-6-phosphate deacet...	225	54	0.00059
MF_shared	GO:0015192	L-phenylalanine transmembrane transporte...	215	44	0.00064
MF_shared	GO:0008827	cytochrome o ubiquinol oxidase activity	636	174	0.00064
MF_shared	GO:0004134	4-alpha-glucanotransferase activity	443	109	0.00064
MF_shared	GO:0015609	maltooligosaccharide-importing ATPase ac...	62	7	0.00068
MF_shared	GO:0003756	protein disulfide isomerase activity	109	21	0.00073
MF_shared	GO:0016830	carbon-carbon lyase activity	651	139	5.5e-07
MF_shared	GO:0018493	formylmethanofuran dehydrogenase activit...	31	2	0.00075
MF_shared	GO:0102500	beta-maltose 4-alpha-glucanotransferase ...	413	100	0.00079
MF_shared	GO:0004085	butyryl-CoA dehydrogenase activity	357	93	0.0008
MF_shared	GO:0030729	acetoacetate-CoA ligase activity	224	56	0.00084
MF_shared	GO:0018478	malonate-semialdehyde dehydrogenase (ace...	148	22	0.00086
MF_shared	GO:0051392	tRNA N-acetyltransferase activity	74	12	0.00088
MF_shared	GO:0004071	aspartate-ammonia ligase activity	116	21	0.00091
MF_shared	GO:0043784	cob(II)yrinic acid a,c-diamide reductase...	35	3	0.00091
MF_shared	GO:0004028	3-chloroallyl aldehyde dehydrogenase act...	55	8	0.00092
MF_shared	GO:0004485	methylcrotonoyl-CoA carboxylase activity	125	24	0.00096
MF_shared	GO:0030269	tetrahydromethanopterin S-methyltransfer...	19	0	0.00103
MF_shared	GO:0102193	protein-ribulosamine 3-kinase activity	19	0	0.00103
MF_shared	GO:0051921	adenosylcobyric acid synthase (glutamine...	19	0	0.00103
MF_shared	GO:0015188	L-isoleucine transmembrane transporter a...	292	62	0.00105
MF_shared	GO:0050664	oxidoreductase activity, acting on NAD(P...	97	18	0.00231
MF_shared	GO:0008974	phosphoribulokinase activity	115	24	0.00129
MF_shared	GO:0008311	double-stranded DNA 3'-5' exodeoxyribonu...	39	3	0.0013
MF_shared	GO:0003877	ATP adenylyltransferase activity	43	4	0.00132
MF_shared	GO:0070905	serine binding	128	27	0.00134
MF_shared	GO:0050510	N-acetylgalactosaminyl-proteoglycan 3-be...	24	1	0.0014
MF_shared	GO:0008920	lipopolysaccharide heptosyltransferase a...	135	19	0.00034
MF_shared	GO:0004160	dihydroxy-acid dehydratase activity	1006	292	0.00149
MF_shared	GO:0070290	N-acylphosphatidylethanolamine-specific ...	205	51	0.00151
MF_shared	GO:0033942	4-alpha-D-(1->4)-alpha-D-glucanotrehalos...	274	65	0.00157
MF_shared	GO:0043807	3-methyl-2-oxobutanoate dehydrogenase (f...	28	2	0.00187
MF_shared	GO:0009024	tagatose-6-phosphate kinase activity	689	192	0.00188
MF_shared	GO:0008184	glycogen phosphorylase activity	541	147	0.00189
MF_shared	GO:0008941	nitric oxide dioxygenase activity	455	121	0.00191
MF_shared	GO:0106008	2-oxoglutaramate amidase activity	23	1	0.00194
MF_shared	GO:0047238	glucuronosyl-N-acetylgalactosaminyl-prot...	23	1	0.00194
MF_shared	GO:0015612	L-arabinose-importing ATPase activity	80	14	0.00236
MF_shared	GO:0019164	pyruvate synthase activity	47	7	0.00251
MF_shared	GO:0004069	L-aspartate:2-oxoglutarate aminotransfer...	242	55	0.00256
MF_shared	GO:0017103	UTP:galactose-1-phosphate uridylyltransf...	22	1	0.00268
MF_shared	GO:0008779	acyl-[acyl-carrier-protein]-phospholipid...	43	6	0.0027
MF_shared	GO:0008968	D-sedoheptulose 7-phosphate isomerase ac...	211	51	0.00289
MF_shared	GO:0034353	RNA pyrophosphohydrolase activity	35	4	0.00289
MF_shared	GO:0005280	amino acid:proton symporter activity	50	8	0.00289
MF_shared	GO:0047473	D-alanine [D-alanyl carrier protein] lig...	199	44	0.0029
MF_shared	GO:0015611	D-ribose-importing ATPase activity	16	0	0.00306
MF_shared	GO:0034004	germacradienol synthase activity	16	0	0.00306
MF_shared	GO:0052577	germacrene-D synthase activity	16	0	0.00306
MF_shared	GO:0047260	alpha,alpha-trehalose-phosphate synthase...	47	6	0.00317
MF_shared	GO:0033814	propanoyl-CoA C-acyltransferase activity	46	7	0.00317
MF_shared	GO:0015379	potassium:chloride symporter activity	423	103	0.00327
MF_shared	GO:0004161	dimethylallyltranstransferase activity	104	17	0.00331
MF_shared	GO:0047360	undecaprenyl-phosphate galactose phospho...	107	26	0.00336
MF_shared	GO:0046421	methylisocitrate lyase activity	282	72	0.00336
MF_shared	GO:0009032	thymidine phosphorylase activity	395	108	0.00364
MF_shared	GO:0033745	L-methionine-(R)-S-oxide reductase activ...	39	4	0.00364
MF_shared	GO:0002135	CTP binding	21	1	0.00369
MF_shared	GO:0050292	steroid 9-alpha-monooxygenase activity	21	1	0.00369
MF_shared	GO:0052589	malate dehydrogenase (menaquinone) activ...	377	111	0.0038
MF_shared	GO:0052907	23S rRNA (adenine(1618)-N(6))-methyltran...	81	18	0.00429
MF_shared	GO:0000213	tRNA-intron endonuclease activity	15	0	0.00439
MF_shared	GO:0050071	lysyltransferase activity	367	90	0.00449
MF_shared	GO:0015190	L-leucine transmembrane transporter acti...	287	64	0.0045
MF_shared	GO:0030378	serine racemase activity	37	5	0.00466
MF_shared	GO:0008924	malate dehydrogenase (quinone) activity	377	112	0.00472
MF_shared	GO:0044540	L-cystine L-cysteine-lyase (deaminating)	126	28	0.00503
MF_shared	GO:0043714	(R)-citramalate synthase activity	20	1	0.00508
MF_shared	GO:0044715	8-oxo-dGDP phosphatase activity	20	1	0.00508
MF_shared	GO:0044716	8-oxo-GDP phosphatase activity	20	1	0.00508
MF_shared	GO:0018625	naphthalene 1,2-dioxygenase activity	83	19	0.00518
MF_shared	GO:0097023	fructose 6-phosphate aldolase activity	36	5	0.00595
MF_shared	GO:0047980	hippurate hydrolase activity	115	26	0.006
MF_shared	GO:0004121	cystathionine beta-lyase activity	443	111	0.00615
MF_shared	GO:0018114	threonine racemase activity	32	4	0.00628
MF_shared	GO:0017025	TBP-class protein binding	14	0	0.0063
MF_shared	GO:0047257	diglucosyl diacylglycerol synthase activ...	14	0	0.0063
MF_shared	GO:0043837	valine dehydrogenase (NAD) activity	14	0	0.0063
MF_shared	GO:0004726	non-membrane spanning protein tyrosine p...	14	0	0.0063
MF_shared	GO:0031216	neopullulanase activity	51	7	0.00754
MF_shared	GO:0032564	dATP binding	23	2	0.00811
MF_shared	GO:0031409	pigment binding	13	0	0.00905
MF_shared	GO:0052680	epi-isozizaene synthase activity	13	0	0.00905
MF_shared	GO:0043857	N-acetylornithine carbamoyltransferase a...	13	0	0.00905
MF_shared	GO:0004502	kynurenine 3-monooxygenase activity	13	0	0.00905
MF_shared	GO:0099620	UDP-4-amino-4-deoxy-L-arabinose aminotra...	61	13	0.00916
MF_shared	GO:0032131	alkylated DNA binding	106	20	0.00953
MF_shared	GO:0047693	ATP diphosphatase activity	68	14	0.0096
MF_shared	GO:0043751	polyphosphate:AMP phosphotransferase act...	34	5	0.00962
MF_shared	GO:0015565	threonine efflux transmembrane transport...	42	6	0.00973
BP_unshared	GO:0006576	cellular biogenic amine metabolic proces...	17	87	1e-30
BP_unshared	GO:0005975	carbohydrate metabolic process	32185	13253	1e-30
BP_unshared	GO:0009405	pathogenesis	3777	2539	1e-30
BP_unshared	GO:0009308	amine metabolic process	78	178	1e-30
BP_unshared	GO:0055085	transmembrane transport	56669	28860	1e-30
BP_unshared	GO:0032196	transposition	1435	1887	1e-30
BP_unshared	GO:0018189	pyrroloquinoline quinone biosynthetic pr...	341	333	1e-30
BP_unshared	GO:0006313	transposition, DNA-mediated	6430	9763	1e-30
BP_unshared	GO:0045927	positive regulation of growth	69	327	1e-30
BP_unshared	GO:0045926	negative regulation of growth	86	338	1e-30
BP_unshared	GO:0046373	L-arabinose metabolic process	295	326	1e-30
BP_unshared	GO:0019491	ectoine biosynthetic process	319	292	1e-30
BP_unshared	GO:0019310	inositol catabolic process	592	418	1e-30
BP_unshared	GO:0006310	DNA recombination	15934	5278	1e-30
BP_unshared	GO:0046336	ethanolamine catabolic process	117	154	1e-30
BP_unshared	GO:0033611	oxalate catabolic process	162	163	1e-30
BP_unshared	GO:0006259	DNA metabolic process	147	180	1e-30
BP_unshared	GO:0044010	single-species biofilm formation	97	175	1e-30
BP_unshared	GO:0019700	organic phosphonate catabolic process	483	364	1e-30
BP_unshared	GO:0006004	fucose metabolic process	118	263	1e-30
BP_unshared	GO:0006824	cobalt ion transport	162	173	1e-30
BP_unshared	GO:0007155	cell adhesion	2493	1371	1e-30
BP_unshared	GO:0042742	defense response to bacterium	405	344	1e-30
BP_unshared	GO:0044179	hemolysis in other organism	81	143	1e-30
BP_unshared	GO:0051607	defense response to virus	235	756	1e-30
BP_unshared	GO:0019684	photosynthesis, light reaction	101	119	1e-30
BP_unshared	GO:0009847	spore germination	734	556	1e-30
BP_unshared	GO:0042545	cell wall modification	81	141	1e-30
BP_unshared	GO:0030255	protein secretion by the type IV secreti...	258	273	1e-30
BP_unshared	GO:0043571	maintenance of CRISPR repeat elements	162	560	1e-30
BP_unshared	GO:0006276	plasmid maintenance	49	104	1e-30
BP_unshared	GO:0051715	cytolysis in other organism	15	78	1e-30
BP_unshared	GO:0043462	regulation of ATPase activity	55	138	1e-30
BP_unshared	GO:0030494	bacteriochlorophyll biosynthetic process	5	76	1e-30
BP_unshared	GO:0009253	peptidoglycan catabolic process	2765	1209	1e-30
BP_unshared	GO:0036070	light-independent bacteriochlorophyll bi...	3	58	1e-30
BP_unshared	GO:0000272	polysaccharide catabolic process	425	521	1e-30
BP_unshared	GO:0006352	DNA-templated transcription, initiation	8361	4128	1e-30
BP_unshared	GO:0031412	gas vesicle organization	167	293	1e-30
BP_unshared	GO:0050708	regulation of protein secretion	68	196	1e-30
BP_unshared	GO:0019441	tryptophan catabolic process to kynureni...	731	651	1e-30
BP_unshared	GO:0071722	detoxification of arsenic-containing sub...	30	72	1e-30
BP_unshared	GO:0000160	phosphorelay signal transduction system	25036	8984	1e-30
BP_unshared	GO:0050830	defense response to Gram-positive bacter...	0	48	1e-30
BP_unshared	GO:0006304	DNA modification	310	641	1e-30
BP_unshared	GO:0045493	xylan catabolic process	457	383	1e-30
BP_unshared	GO:0030416	methylamine metabolic process	41	94	1e-30
BP_unshared	GO:0000746	conjugation	101	249	1e-30
BP_unshared	GO:0001514	selenocysteine incorporation	181	237	1e-30
BP_unshared	GO:0051144	propanediol catabolic process	24	97	1e-30
BP_unshared	GO:0030638	polyketide metabolic process	183	366	1e-30
BP_unshared	GO:0006355	regulation of transcription, DNA-templat...	54295	24396	1e-30
BP_unshared	GO:0009291	unidirectional conjugation	155	240	1e-30
BP_unshared	GO:0050787	detoxification of mercury ion	44	92	1e-30
BP_unshared	GO:0008218	bioluminescence	34	119	1e-30
BP_unshared	GO:0051470	ectoine transport	46	89	1e-30
BP_unshared	GO:0006488	dolichol-linked oligosaccharide biosynth...	5	62	1e-30
BP_unshared	GO:0030254	protein secretion by the type III secret...	451	304	1e-30
BP_unshared	GO:0009307	DNA restriction-modification system	465	826	1e-30
BP_unshared	GO:0009401	phosphoenolpyruvate-dependent sugar phos...	13099	7649	1e-30
BP_unshared	GO:0015074	DNA integration	6061	8215	1e-30
BP_unshared	GO:0050709	negative regulation of protein secretion	14	62	1e-30
BP_unshared	GO:0006306	DNA methylation	866	858	1e-30
BP_unshared	GO:0008643	carbohydrate transport	3024	1800	1e-30
BP_unshared	GO:0007229	integrin-mediated signaling pathway	35	128	1e-30
BP_unshared	GO:0019475	L-lysine catabolic process to acetate	260	291	1e-30
BP_unshared	GO:0019069	viral capsid assembly	130	362	1e-30
BP_unshared	GO:0046689	response to mercury ion	48	80	4.1e-28
BP_unshared	GO:0000256	allantoin catabolic process	320	250	3.2e-27
BP_unshared	GO:0009306	protein secretion	6446	2178	1.1e-25
BP_unshared	GO:0015979	photosynthesis	160	99	2.3e-20
BP_unshared	GO:0019068	virion assembly	41	68	7.5e-20
BP_unshared	GO:0007165	signal transduction	5369	1944	2.9e-18
BP_unshared	GO:0019634	organic phosphonate metabolic process	325	198	1.6e-16
BP_unshared	GO:0009310	amine catabolic process	62	78	4.7e-15
BP_unshared	GO:0044097	secretion by the type IV secretion syste...	82	68	9.4e-13
BP_unshared	GO:0035556	intracellular signal transduction	1804	773	1.4e-10
BP_unshared	GO:0006596	polyamine biosynthetic process	302	135	4.3e-09
BP_unshared	GO:0006027	glycosaminoglycan catabolic process	0	10	5.2e-09
BP_unshared	GO:0033609	oxalate metabolic process	45	46	8.7e-09
BP_unshared	GO:0015995	chlorophyll biosynthetic process	43	33	3.9e-08
BP_unshared	GO:0046942	carboxylic acid transport	108	79	4.4e-08
BP_unshared	GO:0005976	polysaccharide metabolic process	136	63	1.4e-07
BP_unshared	GO:0019058	viral life cycle	0	7	1.6e-06
BP_unshared	GO:0006952	defense response	1	7	1.1e-05
BP_unshared	GO:0031640	killing of cells of other organism	2	7	4.4e-05
BP_unshared	GO:0010383	cell wall polysaccharide metabolic proce...	25	26	0.00093
BP_unshared	GO:0071702	organic substance transport	25	33	0.00506
BP_unshared	GO:0019835	cytolysis	1132	457	0.00575
BP_unshared	GO:0006113	fermentation	34	19	0.00869
BP_unshared	GO:0009712	catechol-containing compound metabolic p...	133	210	1e-30
BP_unshared	GO:0046413	organomercury catabolic process	6	44	2.4e-30
BP_unshared	GO:0046113	nucleobase catabolic process	96	80	1.5e-09
BP_unshared	GO:0045490	pectin catabolic process	231	241	7.7e-29
BP_unshared	GO:0019836	hemolysis by symbiont of host erythrocyt...	19	53	8e-29
BP_unshared	GO:0019568	arabinose catabolic process	18	12	0.00189
BP_unshared	GO:0015891	siderophore transport	867	524	1.8e-27
BP_unshared	GO:0009442	allantoin assimilation pathway	24	55	9.8e-27
BP_unshared	GO:0019569	L-arabinose catabolic process to xylulos...	288	242	1.5e-26
BP_unshared	GO:0050482	arachidonic acid secretion	25	57	1.5e-26
BP_unshared	GO:0017000	antibiotic biosynthetic process	668	402	9.1e-22
BP_unshared	GO:0001558	regulation of cell growth	24	52	9.4e-25
BP_unshared	GO:0006064	glucuronate catabolic process	321	262	4.1e-29
BP_unshared	GO:0051274	beta-glucan biosynthetic process	17	13	0.00274
BP_unshared	GO:0019251	anaerobic cobalamin biosynthetic process	5	35	3.2e-24
BP_unshared	GO:0006013	mannose metabolic process	281	244	4.6e-24
BP_unshared	GO:0034219	carbohydrate transmembrane transport	170	171	1.2e-19
BP_unshared	GO:0046685	response to arsenic-containing substance	378	225	7e-08
BP_unshared	GO:0030153	bacteriocin immunity	86	108	2.1e-23
BP_unshared	GO:0009877	nodulation	399	258	2.5e-23
BP_unshared	GO:0018307	enzyme active site formation	156	142	5e-23
BP_unshared	GO:0019299	rhamnose metabolic process	184	160	4e-26
BP_unshared	GO:0030244	cellulose biosynthetic process	157	183	4.1e-21
BP_unshared	GO:0019748	secondary metabolic process	279	164	0.0002
BP_unshared	GO:0018298	protein-chromophore linkage	547	315	2.3e-22
BP_unshared	GO:0019670	anaerobic glutamate catabolic process	13	39	4.4e-22
BP_unshared	GO:0046938	phytochelatin biosynthetic process	4	31	6.2e-22
BP_unshared	GO:0006672	ceramide metabolic process	3	16	3.5e-11
BP_unshared	GO:0043708	cell adhesion involved in biofilm format...	90	74	4.2e-07
BP_unshared	GO:0009446	putrescine biosynthetic process	258	181	6.1e-20
BP_unshared	GO:0019402	galactitol metabolic process	44	85	1.3e-23
BP_unshared	GO:0019394	glucarate catabolic process	76	50	0.00011
BP_unshared	GO:0019516	lactate oxidation	462	293	4.9e-20
BP_unshared	GO:0042183	formate catabolic process	21	55	9.8e-20
BP_unshared	GO:0042351	'de novo' GDP-L-fucose biosynthetic proc...	180	124	1.4e-19
BP_unshared	GO:0006865	amino acid transport	5436	2470	1e-30
BP_unshared	GO:0046140	corrin biosynthetic process	63	72	1.8e-18
BP_unshared	GO:0046952	ketone body catabolic process	70	113	2.1e-18
BP_unshared	GO:0042838	D-glucarate catabolic process	174	152	5.5e-18
BP_unshared	GO:0006051	N-acetylmannosamine metabolic process	160	155	4.1e-19
BP_unshared	GO:0030418	nicotianamine biosynthetic process	12	37	1.1e-17
BP_unshared	GO:0017187	peptidyl-glutamic acid carboxylation	46	56	1.4e-17
BP_unshared	GO:0006665	sphingolipid metabolic process	69	60	1.4e-08
BP_unshared	GO:0017013	protein flavinylation	436	277	1.5e-17
BP_unshared	GO:0016998	cell wall macromolecule catabolic proces...	1021	503	8.8e-19
BP_unshared	GO:0019553	glutamate catabolic process via L-citram...	5	26	2.4e-17
BP_unshared	GO:0000737	DNA catabolic process, endonucleolytic	20	38	3e-17
BP_unshared	GO:0009436	glyoxylate catabolic process	130	118	7.8e-17
BP_unshared	GO:0046514	ceramide catabolic process	5	6	0.00254
BP_unshared	GO:0042426	choline catabolic process	15	39	1e-16
BP_unshared	GO:0019380	3-phenylpropionate catabolic process	112	97	1.1e-16
BP_unshared	GO:0006208	pyrimidine nucleobase catabolic process	71	66	0.00067
BP_unshared	GO:0009584	detection of visible light	48	63	2.6e-16
BP_unshared	GO:0006080	substituted mannan metabolic process	27	55	3.4e-16
BP_unshared	GO:0031342	negative regulation of cell killing	0	29	4.2e-16
BP_unshared	GO:0015774	polysaccharide transport	94	112	2.3e-13
BP_unshared	GO:0043709	cell adhesion involved in single-species...	347	214	5.2e-16
BP_unshared	GO:0006683	galactosylceramide catabolic process	13	35	6.1e-16
BP_unshared	GO:0042264	peptidyl-aspartic acid hydroxylation	111	93	1e-15
BP_unshared	GO:0043711	pilus organization	319	225	1.7e-19
BP_unshared	GO:0071468	cellular response to acidic pH	74	54	1.4e-09
BP_unshared	GO:0010038	response to metal ion	258	119	0.00011
BP_unshared	GO:0009758	carbohydrate utilization	115	151	2.9e-15
BP_unshared	GO:2001039	negative regulation of cellular response...	2	20	4.8e-15
BP_unshared	GO:0035440	tuberculosinol biosynthetic process	2	20	4.8e-15
BP_unshared	GO:0019076	viral release from host cell	10	40	1.1e-20
BP_unshared	GO:0085029	extracellular matrix assembly	7	24	1.2e-14
BP_unshared	GO:0010447	response to acidic pH	143	77	0.0028
BP_unshared	GO:0045312	nor-spermidine biosynthetic process	93	70	2.9e-14
BP_unshared	GO:0006506	GPI anchor biosynthetic process	194	120	3e-14
BP_unshared	GO:0019628	urate catabolic process	104	85	5.9e-14
BP_unshared	GO:0006471	protein ADP-ribosylation	9	29	1.3e-12
BP_unshared	GO:0042952	beta-ketoadipate pathway	282	170	7.8e-14
BP_unshared	GO:0019645	anaerobic electron transport chain	121	124	1e-13
BP_unshared	GO:0019673	GDP-mannose metabolic process	199	176	1e-30
BP_unshared	GO:0070221	sulfide oxidation, using sulfide:quinone...	2	18	1.8e-13
BP_unshared	GO:1902604	p-aminobenzoyl-glutamate transmembrane t...	145	100	3e-13
BP_unshared	GO:0009772	photosynthetic electron transport in pho...	20	30	3.1e-13
BP_unshared	GO:0015762	rhamnose transmembrane transport	46	61	5.8e-13
BP_unshared	GO:0030213	hyaluronan biosynthetic process	10	25	1.1e-12
BP_unshared	GO:0046176	aldonic acid catabolic process	0	12	3.4e-08
BP_unshared	GO:0042355	L-fucose catabolic process	38	47	2e-12
BP_unshared	GO:0016485	protein processing	275	212	6.4e-18
BP_unshared	GO:0035899	negative regulation of blood coagulation...	0	14	2.6e-12
BP_unshared	GO:0006788	heme oxidation	137	92	3.4e-12
BP_unshared	GO:0060567	negative regulation of DNA-templated tra...	39	44	4e-12
BP_unshared	GO:0019433	triglyceride catabolic process	26	34	4.4e-12
BP_unshared	GO:0019685	photosynthesis, dark reaction	15	57	1e-30
BP_unshared	GO:0006478	peptidyl-tyrosine sulfation	18	27	4.8e-12
BP_unshared	GO:0051479	mannosylglycerate biosynthetic process	9	25	4.9e-12
BP_unshared	GO:0016117	carotenoid biosynthetic process	524	262	5.2e-12
BP_unshared	GO:0019858	cytosine metabolic process	13	14	7.5e-06
BP_unshared	GO:0006271	DNA strand elongation involved in DNA re...	257	247	1e-30
BP_unshared	GO:0007154	cell communication	46	44	7.1e-05
BP_unshared	GO:1901336	lactone biosynthetic process	6	22	2.6e-11
BP_unshared	GO:0000041	transition metal ion transport	100	113	4.3e-22
BP_unshared	GO:0009695	jasmonic acid biosynthetic process	2	15	3.9e-11
BP_unshared	GO:1905887	autoinducer AI-2 transmembrane transport	11	23	5.4e-11
BP_unshared	GO:0017001	antibiotic catabolic process	205	157	3.3e-19
BP_unshared	GO:0006557	S-adenosylmethioninamine biosynthetic pr...	185	97	5.8e-11
BP_unshared	GO:0018890	cyanamide metabolic process	26	49	6.2e-11
BP_unshared	GO:1902777	6-sulfoquinovose(1-) catabolic process	40	55	6.2e-13
BP_unshared	GO:0010911	regulation of isomerase activity	0	3	0.00329
BP_unshared	GO:0006212	uracil catabolic process	195	151	2.4e-10
BP_unshared	GO:0016042	lipid catabolic process	2144	1156	1e-30
BP_unshared	GO:0031222	arabinan catabolic process	51	58	3.7e-10
BP_unshared	GO:0009236	cobalamin biosynthetic process	6330	2079	7.1e-08
BP_unshared	GO:0051131	chaperone-mediated protein complex assem...	216	180	6.7e-10
BP_unshared	GO:0070298	negative regulation of phosphorelay sign...	19	34	7.9e-10
BP_unshared	GO:0034194	D-galactonate catabolic process	202	142	8.7e-10
BP_unshared	GO:0032923	organic phosphonate biosynthetic process	29	28	1.1e-09
BP_unshared	GO:0071577	zinc ion transmembrane transport	35	48	1.2e-09
BP_unshared	GO:0052170	negative regulation by symbiont of host ...	55	44	2.5e-09
BP_unshared	GO:0019396	gallate catabolic process	5	15	2.8e-09
BP_unshared	GO:0071973	bacterial-type flagellum-dependent cell ...	5733	2060	1.1e-08
BP_unshared	GO:0009439	cyanate metabolic process	101	88	3.9e-08
BP_unshared	GO:0006888	ER to Golgi vesicle-mediated transport	7	16	4.9e-09
BP_unshared	GO:0015012	heparan sulfate proteoglycan biosyntheti...	0	10	5.3e-09
BP_unshared	GO:0006147	guanine catabolic process	133	86	7.4e-09
BP_unshared	GO:0034260	negative regulation of GTPase activity	2	12	7.9e-09
BP_unshared	GO:0050765	negative regulation of phagocytosis	2	12	7.9e-09
BP_unshared	GO:0031532	actin cytoskeleton reorganization	2	11	4.6e-08
BP_unshared	GO:0046856	phosphatidylinositol dephosphorylation	1	11	8.2e-09
BP_unshared	GO:0019290	siderophore biosynthetic process	541	330	2.1e-14
BP_unshared	GO:0042262	DNA protection	50	45	9.1e-09
BP_unshared	GO:0019594	mannitol metabolic process	300	175	8.1e-10
BP_unshared	GO:0006814	sodium ion transport	1641	756	5e-10
BP_unshared	GO:0030152	bacteriocin biosynthetic process	30	48	2e-08
BP_unshared	GO:0071705	nitrogen compound transport	5226	2196	1e-30
BP_unshared	GO:0019295	coenzyme M biosynthetic process	4	13	2.3e-08
BP_unshared	GO:0030649	aminoglycoside antibiotic catabolic proc...	54	48	2.4e-08
BP_unshared	GO:0006742	NADP catabolic process	118	84	2.5e-08
BP_unshared	GO:0046348	amino sugar catabolic process	67	27	1.2e-09
BP_unshared	GO:0044780	bacterial-type flagellum assembly	2672	962	1.9e-06
BP_unshared	GO:0006529	asparagine biosynthetic process	799	346	4.4e-12
BP_unshared	GO:0090630	activation of GTPase activity	2	11	4.6e-08
BP_unshared	GO:2000372	negative regulation of DNA topoisomerase...	1	10	5e-08
BP_unshared	GO:0018178	peptidyl-threonine adenylylation	1	10	5e-08
BP_unshared	GO:0035024	negative regulation of Rho protein signa...	1	10	5e-08
BP_unshared	GO:0044054	rounding by symbiont of host cells	1	10	5e-08
BP_unshared	GO:1990451	cellular stress response to acidic pH	19	29	6.2e-08
BP_unshared	GO:0045881	positive regulation of sporulation resul...	216	98	7.9e-08
BP_unshared	GO:0030435	sporulation resulting in formation of a ...	2273	898	1.7e-06
BP_unshared	GO:0006032	chitin catabolic process	196	129	9.2e-08
BP_unshared	GO:0006388	tRNA splicing, via endonucleolytic cleav...	93	58	1.1e-06
BP_unshared	GO:0052008	disruption by symbiont of host cellular ...	15	18	1.4e-07
BP_unshared	GO:0006209	cytosine catabolic process	16	24	1.8e-07
BP_unshared	GO:0051191	prosthetic group biosynthetic process	75	82	1.8e-07
BP_unshared	GO:0015856	cytosine transport	6	13	1.9e-07
BP_unshared	GO:0015757	galactose transmembrane transport	119	89	1.9e-07
BP_unshared	GO:0051495	positive regulation of cytoskeleton orga...	15	20	6.3e-05
BP_unshared	GO:0071396	cellular response to lipid	3	8	2.6e-05
BP_unshared	GO:0032981	mitochondrial respiratory chain complex ...	15	20	4.4e-07
BP_unshared	GO:0010350	cellular response to magnesium starvatio...	5	15	4.8e-07
BP_unshared	GO:0019614	catechol-containing compound catabolic p...	36	29	3.3e-08
BP_unshared	GO:0033390	putrescine biosynthetic process from arg...	28	32	4.9e-07
BP_unshared	GO:0019529	taurine catabolic process	13	19	5e-07
BP_unshared	GO:0009399	nitrogen fixation	805	416	5.8e-07
BP_unshared	GO:0006517	protein deglycosylation	82	67	6e-07
BP_unshared	GO:0045228	slime layer polysaccharide biosynthetic ...	17	22	6.3e-07
BP_unshared	GO:0098609	cell-cell adhesion	1	8	1.9e-06
BP_unshared	GO:0015944	formate oxidation	155	97	1e-06
BP_unshared	GO:0007156	homophilic cell adhesion via plasma memb...	36	34	1.1e-06
BP_unshared	GO:0051161	arabitol metabolic process	0	7	1.6e-06
BP_unshared	GO:0019489	methylgallate metabolic process	0	7	1.6e-06
BP_unshared	GO:0006146	adenine catabolic process	370	173	1.7e-06
BP_unshared	GO:0019316	D-allose catabolic process	1	8	1.9e-06
BP_unshared	GO:0007205	protein kinase C-activating G protein-co...	1	8	1.9e-06
BP_unshared	GO:0006601	creatine biosynthetic process	9	19	2.1e-06
BP_unshared	GO:0006602	creatinine catabolic process	9	19	2.1e-06
BP_unshared	GO:0019627	urea metabolic process	195	128	1.3e-06
BP_unshared	GO:0010272	response to silver ion	7	16	3.7e-06
BP_unshared	GO:0017186	peptidyl-pyroglutamic acid biosynthetic ...	36	30	4e-06
BP_unshared	GO:0046183	L-idonate catabolic process	2	10	5.1e-06
BP_unshared	GO:0005985	sucrose metabolic process	205	138	1.2e-05
BP_unshared	GO:0006486	protein glycosylation	54	37	3.8e-07
BP_unshared	GO:0019622	3-(3-hydroxy)phenylpropionate catabolic ...	46	38	6.1e-06
BP_unshared	GO:0120029	proton export across plasma membrane	12	15	7.5e-06
BP_unshared	GO:0015826	threonine transport	136	65	7.8e-06
BP_unshared	GO:0030253	protein secretion by the type I secretio...	215	93	8.5e-06
BP_unshared	GO:0033223	2-aminoethylphosphonate transport	24	21	9e-06
BP_unshared	GO:1901133	kanamycin biosynthetic process	0	6	1.1e-05
[truncated: 908 more rows]
